# Supplementary material for: Characterization and clustering of kinase isoform expression in metastatic melanoma
Source: PLoS Comput Biol. 2022 May 13;18(5):e1010065. doi: 10.1371/journal.pcbi.1010065 (PMC9132324; doi:10.1371/journal.pcbi.1010065)
Supplement: S4 Table — (XLSX) [file pcbi.1010065.s015.xlsx]

## Sheet: DE All samples2
	0.05	0.1	0.2	0.4	0.05	0.1	0.2	0.4	5%, E[V(p)]	rank	E[Q]	min Q
adaptive immune response	5.08673e-09	6.27666e-07	0.000784775	0.0326748	25.6203	12.0307	4.73959	2.52321	0	1	0	0
hemopoiesis	1.35567e-07	1.46154e-06	0.00278861	0.0116291	10.8731	5.88943	2.56194	2.02707	0	2	0	0
peptidyl-tyrosine modification	4.42635e-07	9.51639e-07	5.54455e-05	0.000708359	8.09226	4.33706	2.54092	1.94883	0	3	0	0
peptidyl-tyrosine phosphorylation	4.42635e-07	9.51639e-07	5.54455e-05	0.000708359	8.09226	4.33706	2.54092	1.94883	0	4	0	0
positive regulation of tyrosine phosphorylation of STAT protein	7.73761e-07	5.23885e-05	0.00289446	0.00357551	46.0424	19.7866	8.3123	12.3638	0	5	0	0
regulation of tyrosine phosphorylation of STAT protein	7.73761e-07	5.23885e-05	0.00289446	0.00357551	46.0424	19.7866	8.3123	12.3638	0	6	0	0
immune system development	8.8459e-07	1.43106e-05	0.00746527	0.0358177	8.87979	4.71176	2.21117	1.70256	0	7	0	0
hematopoietic or lymphoid organ development	8.8459e-07	1.43106e-05	0.00746527	0.0358177	8.87979	4.71176	2.21117	1.70256	0	8	0	0
leukocyte activation	1.13711e-06	1.26261e-05	0.010475	0.0631332	10.3008	5.68596	2.4005	1.72085	0	9	0	0
leukocyte differentiation	1.26131e-06	3.15519e-05	0.0243664	0.0396461	11.5353	5.97746	2.31081	1.98313	0	10	0	0
positive regulation of receptor signaling pathway via STAT	1.86739e-06	6.74894e-06	0.000787331	0.00154607	34.5613	23.5626	9.79103	13.9775	0	11	0	0
positive regulation of receptor signaling pathway via JAK-STAT	1.86739e-06	6.74894e-06	0.000787331	0.00154607	34.5613	23.5626	9.79103	13.9775	0	12	0	0
regulation of receptor signaling pathway via STAT	2.01691e-06	2.32299e-05	0.000674106	0.00858305	21.1277	11.7431	6.38561	4.27822	0	13	0	0
regulation of receptor signaling pathway via JAK-STAT	2.01691e-06	2.32299e-05	0.000674106	0.00858305	21.1277	11.7431	6.38561	4.27822	0	14	0	0
immune response	2.78401e-06	0.000141068	0.0353861	0.530639	7.42428	3.60538	1.74074	1.01085	0.001	15	6.66667e-05	6.66667e-05
B cell receptor signaling pathway	3.96579e-06	0.000245319	0.0111538	0.0281277	27.6684	11.8555	4.97099	4.10071	0.002	16	0.000125	0.000125
immune system process	2.02352e-05	4.0367e-06	0.00728479	0.226542	5.66739	3.9716	1.83785	1.18895	0.011	17	0.000647059	0.000647059
cell activation	2.1348e-05	1.9194e-05	0.00587777	0.0565074	7.07738	4.80077	2.33106	1.63609	0.014	18	0.000777778	0.000777778
antigen receptor-mediated signaling pathway	2.5241e-05	0.000146828	0.0131009	0.0970946	10.0013	5.8566	2.74503	1.78167	0.017	19	0.000894737	0.000894737
transmembrane receptor protein tyrosine kinase signaling pathway	2.62035e-05	3.15515e-05	0.00139909	0.0103264	5.668	3.65323	2.18748	1.70117	0.018	20	0.0009	0.0009
lymphocyte activation	3.36927e-05	0.000206857	0.0460752	0.0659519	9.50956	5.53772	2.19997	1.91004	0.025	21	0.00119048	0.00119048
regulation of cell activation	4.90367e-05	3.38341e-06	0.00341835	0.117874	6.90526	5.74673	2.56749	1.49269	0.031	22	0.00140909	0.00140909
regulation of leukocyte proliferation	8.59047e-05	7.46941e-05	0.0101074	0.0327852	12.5369	9.10791	3.72451	2.83591	0.051	23	0.00221739	0.00221739
regulation of lymphocyte activation	0.000120188	4.72143e-06	0.000870079	0.0396461	7.61314	6.96368	3.47674	1.98313	0.064	24	0.00266667	0.00266667
cell surface receptor signaling pathway	0.000142406	7.03686e-05	0.0301154	0.0768336	4.89175	3.19254	1.54662	1.31724	0.082	25	0.00328	0.00319231
B cell activation	0.000149717	0.000452731	0.0186899	0.0555422	15.7643	9.86881	4.13484	3.06724	0.083	26	0.00319231	0.00319231
defense response	0.000174263	6.55595e-05	0.00700751	0.194618	5.05852	3.77046	2.05066	1.27108	0.095	27	0.00351852	0.00351852
regulation of mononuclear cell proliferation	0.000234712	7.57647e-05	0.00654441	0.0306296	13.779	11.7522	4.87029	3.46697	0.129	28	0.00460714	0.00444828
regulation of lymphocyte proliferation	0.000234712	7.57647e-05	0.00654441	0.0306296	13.779	11.7522	4.87029	3.46697	0.129	29	0.00444828	0.00444828
positive regulation of cell activation	0.000300519	3.27711e-05	0.00167702	0.0659519	7.54309	6.59071	3.52715	1.91004	0.15	30	0.005	0.00496774
enzyme linked receptor protein signaling pathway	0.000303873	0.000290723	0.0128522	0.120254	4.31504	2.97341	1.76087	1.30006	0.154	31	0.00496774	0.00496774
positive regulation of immune system process	0.000316292	5.18033e-05	0.0157982	0.243587	4.92436	3.98513	1.94057	1.23301	0.188	32	0.005875	0.005875
lymphocyte differentiation	0.000326722	0.000452723	0.0410436	0.0109761	9.14616	6.26413	2.55622	3.13011	0.2	33	0.00606061	0.00606061
regulation of immune system process	0.000384362	4.87878e-05	0.0118065	0.0720257	4.39086	3.59143	1.85421	1.4211	0.215	34	0.00632353	0.00632353
regulation of leukocyte activation	0.000414325	6.46062e-06	0.00210715	0.0671666	6.11778	6.14782	2.93296	1.72579	0.226	35	0.00645714	0.00645714
immune response-activating cell surface receptor signaling pathway	0.000497323	5.20781e-05	0.0206056	0.24317	5.92154	5.15092	2.21659	1.32171	0.269	36	0.00747222	0.00694872
immune response-activating signal transduction	0.000497323	5.20781e-05	0.0206056	0.24317	5.92154	5.15092	2.21659	1.32171	0.269	37	0.00727027	0.00694872
positive regulation of lipase activity	0.000509695	0.0117223	0.0597897	0.0923975	11.0074	4.80869	2.73998	2.29825	0.271	38	0.00713158	0.00694872
positive regulation of phospholipase activity	0.000509695	0.0117223	0.0597897	0.0923975	11.0074	4.80869	2.73998	2.29825	0.271	39	0.00694872	0.00694872
protein autophosphorylation	0.000564758	0.00848776	0.0704178	0.101534	4.01247	2.09364	1.4235	1.28785	0.366	40	0.00915	0.00867442
positive regulation of lymphocyte activation	0.000565975	0.000928032	0.00790755	0.0772684	8.04602	5.40889	3.25973	2.00638	0.366	41	0.00892683	0.00867442
regulation of leukocyte apoptotic process	0.000581826	5.23885e-05	0.00289446	0.0241882	16.9395	19.7866	8.3123	5.37077	0.367	42	0.0087381	0.00867442
innate immune response	0.000608793	0.000968758	0.044379	0.581221	5.15431	3.51368	1.84269	0.980956	0.373	43	0.00867442	0.00867442
activation of immune response	0.000704381	9.2481e-05	0.0316153	0.335839	5.56074	4.78696	2.05369	1.20355	0.436	44	0.00990909	0.00935417
regulation of lipase activity	0.000715195	0.0157574	0.0803862	0.139347	9.99261	4.36426	2.46075	1.96419	0.441	45	0.0098	0.00935417
regulation of phospholipase activity	0.000715195	0.0157574	0.0803862	0.139347	9.99261	4.36426	2.46075	1.96419	0.441	46	0.00958696	0.00935417
positive regulation of peptidyl-tyrosine phosphorylation	0.000728175	0.00628616	0.0866461	0.348262	7.58711	4.07358	2.06297	1.28129	0.443	47	0.00942553	0.00935417
regulation of cell population proliferation	0.000765546	0.00281241	0.0720402	0.0892621	3.86056	2.41636	1.45683	1.33632	0.449	48	0.00935417	0.00935417
regulation of T cell activation	0.000924505	0.000311797	0.00473229	0.148942	7.17672	5.82075	3.35603	1.66159	0.633	49	0.0129184	0.0125091
cytokine production	0.00093559	0.0121549	0.120857	0.16463	14.1099	6.32583	2.70575	2.27927	0.635	50	0.0127	0.0125091
peptidyl-tyrosine autophosphorylation	0.00104838	0.000245368	0.0308255	0.107325	5.86215	4.8863	2.20508	1.63871	0.668	51	0.013098	0.0125091
regulation of immune response	0.00105512	0.0014554	0.123011	0.510659	4.37802	3.06134	1.48275	1.02622	0.687	52	0.0132115	0.0125091
response to other organism	0.00106327	0.00339225	0.0389606	0.183835	4.13801	2.66696	1.69828	1.27996	0.688	53	0.0129811	0.0125091
response to external biotic stimulus	0.00106327	0.00339225	0.0389606	0.183835	4.13801	2.66696	1.69828	1.27996	0.688	54	0.0127407	0.0125091
positive regulation of hydrolase activity	0.00107919	0.00652927	0.144555	0.090989	4.6858	2.78292	1.48622	1.51295	0.688	55	0.0125091	0.0125091
positive regulation of leukocyte activation	0.00115965	6.97387e-05	0.00188715	0.0478607	6.80354	6.61239	3.69899	2.11888	0.706	56	0.0126071	0.0126071
defense response to other organism	0.00123469	0.000700432	0.0505751	0.465636	4.58059	3.49585	1.76812	1.06436	0.765	57	0.0134211	0.0132414
regulation of cell-cell adhesion	0.00125628	0.00149565	0.0155857	0.138662	5.64969	3.99102	2.41393	1.54268	0.768	58	0.0132414	0.0132414
negative regulation of cell population proliferation	0.0013297	0.0125122	0.124293	0.125782	4.95098	2.73952	1.58952	1.48728	0.891	59	0.0151017	0.0150725
positive regulation of leukocyte proliferation	0.00141848	0.002475	0.0496547	0.0974703	12.0893	8.06173	3.41358	2.67136	0.92	60	0.0153333	0.0150725
negative regulation of lymphocyte activation	0.00141848	1.71216e-05	0.00180625	0.00553036	12.0893	17.6538	7.33165	6.97188	0.92	61	0.015082	0.0150725
response to biotic stimulus	0.00146991	0.00505367	0.0321758	0.20054	3.94313	2.5325	1.72526	1.25659	0.935	62	0.0150806	0.0150725
positive regulation of immune response	0.0015411	0.000329584	0.0380377	0.46202	4.81747	4.06005	1.9353	1.07688	0.952	63	0.0151111	0.0150725
response to external stimulus	0.00162035	0.00708999	0.0145128	0.41673	3.51099	2.18416	1.70642	1.06256	1.021	64	0.0159531	0.0150725
regulation of hydrolase activity	0.00163156	0.0335635	0.255009	0.396789	3.88165	2.00115	1.25034	1.09421	1.021	65	0.0157077	0.0150725
regulation of protein secretion	0.00170909	0.00757848	0.0218696	0.331219	7.82054	4.50553	3.03424	1.36252	1.036	66	0.015697	0.0150725
myeloid cell differentiation	0.00170909	0.033131	0.329844	0.514309	7.82054	3.41038	1.43808	1.09251	1.036	67	0.0154627	0.0150725
immune response-regulating cell surface receptor signaling pathway	0.00177879	0.000414643	0.0895943	0.188415	4.69045	3.93884	1.6764	1.36372	1.04	68	0.0152941	0.0150725
immune response-regulating signaling pathway	0.00177879	0.000414643	0.0895943	0.188415	4.69045	3.93884	1.6764	1.36372	1.04	69	0.0150725	0.0150725
cellular response to retinoic acid	0.00205287	0.00391948	0.0717725	0.15617	10.5709	6.90051	2.92015	2.13118	1.325	70	0.0189286	0.0180909
positive regulation of protein secretion	0.00205287	0.00391948	0.0036178	0.0555422	10.5709	6.90051	5.85517	3.06724	1.325	71	0.018662	0.0180909
signal release	0.00205287	0.0245696	0.206431	0.564002	10.5709	4.73112	2.02134	1.07129	1.325	72	0.0184028	0.0180909
positive regulation of peptide secretion	0.00205287	0.00391948	0.0036178	0.0555422	10.5709	6.90051	5.85517	3.06724	1.325	73	0.0181507	0.0180909
regulation of peptidyl-tyrosine phosphorylation	0.00214897	0.0189358	0.105179	0.51255	5.88632	3.1163	1.85768	1.06047	1.344	74	0.0181622	0.0180909
positive regulation of T cell activation	0.00219818	0.00194486	0.00903609	0.123735	7.28887	5.36621	3.44758	1.87374	1.371	75	0.01828	0.0180909
cell differentiation	0.00224759	0.00150856	0.0663357	0.257361	3.46657	2.48369	1.42079	1.1422	1.38	76	0.0181579	0.0180909
peptidyl-amino acid modification	0.00234141	0.00456617	0.00373965	0.127033	3.95586	2.32468	1.86087	1.24554	1.393	77	0.0180909	0.0180909
positive regulation of leukocyte cell-cell adhesion	0.00278301	0.00269093	0.0131705	0.17054	6.82262	4.97398	3.1537	1.68123	1.784	78	0.0228718	0.0223
regulation of hormone levels	0.00278301	0.0495718	0.231358	0.805809	6.82262	2.97265	1.6223	0.740606	1.784	79	0.0225823	0.0223
regulation of peptide secretion	0.00278301	0.0129137	0.0410436	0.477739	6.82262	3.89077	2.55622	1.12845	1.784	80	0.0223	0.0223
positive regulation of cell adhesion	0.00283431	0.00115017	0.000914278	0.0226355	4.77222	3.86131	3.1508	2.02264	1.837	81	0.022679	0.0224634
regulation of lymphocyte differentiation	0.00286094	0.00588425	0.0984427	0.227065	9.38765	6.03071	2.5501	1.77083	1.842	82	0.0224634	0.0224634
regulation of hemopoiesis	0.0031003	0.00189574	0.0297219	0.0624142	5.39594	4.18446	2.31707	1.88796	1.899	83	0.0228795	0.0228795
regulation of cell adhesion	0.00326387	0.00834812	0.0237382	0.0871205	3.8713	2.57555	1.89329	1.48157	2.006	84	0.023881	0.023881
interspecies interaction between organisms	0.00335406	0.0252601	0.0364369	0.0845097	3.35659	1.98453	1.62877	1.38056	2.044	85	0.0240471	0.0240471
positive regulation of cell-cell adhesion	0.00347403	0.00364047	0.00537287	0.116503	6.40926	4.63392	3.53908	1.84295	2.087	86	0.0242674	0.0240575
cellular developmental process	0.00351141	0.0011471	0.0518069	0.306765	3.27247	2.5557	1.45868	1.1121	2.093	87	0.0240575	0.0240575
regulation of cytokine production	0.00378377	0.000433726	0.0316153	0.143308	4.48929	4.16508	2.05369	1.47587	2.281	88	0.0259205	0.0251209
homeostasis of number of cells	0.00386442	0.00845722	0.129396	0.147658	8.43996	5.35165	2.26193	2.03332	2.286	89	0.0256854	0.0251209
regulation of leukocyte mediated immunity	0.00386442	0.00845722	0.129396	0.147658	8.43996	5.35165	2.26193	2.03332	2.286	90	0.0254	0.0251209
negative regulation of leukocyte activation	0.00386442	0.00013978	0.0109327	0.0164176	8.43996	10.0608	4.16645	3.87059	2.286	91	0.0251209	0.0251209
regulation of leukocyte cell-cell adhesion	0.00428183	0.000928032	0.00790755	0.159305	6.04347	5.40889	3.25973	1.67026	2.485	92	0.0270109	0.0267204
regulation of leukocyte differentiation	0.00428183	0.0204725	0.15856	0.0772684	6.04347	3.41957	1.78747	2.00638	2.485	93	0.0267204	0.0267204
cell-cell signaling	0.00492585	0.102433	0.234098	0.146319	3.8604	1.81279	1.33693	1.39797	2.925	94	0.031117	0.0307423
inflammatory response	0.00508428	0.00386905	0.0243664	0.0396461	4.79058	3.65949	2.31081	1.98313	2.977	95	0.0313368	0.0307423
response to retinoic acid	0.00508432	0.0117223	0.0597897	0.210812	7.66368	4.80869	2.73998	1.73768	2.977	96	0.0310104	0.0307423
positive regulation of cell population proliferation	0.00517827	0.00443772	0.00680443	0.00867405	3.37549	2.57591	2.03093	1.81588	2.982	97	0.0307423	0.0307423
myeloid cell homeostasis	0.00567209	0.00472804	0.0559222	0.0487447	12.2114	9.50831	4.07349	4.58214	3.918	98	0.0399796	0.0395758
positive regulation of inflammatory response	0.00567209	0.00472804	0.00115364	0.00815611	12.2114	9.50831	12.489	10.7665	3.918	99	0.0395758	0.0395758
animal organ development	0.00636481	0.0172643	0.0446455	0.0144091	2.91	1.95187	1.50959	1.54233	4.527	100	0.04527	0.0435524
positive regulation of lipid kinase activity	0.00654069	0.0028453	0.0254621	0.139347	7.01577	5.88666	3.22765	1.96419	4.573	101	0.0452772	0.0435524
positive regulation of phosphatidylinositol 3-kinase activity	0.00654069	0.0028453	0.0254621	0.139347	7.01577	5.88666	3.22765	1.96419	4.573	102	0.0448333	0.0435524
regulation of phosphatidylinositol 3-kinase activity	0.00654069	0.0028453	0.0254621	0.139347	7.01577	5.88666	3.22765	1.96419	4.573	103	0.0443981	0.0435524
regulation of lipid kinase activity	0.00654069	0.0028453	0.0254621	0.139347	7.01577	5.88666	3.22765	1.96419	4.573	104	0.0439712	0.0435524
T cell activation	0.00654069	0.0665931	0.406477	0.282277	7.01577	3.13292	1.33581	1.51597	4.573	105	0.0435524	0.0435524
positive regulation of multicellular organismal process	0.0069775	0.00457416	0.00843702	0.100747	2.93311	2.31656	1.81319	1.32195	4.761	106	0.0449151	0.0449151
system development	0.0080161	0.00958459	0.0484152	0.0716478	2.92056	2.07143	1.46861	1.3183	6.333	107	0.0591869	0.056181
leukocyte homeostasis	0.00821723	0.00787753	0.0853762	0.0978578	10.1735	7.60138	3.25347	3.0471	6.442	108	0.0596481	0.056181
leukocyte proliferation	0.00821723	0.0521908	0.263816	0.51883	10.1735	4.65665	2.01144	1.2015	6.442	109	0.0591009	0.056181
B cell differentiation	0.00821723	0.00787753	0.0853762	0.0978578	10.1735	7.60138	3.25347	3.0471	6.442	110	0.0585636	0.056181
cation transport	0.00825248	0.080735	0.456762	0.878621	6.46515	2.88627	1.23026	0.615423	6.517	111	0.0587117	0.056181
myeloid leukocyte activation	0.00825248	0.020632	0.104482	0.196127	6.46515	3.99376	2.23222	1.71348	6.517	112	0.0581875	0.056181
negative regulation of cell activation	0.00825248	0.000621695	0.0362105	0.0327852	6.46515	7.01034	2.89849	2.83591	6.517	113	0.0576726	0.056181
positive regulation of phospholipid metabolic process	0.00825248	0.00405817	0.0362105	0.196127	6.46515	5.34327	2.89849	1.71348	6.517	114	0.0571667	0.056181
regulation of phospholipid metabolic process	0.00825248	0.00405817	0.0362105	0.196127	6.46515	5.34327	2.89849	1.71348	6.517	115	0.0566696	0.056181
positive regulation of secretion by cell	0.00825248	0.020632	0.0362105	0.196127	6.46515	3.99376	2.89849	1.71348	6.517	116	0.056181	0.056181
positive regulation of response to stimulus	0.00872111	0.00497916	0.00720656	0.0340913	2.79168	2.20505	1.74976	1.41487	6.64	117	0.0567521	0.0567521
regulation of body fluid levels	0.00903591	0.00869453	0.057521	0.1298	4.1596	3.12917	1.93667	1.54551	6.703	118	0.0568051	0.0568051
regulated exocytosis	0.0102373	0.00561806	0.0151744	0.0548914	5.99465	4.88958	3.345	2.42366	7.552	119	0.0634622	0.0624132
leukocyte migration	0.0102373	0.00561806	0.0151744	0.0548914	5.99465	4.88958	3.345	2.42366	7.552	120	0.0629333	0.0624132
positive regulation of secretion	0.0102373	0.0264066	0.0495971	0.260899	5.99465	3.6793	2.62933	1.51852	7.552	121	0.0624132	0.0624132
regulation of T cell differentiation	0.0113379	0.0121549	0.120857	0.36689	8.71512	6.32583	2.70575	1.50846	8.891	122	0.072877	0.071128
hematopoietic progenitor cell differentiation	0.0113379	0.0121549	0.120857	0.0533432	8.71512	6.32583	2.70575	3.57138	8.891	123	0.0722846	0.071128
regulation of platelet activation	0.0113379	0.0121549	0.120857	0.16463	8.71512	6.32583	2.70575	2.27927	8.891	124	0.0717016	0.071128
regulation of myeloid leukocyte mediated immunity	0.0113379	0.0121549	0.120857	0.16463	8.71512	6.32583	2.70575	2.27927	8.891	125	0.071128	0.071128
cellular response to cytokine stimulus	0.0136515	0.0569277	0.161602	0.106629	3.1375	1.95196	1.41629	1.43423	10.179	126	0.0807857	0.0807857
cellular response to lipid	0.01486	0.0171878	0.010475	0.0320535	3.6677	2.72631	2.4005	1.90998	11.584	127	0.0912126	0.0874444
anatomical structure development	0.014895	0.0229124	0.244274	0.335021	2.74035	1.89358	1.19099	1.09593	11.584	128	0.0905	0.0874444
regulation of coagulation	0.0150577	0.0176862	0.0496547	0.0974703	7.61961	5.41493	3.41358	2.67136	11.805	129	0.0915116	0.0874444
regulation of insulin secretion	0.0150577	0.0887227	0.386411	0.884125	7.61961	3.48203	1.50234	0.555863	11.805	130	0.0908077	0.0874444
regulation of hemostasis	0.0150577	0.0176862	0.0496547	0.0974703	7.61961	5.41493	3.41358	2.67136	11.805	131	0.0901145	0.0874444
positive regulation of phospholipase C activity	0.0150577	0.0887227	0.161545	0.0974703	7.61961	3.48203	2.31478	2.67136	11.805	132	0.0894318	0.0874444
regulation of blood coagulation	0.0150577	0.0176862	0.0496547	0.0974703	7.61961	5.41493	3.41358	2.67136	11.805	133	0.0887594	0.0874444
positive regulation of immune effector process	0.0150577	0.0176862	0.161545	0.245221	7.61961	5.41493	2.31478	1.8183	11.805	134	0.088097	0.0874444
regulation of immune effector process	0.0150899	0.0408436	0.374547	0.587593	5.22887	3.17721	1.33913	0.998361	11.805	135	0.0874444	0.0874444
secretion by cell	0.016196	0.0078133	0.0708567	0.337369	4.12423	3.47355	1.98115	1.24937	12.172	136	0.0895	0.0888467
export from cell	0.016196	0.0078133	0.0708567	0.337369	4.12423	3.47355	1.98115	1.24937	12.172	137	0.0888467	0.0888467
exocytosis	0.0179856	0.0129137	0.0410436	0.17054	4.91266	3.89077	2.55622	1.68123	13.152	138	0.0953043	0.0949137
regulation of multicellular organismal process	0.0184212	0.00734547	0.0575711	0.289669	2.4722	2.11846	1.44853	1.12472	13.193	139	0.0949137	0.0949137
positive regulation of defense response	0.0185135	0.00243262	0.0145225	0.158476	3.96402	3.99459	2.55391	1.53712	14.401	140	0.102864	0.101345
axon development	0.0186005	0.0232281	0.252452	0.637016	3.46088	2.55942	1.36054	0.938055	14.41	141	0.102199	0.101345
cellular calcium ion homeostasis	0.0193927	0.0245696	0.206431	0.778333	6.76326	4.73112	2.02134	0.744366	14.695	142	0.103486	0.101345
regulation of phospholipase C activity	0.0193927	0.110107	0.206431	0.15617	6.76326	3.08979	2.02134	2.13118	14.695	143	0.102762	0.101345
T cell differentiation	0.0193927	0.110107	0.446404	0.15617	6.76326	3.08979	1.33255	2.13118	14.695	144	0.102049	0.101345
mammary gland epithelium development	0.0193927	0.110107	0.0717725	0.0144204	6.76326	3.08979	2.92015	4.63522	14.695	145	0.101345	0.101345
multicellular organismal process	0.0198731	0.11272	0.350893	0.600649	2.72306	1.50635	1.11546	0.970938	14.879	146	0.101911	0.101911
neuron projection development	0.0209607	0.0178498	0.103851	0.632221	2.86057	2.28152	1.51507	0.945941	15.603	147	0.106143	0.105456
T cell receptor signaling pathway	0.0212104	0.0163911	0.131323	0.548932	4.63188	3.64007	1.91114	1.03841	15.713	148	0.106169	0.105456
positive regulation of lipid metabolic process	0.0212104	0.0163911	0.131323	0.116503	4.63188	3.64007	1.91114	1.84295	15.713	149	0.105456	0.105456
multicellular organism development	0.0226207	0.0394498	0.216988	0.227601	2.4877	1.74858	1.21364	1.15996	16.342	150	0.108947	0.108947
cellular metal ion homeostasis	0.0243522	0.0328742	0.254425	0.835304	6.08023	4.19898	1.79289	0.659648	18.558	151	0.122901	0.121071
regeneration	0.0243522	0.133277	0.0984427	0.0954024	6.08023	2.77618	2.5501	2.44696	18.558	152	0.122092	0.121071
cellular divalent inorganic cation homeostasis	0.0243522	0.0328742	0.254425	0.835304	6.08023	4.19898	1.79289	0.659648	18.558	153	0.121294	0.121071
positive regulation of phosphatidylinositol 3-kinase signaling	0.0247743	0.0701247	0.15856	0.0321256	4.38041	2.63209	1.78747	2.41995	18.645	154	0.121071	0.121071
response to cytokine	0.026536	0.11281	0.223433	0.188185	2.7142	1.67593	1.30552	1.28776	19.297	155	0.124497	0.124497
coagulation	0.0286857	0.00628616	0.0866461	0.20895	4.15401	4.07358	2.06297	1.52633	21.362	156	0.136936	0.132073
hemostasis	0.0286857	0.00628616	0.0866461	0.20895	4.15401	4.07358	2.06297	1.52633	21.362	157	0.136064	0.132073
blood coagulation	0.0286857	0.00628616	0.0866461	0.20895	4.15401	4.07358	2.06297	1.52633	21.362	158	0.135203	0.132073
mesoderm development	0.0299398	0.042641	0.129396	0.147658	5.52	3.7722	2.26193	2.03332	21.66	159	0.136226	0.132073
leukocyte mediated immunity	0.0299398	0.042641	0.129396	0.306472	5.52	3.7722	2.26193	1.51344	21.66	160	0.135375	0.132073
regulation of peptide hormone secretion	0.0299398	0.157996	0.304437	0.879538	5.52	2.51925	1.61011	0.591857	21.66	161	0.134534	0.132073
calcium ion homeostasis	0.0299398	0.042641	0.304437	0.515933	5.52	3.7722	1.61011	1.12657	21.66	162	0.133704	0.132073
regulation of secretion by cell	0.0299892	0.140843	0.440988	0.847896	3.42564	1.88661	1.14549	0.734087	21.66	163	0.132883	0.132073
cytokine-mediated signaling pathway	0.0307375	0.0448282	0.160732	0.117874	3.02688	2.215	1.49367	1.49269	21.66	164	0.132073	0.132073
positive regulation of biological process	0.0321256	0.0175787	0.0108543	0.192841	2.85318	2.18822	1.81202	1.20228	23.009	165	0.139448	0.13769
ephrin receptor signaling pathway	0.0329516	0.0947793	0.219883	0.579314	3.94912	2.35931	1.5815	0.998345	23.108	166	0.139205	0.13769
ion transport	0.0329516	0.236324	0.588824	0.93177	3.94912	1.75862	0.992588	0.568654	23.108	167	0.138371	0.13769
secretion	0.0334424	0.0235138	0.0999461	0.276764	3.31203	2.72078	1.75694	1.29624	23.132	168	0.13769	0.13769
developmental process	0.0349797	0.019053	0.218019	0.347892	2.37205	1.96682	1.21623	1.08983	25.159	169	0.14887	0.14887
mammary gland development	0.0361536	0.184024	0.0597897	0.0320868	5.05224	2.30502	2.73998	3.08778	25.848	170	0.152047	0.149926
regulation of hormone secretion	0.0361536	0.184024	0.355432	0.787188	5.05224	2.30502	1.46051	0.743124	25.848	171	0.151158	0.149926
wound healing	0.0371403	0.00869453	0.057521	0.215109	3.20527	3.12917	1.93667	1.37942	26.069	172	0.151564	0.149926
positive regulation of cytokine production	0.037577	0.010166	0.128963	0.480311	3.76285	3.63014	1.82519	1.10346	26.13	173	0.15104	0.149926
regulation of phosphatidylinositol 3-kinase signaling	0.037577	0.108595	0.128963	0.0192682	3.76285	2.24241	1.82519	2.50625	26.13	174	0.150172	0.149926
neuron development	0.0380916	0.0414582	0.229877	0.645779	2.49725	1.97124	1.28821	0.938534	26.237	175	0.149926	0.149926
positive regulation of response to external stimulus	0.0401281	0.00906395	0.134876	0.41675	2.81195	2.75873	1.53238	1.10948	27.678	176	0.157261	0.157261
response to chemical	0.0421204	0.0898361	0.00275188	0.0964035	2.14265	1.53733	1.87629	1.28441	30.185	177	0.170537	0.165495
cellular response to oxygen-containing compound	0.0424503	0.152464	0.199439	0.528861	2.33622	1.50763	1.29874	1.00861	30.675	178	0.172331	0.165495
cellular ion homeostasis	0.0429874	0.0665931	0.406477	0.838102	4.6567	3.13292	1.33581	0.673475	30.782	179	0.171966	0.165495
regulation of exocytosis	0.0429874	0.0665931	0.406477	0.474096	4.6567	3.13292	1.33581	1.17012	30.782	180	0.171011	0.165495
positive regulation of endopeptidase activity	0.0429874	0.0665931	0.0803862	0.282277	4.6567	3.13292	2.46075	1.51597	30.782	181	0.170066	0.165495
cellular cation homeostasis	0.0429874	0.0665931	0.406477	0.838102	4.6567	3.13292	1.33581	0.673475	30.782	182	0.169132	0.165495
central nervous system neuron differentiation	0.0429874	0.211123	0.406477	0.675178	4.6567	2.12368	1.33581	0.895772	30.782	183	0.168208	0.165495
regulation of wound healing	0.0429874	0.0665931	0.0803862	0.282277	4.6567	3.13292	2.46075	1.51597	30.782	184	0.167293	0.165495
regulation of regulated secretory pathway	0.0429874	0.0665931	0.406477	0.474096	4.6567	3.13292	1.33581	1.17012	30.782	185	0.166389	0.165495
divalent inorganic cation homeostasis	0.0429874	0.0665931	0.202297	0.474096	4.6567	3.13292	1.84263	1.17012	30.782	186	0.165495	0.165495
positive regulation of developmental process	0.045098	0.0810759	0.072783	0.202165	2.23573	1.65735	1.48757	1.22234	31.192	187	0.166802	0.166802
cellular response to organic substance	0.0477309	0.069044	0.0494053	0.167473	2.10275	1.62476	1.49251	1.22284	32.592	188	0.173362	0.172358
positive regulation of cell communication	0.0480478	0.11328	0.0704178	0.0723351	2.0874	1.48935	1.4235	1.33287	32.748	189	0.17327	0.172358
positive regulation of signaling	0.0480478	0.11328	0.0704178	0.0723351	2.0874	1.48935	1.4235	1.33287	32.748	190	0.172358	0.172358
axonogenesis	0.049743	0.0420835	0.296908	0.615923	2.92064	2.37049	1.30977	0.955154	35.074	191	0.183634	0.181731
chemotaxis	0.049743	0.103973	0.445594	0.73546	2.92064	1.96618	1.12766	0.853876	35.074	192	0.182677	0.181731
taxis	0.049743	0.103973	0.445594	0.73546	2.92064	1.96618	1.12766	0.853876	35.074	193	0.181731	0.181731
metal ion homeostasis	0.0504306	0.080735	0.243053	0.554765	4.31716	2.88627	1.68537	1.04988
response to lipid	0.0512318	0.0851743	0.0139861	0.0970679	2.62306	1.90038	2.1193	1.50806
regulation of developmental process	0.0526033	0.0211337	0.0202227	0.131081	2.05072	1.88745	1.61468	1.25153
regulation of inflammatory response	0.0536401	0.00499884	0.0175525	0.0294388	3.2924	3.82012	2.58655	2.21648
locomotion	0.0537417	0.111578	0.36613	0.24391	2.21332	1.59523	1.13352	1.19676
cell morphogenesis involved in neuron differentiation	0.0544569	0.0479413	0.326584	0.537585	2.8356	2.29589	1.26567	1.01997
regulation of secretion	0.0544569	0.237295	0.636792	0.923518	2.8356	1.55168	0.929299	0.650283
signal transduction	0.057082	0.019734	0.233662	0.760799	2.53165	2.2166	1.23018	0.888755
regulation of myeloid cell differentiation	0.0584693	0.0264066	0.0495971	0.0548914	4.02276	3.6793	2.62933	2.42366
regulation of homotypic cell-cell adhesion	0.0585091	0.0374197	0.0559222	0.0487447	6.53375	5.59509	4.07349	4.58214
positive regulation of lymphocyte differentiation	0.0585091	0.187737	0.501163	0.406354	6.53375	3.0489	1.32935	1.506
positive regulation of cytosolic calcium ion concentration	0.0585091	0.0374197	0.204336	0.687002	6.53375	5.59509	2.41824	0.897277
response to fibroblast growth factor	0.0585091	0.187737	0.204336	0.0487447	6.53375	3.0489	2.41824	4.58214
vascular endothelial growth factor signaling pathway	0.0585091	0.0374197	0.204336	0.406354	6.53375	5.59509	2.41824	1.506
cellular response to fibroblast growth factor stimulus	0.0585091	0.187737	0.204336	0.0487447	6.53375	3.0489	2.41824	4.58214
positive regulation of small GTPase mediated signal transduction	0.0585091	0.187737	0.501163	0.687002	6.53375	3.0489	1.32935	0.897277
negative regulation of hemopoiesis	0.0585091	0.00472804	0.010099	0.00815611	6.53375	9.50831	6.86213	10.7665
regulation of T cell proliferation	0.0585091	0.00472804	0.0559222	0.172481	6.53375	9.50831	4.07349	2.5278
regulation of adaptive immune response based on somatic recombination of immune receptors built from immunoglobulin superfamily domains	0.0585091	0.0374197	0.204336	0.406354	6.53375	5.59509	2.41824	1.506
regulation of protein tyrosine kinase activity	0.0585091	0.187737	0.204336	0.687002	6.53375	3.0489	2.41824	0.897277
axon guidance	0.0597257	0.0689636	0.398241	0.716056	3.1597	2.38816	1.22305	0.859999
neuron projection guidance	0.0597257	0.0689636	0.398241	0.716056	3.1597	2.38816	1.22305	0.859999
regulation of molecular function	0.0622043	0.0248128	0.0639896	0.0774146	2.0296	1.86442	1.42731	1.3083
response to wounding	0.0646654	0.0232281	0.149104	0.270816	2.67927	2.55942	1.55043	1.27338
regulation of protein transport	0.0646654	0.0232281	0.252452	0.637016	2.67927	2.55942	1.36054	0.938055
regulation of establishment of protein localization	0.0646654	0.0232281	0.252452	0.637016	2.67927	2.55942	1.36054	0.938055
cell population proliferation	0.0646654	0.139459	0.252452	0.176754	2.67927	1.79482	1.36054	1.40704
regulation of lipid metabolic process	0.0661746	0.0789983	0.0708567	0.122197	3.03679	2.28798	1.98115	1.64483
movement of cell or subcellular component	0.0669565	0.143662	0.348507	0.29099	2.10064	1.50955	1.14528	1.1563
neuron differentiation	0.0670016	0.0442485	0.1485	0.510562	2.17407	1.90706	1.38289	1.02078
signaling	0.0702839	0.0282545	0.312307	0.865796	2.41429	2.10952	1.16277	0.821792
tissue development	0.070912	0.171688	0.162966	0.0639884	2.14253	1.48469	1.35875	1.46379
biomineralization	0.0728782	0.00787753	0.0191047	0.00357551	5.59569	7.60138	5.13867	12.3638
calcium ion transport	0.0728782	0.226465	0.568977	0.931445	5.59569	2.60944	1.1371	0.42303
columnar/cuboidal epithelial cell differentiation	0.0728782	0.226465	0.568977	0.51883	5.59569	2.60944	1.1371	1.2015
divalent metal ion transport	0.0728782	0.226465	0.568977	0.931445	5.59569	2.60944	1.1371	0.42303
regulation of cytosolic calcium ion concentration	0.0728782	0.0521908	0.263816	0.771089	5.59569	4.65665	2.01144	0.745595
regulation of sequestering of calcium ion	0.0728782	0.0521908	0.263816	0.771089	5.59569	4.65665	2.01144	0.745595
regulation of leukocyte degranulation	0.0728782	0.0521908	0.263816	0.26576	5.59569	4.65665	2.01144	1.89078
positive regulation of cysteine-type endopeptidase activity involved in apoptotic process	0.0728782	0.226465	0.0853762	0.0978578	5.59569	2.60944	3.25347	3.0471
biomineral tissue development	0.0728782	0.00787753	0.0191047	0.00357551	5.59569	7.60138	5.13867	12.3638
regulation of adaptive immune response	0.0728782	0.0521908	0.263816	0.51883	5.59569	4.65665	2.01144	1.2015
divalent inorganic cation transport	0.0728782	0.226465	0.568977	0.931445	5.59569	2.60944	1.1371	0.42303
negative regulation of immune system process	0.0729833	0.000523725	0.0376835	0.041676	2.92263	4.75471	2.20154	2.00912
nitrogen compound transport	0.0729833	0.089829	0.652109	0.541823	2.92263	2.1953	0.911695	1.02628
regulation of peptide transport	0.0759179	0.0306812	0.307039	0.724993	2.53806	2.41063	1.27636	0.867473
cell communication	0.0762283	0.01388	0.262124	0.858152	2.36828	2.40251	1.20723	0.826815
response to carbohydrate	0.0762622	0.131153	0.084804	0.404383	3.53702	2.33162	2.21505	1.23486
positive regulation of peptidase activity	0.0762622	0.131153	0.195737	0.404383	3.53702	2.33162	1.74216	1.23486
cell development	0.0793915	0.15907	0.360006	0.544093	1.96648	1.44696	1.12618	0.997934
regulation of response to wounding	0.0859749	0.150349	0.106684	0.306574	3.33466	2.19019	2.05225	1.37858
Fc-epsilon receptor signaling pathway	0.0859749	0.150349	0.419293	0.17054	3.33466	2.19019	1.25252	1.68123
platelet activation	0.0859749	0.0495718	0.231358	0.306574	3.33466	2.97265	1.6223	1.37858
positive regulation of protein transport	0.0876607	0.0436292	0.225852	0.370745	2.71692	2.51333	1.46851	1.19587
positive regulation of establishment of protein localization	0.0876607	0.0436292	0.225852	0.370745	2.71692	2.51333	1.46851	1.19587
plasma membrane bounded cell projection organization	0.0880179	0.0672321	0.320466	0.510572	2.0237	1.76571	1.17735	1.01979
positive regulation of molecular function	0.0881424	0.0124506	0.0656168	0.0845071	1.84181	1.99918	1.42341	1.30161
gland morphogenesis	0.0882633	0.265744	0.120857	0.16463	4.89062	2.27955	2.70575	2.27927
positive regulation of intracellular signal transduction	0.0901225	0.103672	0.28253	0.245958	1.8754	1.54205	1.17827	1.16776
positive regulation of signal transduction	0.0915754	0.15727	0.082446	0.066592	1.83285	1.40508	1.39872	1.34505
regulation of defense response	0.0947402	0.0168799	0.0455215	0.188415	2.35009	2.58764	1.87372	1.36372
response to organic substance	0.0952506	0.16491	0.0219754	0.0770506	1.81656	1.39189	1.60517	1.32561
positive regulation of angiogenesis	0.0962009	0.0593308	0.0185688	0.224578	3.15342	2.79241	2.90437	1.5237
cation homeostasis	0.0962009	0.170575	0.26887	0.548932	3.15342	2.06434	1.51741	1.03841
regulation of multicellular organismal development	0.0980856	0.0664421	0.116765	0.234626	1.83762	1.65421	1.35924	1.17531
regulation of apoptotic process	0.0980856	0.18896	0.0288462	0.0283345	1.83762	1.37454	1.59806	1.48149
cell projection organization	0.102405	0.0844259	0.284406	0.437711	1.94158	1.68916	1.20784	1.06277
organic substance transport	0.103708	0.140843	0.611788	0.483812	2.53706	1.88661	0.955821	1.07492
developmental maturation	0.104531	0.0887227	0.386411	0.245221	4.34159	3.48203	1.50234	1.8183
bone development	0.104531	0.305082	0.386411	0.70689	4.34159	2.02263	1.50234	0.853278
anatomical structure maturation	0.104531	0.0887227	0.386411	0.245221	4.34159	3.48203	1.50234	1.8183
digestive tract development	0.104531	0.0887227	0.161545	0.468281	4.34159	3.48203	2.31478	1.25348
negative regulation of cell-cell adhesion	0.104531	0.0887227	0.386411	0.245221	4.34159	3.48203	1.50234	1.8183
central nervous system neuron development	0.104531	0.305082	0.386411	0.884125	4.34159	2.02263	1.50234	0.555863
regulation of myeloid leukocyte differentiation	0.104531	0.305082	0.386411	0.0974703	4.34159	2.02263	1.50234	2.67136
inorganic ion homeostasis	0.106915	0.191722	0.307803	0.616057	2.99024	1.95178	1.42483	0.961171
positive regulation of vasculature development	0.106915	0.0701247	0.0254225	0.159305	2.99024	2.63209	2.69102	1.67026
regulation of protein localization	0.107492	0.108435	0.2291	0.203877	2.09152	1.73375	1.31837	1.28848
regulation of ERK1 and ERK2 cascade	0.112225	0.065609	0.0473175	0.174699	2.45523	2.24778	2.01899	1.45676
response to stimulus	0.113454	0.0275929	0.0920108	0.783306	2.35978	2.39211	1.50202	0.866667
positive regulation of cellular process	0.114304	0.0334591	0.00835206	0.102859	1.91583	1.92603	1.82785	1.29106
cellular response to endogenous stimulus	0.114664	0.313272	0.632284	0.376598	1.9497	1.27684	0.939414	1.1101
regulation of programmed cell death	0.115363	0.226856	0.0449056	0.0380877	1.76569	1.31789	1.52189	1.43927
cell morphogenesis involved in differentiation	0.115838	0.0628977	0.134876	0.41675	2.18636	2.04673	1.53238	1.10948
response to oxygen-containing compound	0.118993	0.267587	0.0984851	0.611725	1.81242	1.29234	1.42416	0.962078
establishment of organelle localization	0.121559	0.344077	0.731603	0.564002	3.90208	1.81701	0.790717	1.07129
regulation of inflammatory response to antigenic stimulus	0.121559	0.00391948	0.0717725	0.334272	3.90208	6.90051	2.92015	1.51093
myeloid leukocyte differentiation	0.121559	0.344077	0.731603	0.778333	3.90208	1.81701	0.790717	0.744366
ossification	0.121559	0.0245696	0.0036178	0.000279402	3.90208	4.73112	5.85517	17.2512
T cell costimulation	0.121559	0.110107	0.0717725	0.334272	3.90208	3.08979	2.92015	1.51093
lymphocyte costimulation	0.121559	0.110107	0.0717725	0.334272	3.90208	3.08979	2.92015	1.51093
digestive system development	0.121559	0.110107	0.206431	0.334272	3.90208	3.08979	2.02134	1.51093
extrinsic apoptotic signaling pathway	0.121559	0.110107	0.206431	0.15617	3.90208	3.08979	2.02134	2.13118
establishment of localization in cell	0.123359	0.069846	0.370989	0.166019	2.13613	1.99573	1.18283	1.38159
cellular response to chemical stimulus	0.123807	0.145985	0.0717173	0.238717	1.70766	1.42145	1.41803	1.15941
regulation of response to stimulus	0.124227	0.130417	0.12814	0.21506	1.77527	1.46809	1.32025	1.1718
positive regulation of catalytic activity	0.128297	0.0139658	0.078285	0.0269667	1.69281	1.97868	1.4032	1.44983
regulation of cell death	0.129514	0.257558	0.0609402	0.0630135	1.71438	1.27758	1.46822	1.37029
regulation of endopeptidase activity	0.1297	0.236324	0.0441838	0.264343	2.70837	1.75862	2.34393	1.40453
negative regulation of protein kinase activity	0.1297	0.469488	0.388038	0.853398	2.70837	1.2322	1.26886	0.693596
positive regulation of ERK1 and ERK2 cascade	0.1297	0.0947793	0.0441838	0.264343	2.70837	2.35931	2.34393	1.40453
regulation of cell differentiation	0.138211	0.19241	0.422742	0.637366	1.70762	1.37675	1.07788	0.950032
myeloid leukocyte mediated immunity	0.139233	0.133277	0.254425	0.426164	3.54168	2.77618	1.79289	1.29133
positive regulation of cysteine-type endopeptidase activity	0.139233	0.133277	0.0984427	0.227065	3.54168	2.77618	2.5501	1.77083
positive regulation of leukocyte differentiation	0.139233	0.382404	0.772986	0.426164	3.54168	1.64872	0.717199	1.29133
positive regulation of smooth muscle cell proliferation	0.139233	0.382404	0.0984427	0.426164	3.54168	1.64872	2.5501	1.29133
cellular response to vascular endothelial growth factor stimulus	0.139233	0.133277	0.0984427	0.227065	3.54168	2.77618	2.5501	1.77083
leukocyte degranulation	0.139233	0.0328742	0.0984427	0.227065	3.54168	4.19898	2.5501	1.77083
metal ion transport	0.139233	0.382404	0.772986	0.988263	3.54168	1.64872	0.717199	0.265869
regulation of leukocyte chemotaxis	0.139233	0.133277	0.254425	0.426164	3.54168	2.77618	1.79289	1.29133
regulation of catalytic activity	0.139766	0.058938	0.086108	0.0920168	1.65533	1.63956	1.37766	1.28834
protein transport	0.141716	0.108595	0.627011	0.324046	2.58547	2.24241	0.943081	1.30011
negative regulation of kinase activity	0.141716	0.496871	0.428435	0.885247	2.58547	1.17613	1.20257	0.65294
cellular chemical homeostasis	0.141716	0.259548	0.25338	0.641192	2.58547	1.6752	1.49474	0.932947
regulation of cell-substrate adhesion	0.141716	0.259548	0.128963	0.103195	2.58547	1.6752	1.82519	1.7982
homeostatic process	0.148429	0.287775	0.366024	0.531246	1.87595	1.33362	1.15836	1.01161
cellular response to hormone stimulus	0.14935	0.396483	0.445594	0.48509	2.17197	1.26674	1.12766	1.06602
regulation of response to external stimulus	0.15264	0.0442485	0.1485	0.510562	1.78184	1.90706	1.38289	1.02078
response to molecule of bacterial origin	0.15411	0.283233	0.153549	0.24607	2.47303	1.59902	1.72512	1.41531
positive regulation of protein kinase B signaling	0.15411	0.283233	0.468467	0.386427	2.47303	1.59902	1.14258	1.2096
response to lipopolysaccharide	0.15411	0.283233	0.153549	0.24607	2.47303	1.59902	1.72512	1.41531
peptide transport	0.15411	0.123359	0.663044	0.386427	2.47303	2.13613	0.898019	1.2096
negative regulation of cytokine production	0.157448	0.042641	0.304437	0.306472	3.24132	3.7722	1.61011	1.51344
myeloid cell activation involved in immune response	0.157448	0.157996	0.304437	0.306472	3.24132	2.51925	1.61011	1.51344
response to endogenous stimulus	0.166579	0.294348	0.470009	0.234748	1.73122	1.28922	1.05848	1.21499
cellular response to stimulus	0.166607	0.027643	0.0822538	0.722962	1.91469	2.27465	1.50116	0.904969
regulation of innate immune response	0.166853	0.0155717	0.0868365	0.606363	2.36966	3.2716	1.96022	0.967411
amide transport	0.166853	0.139027	0.696799	0.449799	2.36966	2.03904	0.856894	1.13038
regulation of vesicle-mediated transport	0.169586	0.0543185	0.356877	0.143308	2.05208	2.22541	1.22425	1.47587
tube development	0.173244	0.121619	0.0589674	0.399729	1.87443	1.73241	1.72162	1.11457
cellular response to carbohydrate stimulus	0.176109	0.45608	0.1642	0.390175	2.98699	1.38966	2.03144	1.32035
cardiac muscle tissue development	0.176109	0.45608	0.609171	0.599772	2.98699	1.38966	0.992732	0.998377
skeletal system morphogenesis	0.176109	0.184024	0.355432	0.599772	2.98699	2.30502	1.46051	0.998377
positive regulation of cell-substrate adhesion	0.176109	0.184024	0.0597897	0.0923975	2.98699	2.30502	2.73998	2.29825
regulation of Ras protein signal transduction	0.176109	0.45608	0.609171	0.787188	2.98699	1.38966	0.992732	0.743124
response to stress	0.179784	0.00639407	0.0179023	0.283082	1.55136	2.16195	1.61629	1.12532
regulation of peptidase activity	0.179916	0.331542	0.105179	0.360901	2.27392	1.4649	1.85768	1.23056
regulation of angiogenesis	0.179916	0.059728	0.0175525	0.130462	2.27392	2.49729	2.58655	1.6492
cellular response to organonitrogen compound	0.180078	0.460696	0.693324	0.841757	1.99662	1.16149	0.873235	0.757779
cell projection morphogenesis	0.18229	0.131924	0.305217	0.758672	1.83616	1.69453	1.24002	0.851833
neuron projection morphogenesis	0.18229	0.131924	0.305217	0.758672	1.83616	1.69453	1.24002	0.851833
plasma membrane bounded cell projection morphogenesis	0.18229	0.131924	0.305217	0.758672	1.83616	1.69453	1.24002	0.851833
positive regulation of cell motility	0.18229	0.131924	0.0682927	0.0635213	1.83616	1.69453	1.67727	1.57864
positive regulation of locomotion	0.18229	0.131924	0.0682927	0.0635213	1.83616	1.69453	1.67727	1.57864
positive regulation of cell migration	0.18229	0.131924	0.0682927	0.0635213	1.83616	1.69453	1.67727	1.57864
positive regulation of metabolic process	0.186216	0.0933468	0.11195	0.100003	1.55542	1.54099	1.33659	1.2766
negative regulation of phosphate metabolic process	0.190802	0.686695	0.719467	0.96253	1.94387	0.862352	0.847473	0.583268
cell part morphogenesis	0.191526	0.142694	0.330295	0.790898	1.79947	1.65811	1.21048	0.827048
response to organonitrogen compound	0.191526	0.416555	0.45846	0.598538	1.79947	1.18315	1.08608	0.967826
positive regulation of apoptotic process	0.191526	0.595816	0.221027	0.128952	1.79947	0.97258	1.34296	1.41316
positive regulation of cellular component movement	0.191526	0.142694	0.0785855	0.046555	1.79947	1.65811	1.63491	1.6402
regulation of metabolic process	0.193036	0.34837	0.495025	0.398099	1.66079	1.1955	1.03278	1.07049
cellular response to peptide hormone stimulus	0.193271	0.355954	0.757255	0.832111	2.18536	1.40556	0.784502	0.736733
regulation of vasculature development	0.193271	0.0689636	0.0230509	0.0913413	2.18536	2.38816	2.44473	1.76792
negative regulation of transferase activity	0.193271	0.598989	0.582979	0.913093	2.18536	0.993346	0.992513	0.626413
Fc receptor mediated stimulatory signaling pathway	0.195126	0.0665931	0.406477	0.675178	2.76887	3.13292	1.33581	0.895772
negative regulation of cell adhesion	0.195126	0.211123	0.655947	0.282277	2.76887	2.12368	0.914267	1.51597
synaptic signaling	0.195126	0.491074	0.655947	0.474096	2.76887	1.28783	0.914267	1.17012
positive regulation of hemopoiesis	0.195126	0.491074	0.655947	0.474096	2.76887	1.28783	0.914267	1.17012
cell migration	0.195911	0.243209	0.634745	0.28363	1.69641	1.38756	0.936798	1.18707
symbiotic process	0.201743	0.502607	0.307039	0.165663	1.89364	1.09993	1.27636	1.41523
negative regulation of phosphorus metabolic process	0.201743	0.704227	0.744131	0.941234	1.89364	0.839913	0.823065	0.631239
regulation of cellular localization	0.204395	0.15001	0.306445	0.236578	1.66933	1.56223	1.20674	1.22884
negative regulation of molecular function	0.204395	0.556707	0.41834	0.700535	1.66933	1.00906	1.10579	0.903348
angiogenesis	0.206888	0.190915	0.0708567	0.122197	2.10309	1.79241	1.98115	1.64483
cellular homeostasis	0.206888	0.380404	0.435412	0.865026	2.10309	1.35061	1.16928	0.699345
generation of neurons	0.210441	0.141048	0.309148	0.445653	1.53116	1.47299	1.16242	1.04937
gene expression	0.212888	0.523147	0.631206	0.125782	1.84554	1.0713	0.935279	1.48728
negative regulation of immune response	0.214419	0.020632	0.243053	0.554765	2.57965	3.99376	1.68537	1.04988
regulation of cysteine-type endopeptidase activity involved in apoptotic process	0.214419	0.524675	0.104482	0.196127	2.57965	1.19956	2.23222	1.71348
positive regulation of apoptotic signaling pathway	0.214419	0.524675	0.243053	0.196127	2.57965	1.19956	1.68537	1.71348
regulation of cytokine-mediated signaling pathway	0.214419	0.239063	0.243053	0.358854	2.57965	1.96822	1.68537	1.34349
regulation of phosphatase activity	0.214419	0.524675	0.698629	0.956436	2.57965	1.19956	0.846997	0.451004
positive regulation of programmed cell death	0.220288	0.646454	0.288173	0.216201	1.69673	0.915796	1.25084	1.27865
Fc receptor signaling pathway	0.22074	0.089829	0.472304	0.395209	2.02658	2.1953	1.11977	1.17616
ion homeostasis	0.22074	0.4048	0.472304	0.541823	2.02658	1.29958	1.11977	1.02628
positive regulation of cellular metabolic process	0.223988	0.0797701	0.0888589	0.0676029	1.46517	1.57477	1.3735	1.32497
response to nitrogen compound	0.230199	0.48848	0.434429	0.657694	1.66475	1.09129	1.10381	0.927534
localization of cell	0.230714	0.298796	0.49092	0.255414	1.59236	1.29776	1.04607	1.20701
cell motility	0.230714	0.298796	0.49092	0.255414	1.59236	1.29776	1.04607	1.20701
neurogenesis	0.231947	0.165582	0.364774	0.462297	1.48292	1.42365	1.11896	1.04002
regulation of cellular metabolic process	0.233458	0.305219	0.420602	0.289671	1.52384	1.23432	1.07685	1.1296
leukocyte activation involved in immune response	0.233913	0.0962574	0.285795	0.437218	2.41413	2.67509	1.55223	1.20547
cell activation involved in immune response	0.233913	0.0962574	0.285795	0.437218	2.41413	2.67509	1.55223	1.20547
regulation of smooth muscle cell proliferation	0.233913	0.556807	0.285795	0.629567	2.41413	1.12227	1.55223	0.95151
striated muscle tissue development	0.233913	0.556807	0.737233	0.796503	2.41413	1.12227	0.788685	0.741871
regulation of leukocyte migration	0.233913	0.267625	0.50561	0.437218	2.41413	1.8333	1.13979	1.20547
cellular response to peptide	0.2348	0.429055	0.830586	0.915404	1.95511	1.25205	0.695284	0.63431
regulation of response to biotic stimulus	0.2348	0.03755	0.19825	0.732654	1.95511	2.61547	1.53341	0.847368
establishment of protein localization	0.2348	0.228954	0.683993	0.453855	1.95511	1.65733	0.87577	1.11065
developmental growth	0.2348	0.228954	0.508628	0.840183	1.95511	1.65733	1.07407	0.735417
cellular response to nitrogen compound	0.235732	0.563184	0.685581	0.897435	1.75615	1.01796	0.883965	0.704107
cellular component morphogenesis	0.240257	0.203111	0.336376	0.854326	1.63382	1.49512	1.19547	0.777085
positive regulation of cell death	0.240257	0.678153	0.336376	0.287196	1.63382	0.881056	1.19547	1.20108
regulation of protein kinase B signaling	0.249039	0.453088	0.713965	0.245791	1.88825	1.20769	0.842407	1.35757
growth	0.249039	0.248802	0.544127	0.870789	1.88825	1.59674	1.03174	0.701109
response to bacterium	0.249039	0.248802	0.225852	0.148197	1.88825	1.59674	1.46851	1.53989
toll-like receptor signaling pathway	0.25354	0.587419	0.329844	0.514309	2.26796	1.05412	1.43808	1.09251
positive regulation of binding	0.25354	0.587419	0.329844	0.84252	2.26796	1.05412	1.43808	0.682651
regulation of small GTPase mediated signal transduction	0.25354	0.587419	0.771874	0.84252	2.26796	1.05412	0.737653	0.682651
response to drug	0.25354	0.2966	0.0657714	0.331219	2.26796	1.71535	2.40497	1.36252
regulation of response to cytokine stimulus	0.25354	0.2966	0.329844	0.331219	2.26796	1.71535	1.43808	1.36252
muscle tissue development	0.25354	0.587419	0.55248	0.6968	2.26796	1.05412	1.06132	0.869536
regulation of signal transduction	0.262209	0.359566	0.332757	0.361277	1.39662	1.15808	1.12496	1.08209
regulation of actin cytoskeleton organization	0.263432	0.126977	0.0702887	0.702631	1.82539	1.95581	1.91269	0.877652
immune effector process	0.263432	0.0503224	0.406328	0.702631	1.82539	2.41857	1.19084	0.877652
gland development	0.263432	0.706879	0.406328	0.295469	1.82539	0.829027	1.19084	1.28196
blood vessel morphogenesis	0.263432	0.269107	0.0702887	0.186799	1.82539	1.54019	1.91269	1.44966
regulation of kinase activity	0.270512	0.0421467	0.0882279	0.052361	1.38245	1.73446	1.38944	1.37788
tube morphogenesis	0.271167	0.258126	0.134876	0.65031	1.63585	1.44957	1.53238	0.929433
negative regulation of binding	0.273237	0.131153	0.195737	0.0534649	2.13798	2.33162	1.74216	2.3178
regulation of dephosphorylation	0.273237	0.616488	0.802741	0.985666	2.13798	0.993476	0.692619	0.362928
positive regulation of kinase activity	0.27463	0.0220737	0.0627226	0.0286718	1.38482	1.90292	1.45901	1.46679
positive regulation of cell differentiation	0.277109	0.241531	0.274833	0.343308	1.47673	1.37066	1.22826	1.13099
apoptotic process	0.279421	0.496877	0.178153	0.160399	1.43463	1.05865	1.31487	1.2742
negative regulation of catalytic activity	0.283233	0.807871	0.511454	0.956427	1.59902	0.708455	1.04478	0.619251
protein phosphorylation	0.290447	0.0826456	0.493206	0.715589	Inf	Inf	1.20482	0.862625
negative regulation of protein phosphorylation	0.292575	0.743535	0.792093	0.97028	1.71108	0.776813	0.75522	0.533119
regulation of actin filament-based process	0.292575	0.155404	0.0999461	0.788431	1.71108	1.82167	1.75694	0.799155
negative regulation of phosphorylation	0.292575	0.743535	0.792093	0.97028	1.71108	0.776813	0.75522	0.533119
apoptotic signaling pathway	0.292575	0.523166	0.188168	0.276764	1.71108	1.09075	1.51872	1.29624
regulation of cysteine-type endopeptidase activity	0.292949	0.355037	0.106684	0.306574	2.02164	1.51859	2.05225	1.37858
negative regulation of growth	0.292949	0.64401	0.638769	0.477739	2.02164	0.939215	0.932088	1.12845
pattern recognition receptor signaling pathway	0.292949	0.64401	0.419293	0.655195	2.02164	0.939215	1.25252	0.918661
cellular response to biotic stimulus	0.292949	0.355037	0.231358	0.17054	2.02164	1.51859	1.6223	1.68123
gliogenesis	0.292949	0.150349	0.106684	0.0326748	2.02164	2.19019	2.05225	2.52321
response to hormone	0.295402	0.466267	0.399141	0.510959	1.56365	1.13266	1.15162	1.03302
response to peptide hormone	0.307276	0.545653	0.673909	0.824173	1.65877	1.05632	0.889733	0.764623
cellular response to oxidative stress	0.307276	0.760496	0.673909	0.326676	1.65877	0.75294	0.889733	1.23047
epithelium development	0.307661	0.672743	0.568363	0.331437	1.52967	0.883534	0.992119	1.17954
positive regulation of innate immune response	0.312624	0.0593308	0.26887	0.715917	1.91692	2.79241	1.51741	0.850381
regulation of cell-matrix adhesion	0.312624	0.384163	0.26887	0.116503	1.91692	1.43571	1.51741	1.84295
cell morphogenesis	0.314007	0.180424	0.186375	0.757568	1.44272	1.51581	1.36031	0.86154
programmed cell death	0.315515	0.413253	0.168288	0.143215	1.36481	1.13723	1.32276	1.28988
positive regulation of DNA-binding transcription factor activity	0.322033	0.353436	0.38035	0.644154	1.60936	1.34719	1.20883	0.931235
regulation of chemotaxis	0.332215	0.413029	0.713691	0.616057	1.822	1.3611	0.830002	0.961171
histone phosphorylation	0.332215	0.413029	0.506794	0.616057	1.822	1.3611	1.10816	0.961171
blood vessel development	0.336822	0.374942	0.0821659	0.306803	1.56261	1.30582	1.78947	1.24581
regulation of binding	0.336822	0.374942	0.412955	0.564866	1.56261	1.30582	1.16696	0.998294
positive regulation of proteolysis	0.336822	0.374942	0.575148	0.691727	1.56261	1.30582	0.992361	0.89098
regulation of transferase activity	0.338784	0.0411824	0.0839087	0.0467474	1.27615	1.73396	1.39341	1.38677
regulation of cell communication	0.340074	0.484959	0.519806	0.599149	1.27897	1.05541	1.01331	0.97164
cellular protein modification process	0.342383	0.11518	0.403036	0.758204	Inf	Inf	1.4438	0.809809
cellular protein metabolic process	0.342383	0.11518	0.403036	0.758204	Inf	Inf	1.4438	0.809809
macromolecule modification	0.342383	0.11518	0.403036	0.758204	Inf	Inf	1.4438	0.809809
protein modification process	0.342383	0.11518	0.403036	0.758204	Inf	Inf	1.4438	0.809809
ion transmembrane transport	0.345338	0.574269	0.501163	0.687002	2.70095	1.2823	1.32935	0.897277
nuclear envelope organization	0.345338	0.574269	0.501163	0.687002	2.70095	1.2823	1.32935	0.897277
interferon-gamma-mediated signaling pathway	0.345338	0.187737	0.204336	0.406354	2.70095	3.0489	2.41824	1.506
limb development	0.345338	0.187737	0.501163	0.172481	2.70095	3.0489	1.32935	2.5278
glycerophospholipid metabolic process	0.345338	0.574269	0.836356	0.406354	2.70095	1.2823	0.56379	1.506
phospholipid metabolic process	0.345338	0.574269	0.836356	0.406354	2.70095	1.2823	0.56379	1.506
positive regulation of cardiac muscle cell proliferation	0.345338	0.574269	0.836356	0.406354	2.70095	1.2823	0.56379	1.506
ERBB2 signaling pathway	0.345338	0.187737	0.204336	0.406354	2.70095	3.0489	2.41824	1.506
activation of GTPase activity	0.345338	0.187737	0.501163	0.00815611	2.70095	3.0489	1.32935	10.7665
chondrocyte differentiation	0.345338	0.574269	0.501163	0.687002	2.70095	1.2823	1.32935	0.897277
regulation of gliogenesis	0.345338	0.187737	0.204336	0.0487447	2.70095	3.0489	2.41824	4.58214
regulation of tumor necrosis factor production	0.345338	0.574269	0.836356	0.406354	2.70095	1.2823	0.56379	1.506
regulation of neurotransmitter transport	0.345338	0.574269	0.836356	0.89581	2.70095	1.2823	0.56379	0.495018
appendage development	0.345338	0.187737	0.501163	0.172481	2.70095	3.0489	1.32935	2.5278
regulation of release of sequestered calcium ion into cytosol	0.345338	0.187737	0.501163	0.89581	2.70095	3.0489	1.32935	0.495018
animal organ regeneration	0.345338	0.574269	0.501163	0.406354	2.70095	1.2823	1.32935	1.506
regulation of neurotransmitter secretion	0.345338	0.574269	0.836356	0.89581	2.70095	1.2823	0.56379	0.495018
positive regulation of dephosphorylation	0.345338	0.574269	0.836356	0.983878	2.70095	1.2823	0.56379	0.210672
cellular response to UV	0.345338	0.574269	0.501163	0.687002	2.70095	1.2823	1.32935	0.897277
regulation of tumor necrosis factor superfamily cytokine production	0.345338	0.574269	0.836356	0.406354	2.70095	1.2823	0.56379	1.506
glycerolipid metabolic process	0.345338	0.574269	0.836356	0.406354	2.70095	1.2823	0.56379	1.506
cardiac ventricle development	0.345338	0.574269	0.836356	0.89581	2.70095	1.2823	0.56379	0.495018
cardiac chamber morphogenesis	0.345338	0.574269	0.501163	0.687002	2.70095	1.2823	1.32935	0.897277
positive regulation of transferase activity	0.345485	0.021907	0.0600874	0.0257103	1.27262	1.89413	1.45915	1.47153
regulation of signaling	0.347587	0.49665	0.537273	0.626498	1.26875	1.04651	1.0037	0.959352
vasculature development	0.351623	0.396483	0.0966859	0.24317	1.51832	1.26674	1.72357	1.32171
organelle localization	0.351681	0.717464	0.970568	0.513268	1.7359	0.806013	0.349276	1.07306
epithelial tube morphogenesis	0.351681	0.441508	0.746696	0.909826	1.7359	1.29359	0.786614	0.604064
G protein-coupled receptor signaling pathway	0.351681	0.213677	0.347681	0.513268	1.7359	1.85027	1.34252	1.07306
cellular response to organic cyclic compound	0.351681	0.441508	0.188172	0.513268	1.7359	1.29359	1.67844	1.07306
G1/S transition of mitotic cell cycle	0.351681	0.717464	0.746696	0.963669	1.7359	0.806013	0.786614	0.485163
positive regulation of I-kappaB kinase/NF-kappaB signaling	0.351681	0.717464	0.893548	0.909826	1.7359	0.806013	0.555326	0.604064
cell death	0.352722	0.470146	0.229462	0.178073	1.30025	1.08075	1.24719	1.24662
cellular response to growth factor stimulus	0.357314	0.380411	0.539704	0.207941	1.40609	1.23442	1.01581	1.30162
protein metabolic process	0.361602	0.128597	0.44752	0.817234	Inf	Inf	1.35565	0.733934
response to peptide	0.366414	0.63004	0.778628	0.923518	1.47629	0.936728	0.78015	0.650283
response to organic cyclic compound	0.366414	0.237295	0.112692	0.288216	1.47629	1.55168	1.66202	1.26006
positive regulation of neuron projection development	0.366414	0.237295	0.478051	0.664132	1.47629	1.55168	1.09074	0.91532
viral process	0.366414	0.63004	0.478051	0.188641	1.47629	0.936728	1.09074	1.39839
regulation of transcription, DNA-templated	0.36874	0.59249	0.597821	0.236988	1.24775	0.971048	0.967487	1.1715
regulation of biological quality	0.370732	0.568377	0.649091	0.888357	1.23237	0.990214	0.939381	0.811198
positive regulation of response to biotic stimulus	0.370983	0.0947793	0.388038	0.733088	1.65717	2.35931	1.26886	0.835686
cell cycle G1/S phase transition	0.370983	0.739027	0.776767	0.973743	1.65717	0.769317	0.747353	0.458126
forebrain development	0.370983	0.739027	0.588824	0.579314	1.65717	0.769317	0.992588	0.998345
regulation of GTPase activity	0.370983	0.236324	0.776767	0.414199	1.65717	1.75862	0.747353	1.18603
muscle structure development	0.370983	0.739027	0.776767	0.579314	1.65717	0.769317	0.747353	0.998345
negative regulation of cellular process	0.373442	0.540761	0.271807	0.457648	1.22967	1.01248	1.16846	1.0353
regulation of nucleic acid-templated transcription	0.37735	0.604882	0.616274	0.26223	1.23555	0.961169	0.956431	1.15317
positive regulation of macroautophagy	0.379396	0.617744	0.263816	0.0978578	2.35992	1.11992	2.01144	3.0471
limbic system development	0.379396	0.617744	0.568977	0.51883	2.35992	1.11992	1.1371	1.2015
positive regulation of heart growth	0.379396	0.617744	0.869779	0.51883	2.35992	1.11992	0.492211	1.2015
gastrulation	0.379396	0.617744	0.869779	0.931445	2.35992	1.11992	0.492211	0.42303
cell chemotaxis	0.379396	0.226465	0.568977	0.26576	2.35992	2.60944	1.1371	1.89078
embryonic placenta development	0.379396	0.617744	0.0853762	0.0978578	2.35992	1.11992	3.25347	3.0471
epithelial tube formation	0.379396	0.226465	0.263816	0.771089	2.35992	2.60944	2.01144	0.745595
cell-cell junction organization	0.379396	0.226465	0.0853762	0.26576	2.35992	2.60944	3.25347	1.89078
regulation of neurotransmitter levels	0.379396	0.617744	0.869779	0.931445	2.35992	1.11992	0.492211	0.42303
stem cell differentiation	0.379396	0.617744	0.869779	0.26576	2.35992	1.11992	0.492211	1.89078
positive regulation of stress fiber assembly	0.379396	0.617744	0.869779	0.990433	2.35992	1.11992	0.492211	0.183763
response to acid chemical	0.379396	0.617744	0.568977	0.931445	2.35992	1.11992	1.1371	0.42303
positive regulation of actin filament bundle assembly	0.379396	0.617744	0.869779	0.990433	2.35992	1.11992	0.492211	0.183763
cell maturation	0.379396	0.226465	0.568977	0.51883	2.35992	2.60944	1.1371	1.2015
skin development	0.379396	0.617744	0.00289446	0.0241882	2.35992	1.11992	8.3123	5.37077
morphogenesis of embryonic epithelium	0.379396	0.226465	0.263816	0.771089	2.35992	2.60944	2.01144	0.745595
positive regulation of cardiac muscle tissue growth	0.379396	0.617744	0.869779	0.51883	2.35992	1.11992	0.492211	1.2015
cardiac muscle cell development	0.379396	0.617744	0.568977	0.51883	2.35992	1.11992	1.1371	1.2015
cardiac cell development	0.379396	0.617744	0.568977	0.51883	2.35992	1.11992	1.1371	1.2015
negative regulation of phosphatase activity	0.379396	0.617744	0.568977	0.771089	2.35992	1.11992	1.1371	0.745595
negative regulation of dephosphorylation	0.379396	0.617744	0.568977	0.771089	2.35992	1.11992	1.1371	0.745595
inner ear morphogenesis	0.379396	0.617744	0.263816	0.0978578	2.35992	1.11992	2.01144	3.0471
tube formation	0.379396	0.226465	0.263816	0.771089	2.35992	2.60944	2.01144	0.745595
regulation of calcium ion transport into cytosol	0.379396	0.226465	0.568977	0.931445	2.35992	2.60944	1.1371	0.42303
cardiac chamber development	0.379396	0.617744	0.568977	0.771089	2.35992	1.11992	1.1371	0.745595
regulation of heart contraction	0.379396	0.617744	0.869779	0.931445	2.35992	1.11992	0.492211	0.42303
regulation of RNA biosynthetic process	0.385999	0.617136	0.634417	0.226009	1.22361	0.951431	0.945553	1.17893
regulation of I-kappaB kinase/NF-kappaB signaling	0.390089	0.759206	0.923231	0.94891	1.58498	0.735678	0.504569	0.536968
negative regulation of biological process	0.393897	0.451112	0.231186	0.585745	1.20902	1.08263	1.20382	0.977644
response to oxidative stress	0.39589	0.460696	0.541636	0.385258	1.39837	1.16149	1.02323	1.15156
positive regulation of neuron differentiation	0.39589	0.273451	0.541636	0.637016	1.39837	1.46352	1.02323	0.938055
cellular macromolecule metabolic process	0.403204	0.16019	0.301371	0.641146	Inf	Inf	1.91917	0.952491
positive regulation of phosphorylation	0.403381	0.0683492	0.0468452	0.0352547	1.1905	1.60992	1.48363	1.41641
positive regulation of macromolecule metabolic process	0.407152	0.180016	0.147542	0.0628337	1.18513	1.35925	1.28509	1.33379
response to growth factor	0.407331	0.452672	0.512676	0.184332	1.29922	1.13562	1.03713	1.32085
skeletal system development	0.408967	0.283233	0.288321	0.386427	1.51855	1.59902	1.41665	1.2096
regulation of epithelial cell proliferation	0.408967	0.283233	0.0705733	0.0304541	1.51855	1.59902	2.07392	2.27141
positive regulation of NF-kappaB transcription factor activity	0.408967	0.283233	0.288321	0.69786	1.51855	1.59902	1.41665	0.875283
cellular response to reactive oxygen species	0.408967	0.778057	0.828509	0.24607	1.51855	0.704727	0.679061	1.41531
cellular response to chemical stress	0.410539	0.855706	0.572413	0.21395	1.36219	0.617626	0.992282	1.34394
positive regulation of phosphorus metabolic process	0.411628	0.0725118	0.0515467	0.0415213	1.18032	1.59524	1.46826	1.39653
positive regulation of phosphate metabolic process	0.411628	0.0725118	0.0515467	0.0415213	1.18032	1.59524	1.46826	1.39653
regulation of calcium ion transmembrane transport	0.411744	0.265744	0.62995	0.955359	2.09414	2.27955	0.992802	0.369024
regulation of intrinsic apoptotic signaling pathway	0.411744	0.656855	0.62995	0.620123	2.09414	0.993602	0.992802	0.998393
positive regulation of protein localization to plasma membrane	0.411744	0.656855	0.120857	0.0533432	2.09414	0.993602	2.70575	3.57138
cellular response to light stimulus	0.411744	0.656855	0.62995	0.620123	2.09414	0.993602	0.992802	0.998393
cell fate commitment	0.411744	0.656855	0.62995	0.36689	2.09414	0.993602	0.992802	1.50846
modulation of process of other organism involved in symbiotic interaction	0.411744	0.656855	0.62995	0.36689	2.09414	0.993602	0.992802	1.50846
cellular response to interferon-gamma	0.411744	0.265744	0.120857	0.36689	2.09414	2.27955	2.70575	1.50846
regulation of interspecies interactions between organisms	0.411744	0.656855	0.62995	0.620123	2.09414	0.993602	0.992802	0.998393
lipopolysaccharide-mediated signaling pathway	0.411744	0.265744	0.325084	0.36689	2.09414	2.27955	1.72055	1.50846
cartilage development	0.411744	0.656855	0.62995	0.36689	2.09414	0.993602	0.992802	1.50846
regulation of viral process	0.411744	0.656855	0.62995	0.620123	2.09414	0.993602	0.992802	0.998393
regulation of synaptic vesicle cycle	0.411744	0.656855	0.62995	0.835788	2.09414	0.993602	0.992802	0.637192
modulation of process of other organism	0.411744	0.656855	0.62995	0.36689	2.09414	0.993602	0.992802	1.50846
response to temperature stimulus	0.411744	0.656855	0.62995	0.620123	2.09414	0.993602	0.992802	0.998393
transmembrane transport	0.411744	0.656855	0.62995	0.620123	2.09414	0.993602	0.992802	0.998393
positive regulation of cardiac muscle tissue development	0.411744	0.656855	0.896426	0.620123	2.09414	0.993602	0.4365	0.998393
striated muscle cell development	0.411744	0.656855	0.62995	0.620123	2.09414	0.993602	0.992802	0.998393
muscle cell development	0.411744	0.656855	0.62995	0.620123	2.09414	0.993602	0.992802	0.998393
intracellular receptor signaling pathway	0.411744	0.656855	0.62995	0.835788	2.09414	0.993602	0.992802	0.637192
positive regulation of protein localization to cell periphery	0.411744	0.656855	0.120857	0.0533432	2.09414	0.993602	2.70575	3.57138
epidermis development	0.411744	0.656855	0.00605515	0.00154607	2.09414	0.993602	6.22449	13.9775
negative regulation of transmembrane transport	0.411744	0.656855	0.62995	0.16463	2.09414	0.993602	0.992802	2.27927
positive regulation of organ growth	0.411744	0.656855	0.896426	0.36689	2.09414	0.993602	0.4365	1.50846
regulation of muscle cell apoptotic process	0.411744	0.265744	0.120857	0.620123	2.09414	2.27955	2.70575	0.998393
response to interferon-gamma	0.411744	0.265744	0.120857	0.36689	2.09414	2.27955	2.70575	1.50846
positive regulation of RNA biosynthetic process	0.424772	0.61909	0.514936	0.148838	1.22909	0.945848	1.02736	1.32206
positive regulation of nucleic acid-templated transcription	0.424772	0.61909	0.514936	0.148838	1.22909	0.945848	1.02736	1.32206
positive regulation of cell projection organization	0.425106	0.310952	0.602312	0.724993	1.32769	1.38415	0.962991	0.867473
macromolecule metabolic process	0.425697	0.178728	0.344053	0.525904	Inf	Inf	1.787	1.11636
regulation of macromolecule metabolic process	0.426799	0.373152	0.615189	0.318232	1.1843	1.15846	0.961567	1.10998
histone modification	0.427591	0.549533	0.507772	0.606363	1.45724	1.07747	1.08802	0.967411
covalent chromatin modification	0.427591	0.549533	0.507772	0.606363	1.45724	1.07747	1.08802	0.967411
regulation of canonical Wnt signaling pathway	0.427591	0.795635	0.507772	0.449799	1.45724	0.676154	1.08802	1.13038
central nervous system development	0.432234	0.66252	0.129856	0.113616	1.25103	0.898122	1.4831	1.4274
positive regulation of transport	0.432234	0.322747	0.691846	0.446274	1.25103	1.29988	0.88659	1.07337
negative regulation of inflammatory response to antigenic stimulus	0.442465	0.0176862	0.161545	0.468281	1.88169	5.41493	2.31478	1.25348
glial cell development	0.442465	0.692033	0.386411	0.0281277	1.88169	0.892479	1.50234	4.10071
positive regulation of cell-matrix adhesion	0.442465	0.305082	0.161545	0.0974703	1.88169	2.02263	2.31478	2.67136
positive regulation of muscle tissue development	0.442465	0.692033	0.917662	0.468281	1.88169	0.892479	0.391942	1.25348
regulation of actin cytoskeleton reorganization	0.442465	0.0887227	0.0496547	0.245221	1.88169	3.48203	3.41358	1.8183
mesenchymal cell differentiation	0.442465	0.692033	0.917662	0.70689	1.88169	0.892479	0.391942	0.853278
branching morphogenesis of an epithelial tube	0.442465	0.692033	0.68407	0.70689	1.88169	0.892479	0.880548	0.853278
positive regulation of muscle organ development	0.442465	0.692033	0.917662	0.468281	1.88169	0.892479	0.391942	1.25348
response to toxic substance	0.442465	0.692033	0.917662	0.884125	1.88169	0.892479	0.391942	0.555863
cardiac muscle cell differentiation	0.442465	0.692033	0.68407	0.468281	1.88169	0.892479	0.880548	1.25348
regulation of cellular response to insulin stimulus	0.442465	0.305082	0.68407	0.70689	1.88169	2.02263	0.880548	0.853278
ear morphogenesis	0.442465	0.692033	0.386411	0.0974703	1.88169	0.892479	1.50234	2.67136
positive regulation of nucleocytoplasmic transport	0.442465	0.305082	0.68407	0.884125	1.88169	2.02263	0.880548	0.555863
regulation of glucose transmembrane transport	0.442465	0.692033	0.917662	0.245221	1.88169	0.892479	0.391942	1.8183
regulation of insulin receptor signaling pathway	0.442465	0.305082	0.68407	0.70689	1.88169	2.02263	0.880548	0.853278
regulation of epithelial cell apoptotic process	0.442465	0.692033	0.386411	0.245221	1.88169	0.892479	1.50234	1.8183
substrate adhesion-dependent cell spreading	0.442465	0.305082	0.386411	0.70689	1.88169	2.02263	1.50234	0.853278
memory	0.442465	0.305082	0.68407	0.70689	1.88169	2.02263	0.880548	0.853278
positive regulation of striated muscle tissue development	0.442465	0.692033	0.917662	0.468281	1.88169	0.892479	0.391942	1.25348
muscle organ development	0.442465	0.692033	0.386411	0.70689	1.88169	0.892479	1.50234	0.853278
positive regulation of leukocyte chemotaxis	0.442465	0.305082	0.68407	0.70689	1.88169	2.02263	0.880548	0.853278
positive regulation of leukocyte migration	0.442465	0.305082	0.68407	0.70689	1.88169	2.02263	0.880548	0.853278
intracellular signal transduction	0.444708	0.307288	0.415509	0.703674	1.14434	1.20847	1.07279	0.923857
epithelial cell differentiation	0.445938	0.812002	0.546032	0.0294388	1.40045	0.649694	1.03819	2.21648
regulation of cellular macromolecule biosynthetic process	0.446195	0.446681	0.561332	0.323712	1.14157	1.08623	0.989306	1.10797
cellular localization	0.447008	0.493171	0.775961	0.359673	1.19273	1.07104	0.826828	1.12069
positive regulation of nitrogen compound metabolic process	0.449442	0.227344	0.213862	0.0989143	1.13465	1.29374	1.21618	1.27806
positive regulation of neurogenesis	0.453933	0.194929	0.238032	0.343586	1.26328	1.60542	1.36438	1.18265
morphogenesis of an epithelium	0.463985	0.598989	0.757255	0.913093	1.3477	0.993346	0.784502	0.626413
negative regulation of transport	0.463985	0.355954	0.757255	0.832111	1.3477	1.40556	0.784502	0.736733
chemical homeostasis	0.468163	0.563184	0.263103	0.280618	1.23316	1.01796	1.32414	1.24539
MAPK cascade	0.468467	0.248083	0.273892	0.13109	1.14258	1.33068	1.20958	1.30922
negative regulation of cellular metabolic process	0.468467	0.975128	0.906642	0.977221	1.14258	0.477992	0.712967	0.651492
vesicle-mediated transport	0.469208	0.541049	0.755876	0.764042	1.18436	1.03024	0.832352	0.853593
morphogenesis of a branching structure	0.471639	0.723665	0.731603	0.564002	1.70759	0.809764	0.790717	1.07129
response to osmotic stress	0.471639	0.344077	0.206431	0.564002	1.70759	1.81701	2.02134	1.07129
negative regulation of protein serine/threonine kinase activity	0.471639	0.723665	0.731603	0.778333	1.70759	0.809764	0.790717	0.744366
chemical synaptic transmission	0.471639	0.723665	0.934576	0.564002	1.70759	0.809764	0.355478	1.07129
integrin-mediated signaling pathway	0.471639	0.0245696	0.206431	0.334272	1.70759	4.73112	2.02134	1.51093
regulation of cardiac muscle cell proliferation	0.471639	0.723665	0.934576	0.564002	1.70759	0.809764	0.355478	1.07129
cellular response to tumor necrosis factor	0.471639	0.344077	0.446404	0.15617	1.70759	1.81701	1.33255	2.13118
regulation of stress fiber assembly	0.471639	0.723665	0.446404	0.919389	1.70759	0.809764	1.33255	0.49259
anterograde trans-synaptic signaling	0.471639	0.723665	0.934576	0.564002	1.70759	0.809764	0.355478	1.07129
regulation of actin filament bundle assembly	0.471639	0.723665	0.446404	0.919389	1.70759	0.809764	1.33255	0.49259
regulation of calcium-mediated signaling	0.471639	0.344077	0.731603	0.778333	1.70759	1.81701	0.790717	0.744366
protein stabilization	0.471639	0.723665	0.206431	0.564002	1.70759	0.809764	2.02134	1.07129
epithelial cell proliferation	0.471639	0.723665	0.206431	0.15617	1.70759	0.809764	2.02134	2.13118
inositol lipid-mediated signaling	0.471639	0.344077	0.731603	0.778333	1.70759	1.81701	0.790717	0.744366
phosphatidylinositol-mediated signaling	0.471639	0.344077	0.731603	0.778333	1.70759	1.81701	0.790717	0.744366
regulation of blood circulation	0.471639	0.723665	0.731603	0.778333	1.70759	0.809764	0.790717	0.744366
calcium-mediated signaling	0.471639	0.723665	0.446404	0.564002	1.70759	0.809764	1.33255	1.07129
morphogenesis of a branching epithelium	0.471639	0.723665	0.731603	0.564002	1.70759	0.809764	0.790717	1.07129
nervous system development	0.473654	0.2621	0.275763	0.292359	1.11267	1.26732	1.17685	1.13013
positive regulation of RNA metabolic process	0.480105	0.690649	0.400831	0.105111	1.14158	0.87577	1.11386	1.37946
regulation of cell migration	0.480105	0.388019	0.295238	0.0423407	1.14158	1.18031	1.20684	1.54005
cell adhesion	0.482254	0.388339	0.570192	0.776453	1.20433	1.24702	0.992201	0.828013
positive regulation of nervous system development	0.482254	0.225692	0.289073	0.438888	1.20433	1.52388	1.28602	1.09364
biological adhesion	0.482254	0.388339	0.570192	0.776453	1.20433	1.24702	0.992201	0.828013
positive regulation of gene expression	0.486609	0.176794	0.1574	0.0228506	1.10813	1.41318	1.3178	1.53905
regulation of intracellular signal transduction	0.486636	0.615447	0.784057	0.584551	1.0934	0.955281	0.85868	0.977711
regulation of nitrogen compound metabolic process	0.488317	0.46587	0.489869	0.401416	1.1051	1.07496	1.03199	1.06417
negative regulation of protein metabolic process	0.493489	0.943611	0.564503	0.988383	1.14327	0.505182	0.991862	0.557657
negative regulation of protein modification process	0.496194	0.90971	0.734932	0.9644	1.17669	0.533022	0.837535	0.595796
response to reactive oxygen species	0.499115	0.4048	0.652109	0.263003	1.25275	1.29958	0.911695	1.34524
regulation of Wnt signaling pathway	0.499115	0.854437	0.652109	0.541823	1.25275	0.580888	0.911695	1.02628
negative regulation of developmental growth	0.499339	0.752103	0.772986	0.835304	1.56248	0.740761	0.717199	0.659648
regulation of tissue remodeling	0.499339	0.382404	0.0984427	0.0954024	1.56248	1.64872	2.5501	2.44696
regulation of protein localization to plasma membrane	0.499339	0.382404	0.0984427	0.0954024	1.56248	1.64872	2.5501	2.44696
regulation of actomyosin structure organization	0.499339	0.752103	0.503998	0.944615	1.56248	0.740761	1.19667	0.441958
regulation of focal adhesion assembly	0.499339	0.752103	0.254425	0.0954024	1.56248	0.740761	1.79289	2.44696
positive regulation of reactive oxygen species metabolic process	0.499339	0.382404	0.503998	0.227065	1.56248	1.64872	1.19667	1.77083
regulation of animal organ morphogenesis	0.499339	0.752103	0.772986	0.835304	1.56248	0.740761	0.717199	0.659648
regulation of cell-substrate junction assembly	0.499339	0.752103	0.254425	0.0954024	1.56248	0.740761	1.79289	2.44696
regulation of cell division	0.499339	0.752103	0.772986	0.944615	1.56248	0.740761	0.717199	0.441958
regulation of phosphoprotein phosphatase activity	0.499339	0.752103	0.772986	0.988263	1.56248	0.740761	0.717199	0.265869
cellular response to hydrogen peroxide	0.499339	0.752103	0.772986	0.227065	1.56248	0.740761	0.717199	1.77083
positive regulation of protein localization to nucleus	0.499339	0.752103	0.772986	0.650151	1.56248	0.740761	0.717199	0.934575
regulation of cell-substrate junction organization	0.499339	0.752103	0.254425	0.0954024	1.56248	0.740761	1.79289	2.44696
regulation of nucleocytoplasmic transport	0.499339	0.382404	0.772986	0.944615	1.56248	1.64872	0.717199	0.441958
connective tissue development	0.499339	0.752103	0.772986	0.426164	1.56248	0.740761	0.717199	1.29133
regulation of cell shape	0.499339	0.0328742	0.0984427	0.0954024	1.56248	4.19898	2.5501	2.44696
cardiocyte differentiation	0.499339	0.752103	0.772986	0.426164	1.56248	0.740761	0.717199	1.29133
regulation of primary metabolic process	0.505006	0.489722	0.525647	0.387275	1.08673	1.05613	1.01165	1.0715
regulation of macromolecule biosynthetic process	0.505962	0.532243	0.682453	0.380466	1.0733	1.01783	0.919709	1.07597
positive regulation of MAPK cascade	0.508907	0.297275	0.182618	0.0793629	1.08775	1.26255	1.30318	1.38754
regulation of cytoskeleton organization	0.509971	0.427423	0.343161	0.7539	1.15017	1.18735	1.2155	0.848909
negative regulation of metabolic process	0.51508	0.887497	0.362459	0.69954	1.07263	0.686485	1.12241	0.916326
circulatory system development	0.517394	0.607858	0.366024	0.113667	1.10467	0.957589	1.15836	1.40433
regulation of transport	0.518901	0.310075	0.846305	0.738522	1.07469	1.24639	0.781309	0.889838
regulation of anatomical structure morphogenesis	0.523455	0.110135	0.0787232	0.620901	1.07875	1.62331	1.51806	0.955176
positive regulation of cell development	0.523576	0.274877	0.370989	0.581221	1.12471	1.41483	1.18283	0.980956
kidney development	0.525639	0.777665	0.808747	0.962363	1.43965	0.682381	0.655921	0.400523
renal system development	0.525639	0.777665	0.808747	0.962363	1.43965	0.682381	0.655921	0.400523
regulation of osteoblast differentiation	0.525639	0.777665	0.958757	0.962363	1.43965	0.682381	0.299368	0.400523
I-kappaB kinase/NF-kappaB signaling	0.525639	0.777665	0.558423	0.306472	1.43965	0.682381	1.08545	1.51344
placenta development	0.525639	0.777665	0.304437	0.306472	1.43965	0.682381	1.61011	1.51344
mitochondrion organization	0.525639	0.777665	0.558423	0.306472	1.43965	0.682381	1.08545	1.51344
inner ear development	0.525639	0.777665	0.304437	0.147658	1.43965	0.682381	1.61011	2.03332
trans-synaptic signaling	0.525639	0.777665	0.808747	0.515933	1.43965	0.682381	0.655921	1.12657
positive regulation of transmembrane receptor protein serine/threonine kinase signaling pathway	0.525639	0.777665	0.558423	0.724716	1.43965	0.682381	1.08545	0.828242
positive regulation of protein binding	0.525639	0.777665	0.558423	0.962363	1.43965	0.682381	1.08545	0.400523
cellular protein-containing complex assembly	0.525639	0.419806	0.304437	0.724716	1.43965	1.50842	1.61011	0.828242
response to tumor necrosis factor	0.525639	0.419806	0.558423	0.306472	1.43965	1.50842	1.08545	1.51344
response to alcohol	0.525639	0.157996	0.304437	0.147658	1.43965	2.51925	1.61011	2.03332
regulation of RNA metabolic process	0.526155	0.787834	0.73266	0.256376	1.05269	0.812733	0.886972	1.15194
phosphate-containing compound metabolic process	0.528361	0.276335	0.553596	0.84383	Inf	Inf	1.26468	0.661842
phosphorus metabolic process	0.528361	0.276335	0.553596	0.84383	Inf	Inf	1.26468	0.661842
phosphorylation	0.528361	0.276335	0.553596	0.84383	Inf	Inf	1.26468	0.661842
positive regulation of cellular biosynthetic process	0.528839	0.323045	0.496797	0.212944	1.06188	1.23056	1.03364	1.21421
regulation of transcription by RNA polymerase II	0.529184	0.623822	0.841829	0.66978	1.08617	0.940792	0.753801	0.921554
regulation of apoptotic signaling pathway	0.532863	0.877774	0.713965	0.512031	1.16963	0.542176	0.842407	1.05166
regulation of protein binding	0.532863	0.453088	0.544127	0.776188	1.16963	1.20769	1.03174	0.806171
regulation of MAPK cascade	0.533859	0.461218	0.401355	0.123372	1.04991	1.08284	1.09399	1.29143
transport	0.538715	0.470146	0.919344	0.847943	1.04931	1.08075	0.702357	0.817631
regulation of cellular biosynthetic process	0.539827	0.580273	0.490077	0.353324	1.03669	0.981225	1.03011	1.08992
localization	0.548225	0.704095	0.876608	0.79022	1.02776	0.886875	0.786394	0.875936
positive regulation of macromolecule biosynthetic process	0.548523	0.349441	0.539224	0.202165	1.03697	1.19985	1.00489	1.22234
embryonic morphogenesis	0.549192	0.476828	0.254845	0.427202	1.13183	1.16618	1.40859	1.13238
modulation of chemical synaptic transmission	0.549192	0.706879	0.868813	0.948968	1.13183	0.829027	0.645708	0.579672
regulation of trans-synaptic signaling	0.549192	0.706879	0.868813	0.948968	1.13183	0.829027	0.645708	0.579672
regulation of phosphate metabolic process	0.549985	0.253212	0.135074	0.18454	1.02644	1.26302	1.30121	1.19288
regulation of heart growth	0.550605	0.800635	0.967279	0.599772	1.33433	0.632331	0.277321	0.998377
nucleus organization	0.550605	0.800635	0.839451	0.974674	1.33433	0.632331	0.604059	0.365991
regionalization	0.550605	0.45608	0.839451	0.787188	1.33433	1.38966	0.604059	0.743124
immune response-regulating cell surface receptor signaling pathway involved in phagocytosis	0.550605	0.184024	0.609171	0.787188	1.33433	2.30502	0.992732	0.743124
regulation of endothelial cell proliferation	0.550605	0.45608	0.355432	0.210812	1.33433	1.38966	1.46051	1.73768
Fc-gamma receptor signaling pathway involved in phagocytosis	0.550605	0.184024	0.609171	0.787188	1.33433	2.30502	0.992732	0.743124
Fc-gamma receptor signaling pathway	0.550605	0.184024	0.609171	0.787188	1.33433	2.30502	0.992732	0.743124
cellular response to radiation	0.550605	0.800635	0.609171	0.390175	1.33433	0.632331	0.992732	1.32035
positive regulation of GTPase activity	0.550605	0.184024	0.609171	0.0923975	1.33433	2.30502	0.992732	2.29825
regulation of muscle cell differentiation	0.550605	0.45608	0.839451	0.599772	1.33433	1.38966	0.604059	0.998377
cell-cell adhesion	0.550605	0.800635	0.609171	0.787188	1.33433	0.632331	0.992732	0.743124
regulation of cardiac muscle tissue growth	0.550605	0.800635	0.967279	0.599772	1.33433	0.632331	0.277321	0.998377
regulation of protein dephosphorylation	0.550605	0.800635	0.839451	0.995335	1.33433	0.632331	0.604059	0.223531
regulation of protein localization to cell periphery	0.550605	0.45608	0.1642	0.210812	1.33433	1.38966	2.03144	1.73768
regulation of endocytosis	0.550605	0.800635	0.839451	0.390175	1.33433	0.632331	0.604059	1.32035
negative regulation of nitrogen compound metabolic process	0.555155	0.97847	0.846419	0.976854	1.03529	0.444968	0.770012	0.640562
regulation of phosphorus metabolic process	0.558105	0.262764	0.14494	0.204362	1.01815	1.25224	1.28866	1.17754
regulation of gene expression	0.558105	0.365233	0.51328	0.258747	1.01815	1.15134	1.01619	1.14052
positive regulation of biosynthetic process	0.558261	0.362833	0.560152	0.227948	1.02485	1.18494	0.990981	1.19881
negative regulation of macromolecule metabolic process	0.558261	0.860053	0.354627	0.706942	1.02485	0.71057	1.13482	0.909355
regulation of DNA-binding transcription factor activity	0.563261	0.504535	0.727038	0.487916	1.05415	1.08241	0.849442	1.04904
negative regulation of multicellular organismal process	0.563823	0.349343	0.346817	0.217884	1.03375	1.24199	1.17156	1.2526
regulation of biosynthetic process	0.564916	0.615374	0.544359	0.36767	1.01021	0.954869	0.998943	1.08193
tissue morphogenesis	0.565147	0.725667	0.611788	0.91797	1.09624	0.80213	0.955821	0.640718
positive regulation of cell cycle	0.565147	0.897688	0.885071	0.847896	1.09624	0.508014	0.623316	0.734087
regulation of transmembrane transport	0.565147	0.725667	0.955003	0.747905	1.09624	0.80213	0.477292	0.836692
negative regulation of apoptotic process	0.565536	0.51026	0.265135	0.492213	1.02144	1.04912	1.22765	1.03025
stimulatory C-type lectin receptor signaling pathway	0.574303	0.211123	0.406477	0.675178	1.24302	2.12368	1.33581	0.895772
innate immune response activating cell surface receptor signaling pathway	0.574303	0.211123	0.406477	0.675178	1.24302	2.12368	1.33581	0.895772
urogenital system development	0.574303	0.821272	0.655947	0.938126	1.24302	0.588947	0.914267	0.490138
telencephalon development	0.574303	0.821272	0.406477	0.675178	1.24302	0.588947	1.33581	0.895772
ERBB signaling pathway	0.574303	0.211123	0.406477	0.675178	1.24302	2.12368	1.33581	0.895772
cellular response to interleukin-1	0.574303	0.491074	0.406477	0.675178	1.24302	1.28783	1.33581	0.895772
positive regulation of canonical Wnt signaling pathway	0.574303	0.821272	0.655947	0.675178	1.24302	0.588947	0.914267	0.895772
positive regulation of protein localization to membrane	0.574303	0.491074	0.202297	0.0558812	1.24302	1.28783	1.84263	2.56576
striated muscle cell differentiation	0.574303	0.821272	0.865665	0.474096	1.24302	0.588947	0.559598	1.17012
negative regulation of MAPK cascade	0.574303	0.821272	0.865665	0.838102	1.24302	0.588947	0.559598	0.673475
response to UV	0.574303	0.821272	0.655947	0.474096	1.24302	0.588947	0.914267	1.17012
negative regulation of transcription by RNA polymerase II	0.574303	0.821272	0.655947	0.838102	1.24302	0.588947	0.914267	0.673475
regulation of cardiac muscle tissue development	0.574303	0.821272	0.974053	0.675178	1.24302	0.588947	0.258211	0.895772
lung development	0.574303	0.211123	0.202297	0.474096	1.24302	2.12368	1.84263	1.17012
respiratory tube development	0.574303	0.211123	0.202297	0.474096	1.24302	2.12368	1.84263	1.17012
positive regulation of supramolecular fiber organization	0.574303	0.211123	0.655947	0.983108	1.24302	2.12368	0.914267	0.336762
respiratory system development	0.574303	0.211123	0.202297	0.474096	1.24302	2.12368	1.84263	1.17012
regulation of cell motility	0.575815	0.379365	0.284406	0.0638175	1.00789	1.18125	1.20784	1.44752
signal transduction by protein phosphorylation	0.577502	0.267587	0.217272	0.159632	1.00128	1.29234	1.25643	1.26231
negative regulation of programmed cell death	0.585988	0.540231	0.304197	0.474171	0.994634	1.02005	1.18846	1.04048
organonitrogen compound metabolic process	0.588256	0.343145	0.37005	0.63311	Inf	Inf	2.29095	1.00161
regulation of developmental growth	0.595914	0.914608	0.967506	0.824173	1.03106	0.477645	0.446886	0.764623
negative regulation of cell differentiation	0.595914	0.545653	0.673909	0.593189	1.03106	1.05632	0.889733	0.974978
sensory organ development	0.595914	0.545653	0.509405	0.215109	1.03106	1.05632	1.06383	1.37942
regulation of locomotion	0.59605	0.40862	0.324454	0.0915372	0.981656	1.14846	1.16968	1.38252
establishment of localization	0.596403	0.554366	0.955733	0.904882	0.978541	1.00387	0.64856	0.771759
innate immune response-activating signal transduction	0.596796	0.080735	0.243053	0.554765	1.1631	2.88627	1.68537	1.04988
mesenchyme development	0.596796	0.83981	0.979436	0.878621	1.1631	0.55098	0.241489	0.615423
cellular response to transforming growth factor beta stimulus	0.596796	0.524675	0.887937	0.740858	1.1631	1.19956	0.521059	0.811849
regulation of calcium ion transport	0.596796	0.524675	0.698629	0.956436	1.1631	1.19956	0.846997	0.451004
cellular response to lipopolysaccharide	0.596796	0.524675	0.456762	0.358854	1.1631	1.19956	1.23026	1.34349
cellular response to molecule of bacterial origin	0.596796	0.524675	0.456762	0.358854	1.1631	1.19956	1.23026	1.34349
negative regulation of cell motility	0.596796	0.524675	0.698629	0.358854	1.1631	1.19956	0.846997	1.34349
negative regulation of protein binding	0.596796	0.239063	0.456762	0.196127	1.1631	1.96822	1.23026	1.71348
ear development	0.596796	0.83981	0.456762	0.196127	1.1631	0.55098	1.23026	1.71348
vascular endothelial growth factor receptor signaling pathway	0.596796	0.239063	0.104482	0.358854	1.1631	1.96822	2.23222	1.34349
muscle cell differentiation	0.596796	0.83981	0.887937	0.358854	1.1631	0.55098	0.521059	1.34349
regulation of protein localization to nucleus	0.596796	0.83981	0.887937	0.740858	1.1631	0.55098	0.521059	0.811849
response to hydrogen peroxide	0.596796	0.239063	0.456762	0.196127	1.1631	1.96822	1.23026	1.71348
negative regulation of cell migration	0.596796	0.524675	0.698629	0.358854	1.1631	1.19956	0.846997	1.34349
developmental growth involved in morphogenesis	0.596796	0.524675	0.456762	0.878621	1.1631	1.19956	1.23026	0.615423
positive regulation of transcription, DNA-templated	0.597232	0.712143	0.538781	0.113012	0.985533	0.84989	1.01021	1.38633
regulation of proteolysis	0.601097	0.560212	0.403862	0.810157	0.991088	1.01402	1.13923	0.808908
anatomical structure formation involved in morphogenesis	0.601097	0.380411	0.180704	0.296588	0.991088	1.23442	1.41134	1.2048
protein localization	0.601097	0.735435	0.539704	0.207941	0.991088	0.810489	1.01581	1.30162
regulation of localization	0.602609	0.434477	0.543102	0.297023	0.970642	1.09649	0.999821	1.1239
chromatin organization	0.610719	0.56762	0.54271	0.762	1.00108	1.02386	1.02694	0.827501
negative regulation of cellular macromolecule biosynthetic process	0.610719	0.922069	0.54271	0.762	1.00108	0.46369	1.02694	0.827501
negative regulation of macromolecule biosynthetic process	0.610719	0.922069	0.54271	0.762	1.00108	0.46369	1.02694	0.827501
animal organ morphogenesis	0.613269	0.749731	0.431146	0.33758	0.971542	0.793886	1.11212	1.16531
regulation of cellular component movement	0.615823	0.438063	0.36613	0.0859878	0.956501	1.11724	1.13352	1.38955
negative regulation of cell death	0.615823	0.584111	0.36613	0.492592	0.956501	0.978822	1.13352	1.02898
negative regulation of inflammatory response	0.618142	0.0962574	0.285795	0.437218	1.09255	2.67509	1.55223	1.20547
heart morphogenesis	0.618142	0.856457	0.737233	0.629567	1.09255	0.517475	0.788685	0.95151
glial cell differentiation	0.618142	0.556807	0.285795	0.0548914	1.09255	1.12227	1.55223	2.42366
regulation of muscle tissue development	0.618142	0.856457	0.98371	0.629567	1.09255	0.517475	0.226733	0.95151
sensory organ morphogenesis	0.618142	0.556807	0.50561	0.131356	1.09255	1.12227	1.13979	1.91303
negative regulation of locomotion	0.618142	0.556807	0.737233	0.437218	1.09255	1.12227	0.788685	1.20547
regulation of muscle organ development	0.618142	0.856457	0.98371	0.629567	1.09255	0.517475	0.226733	0.95151
regulation of transmembrane receptor protein serine/threonine kinase signaling pathway	0.618142	0.856457	0.50561	0.796503	1.09255	0.517475	1.13979	0.741871
embryonic organ morphogenesis	0.618142	0.556807	0.50561	0.260899	1.09255	1.12227	1.13979	1.51852
negative regulation of cellular component movement	0.618142	0.556807	0.737233	0.437218	1.09255	1.12227	0.788685	1.20547
regulation of striated muscle tissue development	0.618142	0.856457	0.98371	0.629567	1.09255	0.517475	0.226733	0.95151
positive regulation of Wnt signaling pathway	0.618142	0.856457	0.737233	0.796503	1.09255	0.517475	0.788685	0.741871
cellular component disassembly	0.618142	0.856457	0.906775	0.969645	1.09255	0.517475	0.487332	0.417454
primary metabolic process	0.620604	0.382256	0.431023	0.48117	Inf	Inf	2.03165	1.34121
anatomical structure morphogenesis	0.624062	0.0864798	0.114082	0.297256	0.946395	1.59316	1.36774	1.13363
mitotic cell cycle phase transition	0.625134	0.928927	0.853063	0.881944	0.972681	0.450464	0.683403	0.703223
positive regulation of cellular protein localization	0.625134	0.589029	0.412955	0.201398	0.972681	0.99321	1.16696	1.38921
regulation of protein kinase activity	0.632654	0.154842	0.249863	0.106137	0.93688	1.43484	1.20722	1.30543
regulation of phosphorylation	0.633172	0.260828	0.198331	0.155978	0.941743	1.25488	1.23183	1.21831
activation of innate immune response	0.638398	0.113091	0.329844	0.6968	1.02986	2.49196	1.43808	0.869536
regulation of macroautophagy	0.638398	0.871403	0.55248	0.0850865	1.02986	0.487689	1.06132	2.11442
pattern specification process	0.638398	0.587419	0.922646	0.514309	1.02986	1.05412	0.457569	1.09251
regulation of actin filament organization	0.638398	0.113091	0.0657714	0.6968	1.02986	2.49196	2.40497	0.869536
response to transforming growth factor beta	0.638398	0.587419	0.771874	0.6968	1.02986	1.05412	0.737653	0.869536
regulation of reactive oxygen species metabolic process	0.638398	0.587419	0.771874	0.514309	1.02986	1.05412	0.737653	1.09251
response to interleukin-1	0.638398	0.587419	0.55248	0.6968	1.02986	1.05412	1.06132	0.869536
positive regulation of chemotaxis	0.638398	0.587419	0.922646	0.6968	1.02986	1.05412	0.457569	0.869536
cellular lipid metabolic process	0.638398	0.871403	0.771874	0.331219	1.02986	0.487689	0.737653	1.36252
regulation of protein localization to membrane	0.638398	0.2966	0.162457	0.0850865	1.02986	1.71535	1.88034	2.11442
negative regulation of neuron apoptotic process	0.638398	0.587419	0.771874	0.84252	1.02986	1.05412	0.737653	0.682651
supramolecular fiber organization	0.638398	0.587419	0.771874	0.331219	1.02986	1.05412	0.737653	1.36252
cell cycle phase transition	0.63916	0.935224	0.869876	0.904566	0.945735	0.43792	0.662197	0.675809
cell division	0.63916	0.935224	0.445594	0.356602	0.945735	0.43792	1.12766	1.1877
positive regulation of nucleobase-containing compound metabolic process	0.644552	0.482231	0.237916	0.0956919	0.920711	1.07283	1.24704	1.36636
negative regulation of gene expression	0.648409	0.629971	0.170883	0.121047	0.916793	0.934024	1.41365	1.42039
nitrogen compound metabolic process	0.654662	0.425731	0.498837	0.312998	Inf	Inf	1.77371	2.02013
negative regulation of defense response	0.657617	0.131153	0.374547	0.587593	0.973733	2.33162	1.33913	0.998361
endomembrane system organization	0.657617	0.88482	0.802741	0.587593	0.973733	0.461034	0.692619	0.998361
positive regulation of developmental growth	0.657617	0.88482	0.989794	0.755605	0.973733	0.461034	0.201878	0.800105
regulation of protein stability	0.657617	0.88482	0.596964	0.879769	0.973733	0.461034	0.99266	0.631882
second-messenger-mediated signaling	0.657617	0.88482	0.802741	0.404383	0.973733	0.461034	0.692619	1.23486
regulation of ossification	0.657617	0.325796	0.802741	0.879769	0.973733	1.61119	0.692619	0.631882
regulation of neuron projection development	0.659652	0.646454	0.782149	0.919671	0.899734	0.915796	0.804297	0.702173
regulation of cellular process	0.663178	0.208225	0.8434	0.87845	1.02809	2.21993	0.737034	0.719834
negative regulation of biosynthetic process	0.666048	0.946296	0.665744	0.708972	0.895775	0.414666	0.900467	0.878491
negative regulation of cellular biosynthetic process	0.666048	0.946296	0.665744	0.708972	0.895775	0.414666	0.900467	0.878491
regulation of nucleobase-containing compound metabolic process	0.666522	0.755397	0.50759	0.147827	0.904652	0.844735	1.02011	1.23389
regulation of growth	0.670656	0.66252	0.691846	0.553702	0.883284	0.898122	0.88659	0.998202
mitotic cell cycle process	0.670656	0.972733	0.800544	0.751283	0.883284	0.399224	0.787289	0.861081
phagocytosis	0.67585	0.150349	0.638769	0.655195	0.92321	2.19019	0.932088	0.918661
regulation of cellular response to growth factor stimulus	0.67585	0.89686	0.83007	0.805809	0.92321	0.437043	0.652582	0.740606
positive regulation of cytoskeleton organization	0.67585	0.355037	0.638769	0.909353	0.92321	1.51859	0.932088	0.587875
cell-substrate adhesion	0.67585	0.355037	0.638769	0.909353	0.92321	1.51859	0.932088	0.587875
response to virus	0.67585	0.355037	0.83007	0.805809	0.92321	1.51859	0.652582	0.740606
regulation of organ growth	0.67585	0.89686	0.83007	0.477739	0.92321	0.437043	0.652582	1.12845
regulation of biological process	0.677967	0.223431	0.863869	0.905642	0.998922	2.15661	0.710706	0.683314
positive regulation of cellular component organization	0.680983	0.399096	0.623497	0.235848	0.876206	1.15209	0.948571	1.1976
positive regulation of protein phosphorylation	0.681303	0.216929	0.147122	0.0465018	0.886769	1.32127	1.30227	1.39815
macromolecule localization	0.681419	0.824044	0.591264	0.287196	0.867294	0.705684	0.970621	1.20108
negative regulation of developmental process	0.691941	0.693344	0.250276	0.236771	0.851809	0.864548	1.2891	1.24926
negative regulation of cellular protein metabolic process	0.691941	0.977259	0.73555	0.994451	0.851809	0.384886	0.849774	0.508809
biological regulation	0.692724	0.239504	0.88277	0.928554	0.969879	2.09361	0.684511	0.647036
positive regulation of autophagy	0.693147	0.907664	0.677709	0.374905	0.87749	0.415336	0.878206	1.25979
lipid metabolic process	0.693147	0.907664	0.854126	0.374905	0.87749	0.415336	0.616755	1.25979
cell cycle G2/M phase transition	0.693147	0.907664	0.677709	0.548932	0.87749	0.415336	0.878206	1.03841
positive regulation of intracellular protein transport	0.693147	0.384163	0.854126	0.715917	0.87749	1.43571	0.616755	0.850381
regulation of microtubule cytoskeleton organization	0.693147	0.907664	0.854126	0.847759	0.87749	0.415336	0.616755	0.68903
positive regulation of epithelial cell proliferation	0.693147	0.384163	0.0538863	0.0517529	0.87749	1.43571	2.3684	2.2361
G2/M transition of mitotic cell cycle	0.693147	0.907664	0.677709	0.548932	0.87749	0.415336	0.878206	1.03841
camera-type eye development	0.693147	0.384163	0.463535	0.548932	0.87749	1.43571	1.17612	1.03841
regulation of cation transmembrane transport	0.693147	0.669994	0.854126	0.932451	0.87749	0.890364	0.616755	0.549363
intrinsic apoptotic signaling pathway	0.693147	0.669994	0.26887	0.548932	0.87749	0.890364	1.51741	1.03841
regulation of neuron differentiation	0.702221	0.708082	0.755876	0.895776	0.836806	0.848571	0.832352	0.737179
brain development	0.703499	0.866274	0.449496	0.486169	0.829389	0.601887	1.11379	1.0591
positive regulation of transcription by RNA polymerase II	0.703499	0.704227	0.856675	0.486169	0.829389	0.839913	0.693023	1.0591
regulation of protein serine/threonine kinase activity	0.706814	0.441682	0.372035	0.0937102	0.845029	1.10844	1.12337	1.35916
negative regulation of RNA biosynthetic process	0.709553	0.917354	0.875192	0.882139	0.835918	0.3956	0.584506	0.643895
response to insulin	0.709553	0.917354	0.96415	0.882139	0.835918	0.3956	0.366807	0.643895
eye development	0.709553	0.413029	0.506794	0.444516	0.835918	1.3611	1.10816	1.15925
sensory system development	0.709553	0.413029	0.506794	0.444516	0.835918	1.3611	1.10816	1.15925
positive regulation of intracellular transport	0.709553	0.413029	0.875192	0.616057	0.835918	1.3611	0.584506	0.961171
negative regulation of neuron death	0.709553	0.694467	0.875192	0.882139	0.835918	0.846214	0.584506	0.643895
visual system development	0.709553	0.413029	0.506794	0.444516	0.835918	1.3611	1.10816	1.15925
negative regulation of nucleic acid-templated transcription	0.709553	0.917354	0.875192	0.882139	0.835918	0.3956	0.584506	0.643895
negative regulation of transcription, DNA-templated	0.709553	0.917354	0.875192	0.882139	0.835918	0.3956	0.584506	0.643895
heart development	0.715229	0.876174	0.767295	0.412672	0.809203	0.586864	0.799908	1.12056
positive regulation of protein serine/threonine kinase activity	0.716193	0.294348	0.260262	0.0295639	0.825872	1.28922	1.23832	1.58965
regulation of microtubule-based process	0.725113	0.717464	0.746696	0.67773	0.797954	0.806013	0.786614	0.894222
in utero embryonic development	0.725113	0.926045	0.188172	0.20895	0.797954	0.377579	1.67844	1.52633
negative regulation of hydrolase activity	0.725113	0.926045	0.746696	0.909826	0.797954	0.377579	0.786614	0.604064
cognition	0.725113	0.441508	0.347681	0.513268	0.797954	1.29359	1.34252	1.07306
learning or memory	0.725113	0.441508	0.347681	0.513268	0.797954	1.29359	1.34252	1.07306
organic substance metabolic process	0.728256	0.527733	0.258043	0.231206	Inf	Inf	Inf	3.36986
cellular metabolic process	0.728256	0.527733	0.258043	0.231206	Inf	Inf	Inf	3.36986
metabolic process	0.728256	0.527733	0.258043	0.231206	Inf	Inf	Inf	3.36986
mitotic cell cycle	0.731609	0.984296	0.810573	0.846816	0.79444	0.358737	0.783625	0.789269
positive regulation of protein modification process	0.732852	0.287152	0.17221	0.0652498	0.832384	1.2349	1.26943	1.35041
regulation of cell junction assembly	0.739868	0.933838	0.388038	0.148942	0.763149	0.361058	1.26886	1.66159
regulation of neuron apoptotic process	0.739868	0.469488	0.776767	0.733088	0.763149	1.2322	0.747353	0.835686
regulation of intracellular protein transport	0.739868	0.469488	0.909473	0.853398	0.763149	1.2322	0.528795	0.693596
response to light stimulus	0.739868	0.933838	0.909473	0.579314	0.763149	0.361058	0.528795	0.998345
regulation of metal ion transport	0.739868	0.739027	0.909473	0.93177	0.763149	0.769317	0.528795	0.568654
regulation of supramolecular fiber organization	0.739868	0.236324	0.106628	0.733088	0.763149	1.75862	1.9372	0.835686
regulation of MAP kinase activity	0.741925	0.479887	0.426243	0.0871585	0.7926	1.07959	1.09032	1.40072
positive regulation of cellular protein metabolic process	0.745684	0.314925	0.20435	0.276629	0.823067	1.20118	1.22991	1.13308
regulation of response to stress	0.746981	0.111138	0.11126	0.294978	0.805124	1.53287	1.37703	1.13697
chromosome organization	0.748225	0.767489	0.570192	0.675001	0.753699	0.759902	0.992201	0.909917
negative regulation of response to external stimulus	0.753859	0.259548	0.627011	0.78174	0.731124	1.6752	0.943081	0.783988
regulation of ion transmembrane transport	0.753859	0.759206	0.923231	0.78174	0.731124	0.735678	0.504569	0.783988
organophosphate metabolic process	0.753859	0.940823	0.923231	0.641192	0.731124	0.345858	0.504569	0.932947
membrane organization	0.753859	0.940823	0.627011	0.0478607	0.731124	0.345858	0.943081	2.11888
regulation of cellular protein localization	0.758512	0.601603	0.598807	0.370015	0.73671	0.969256	0.965493	1.15166
positive regulation of protein metabolic process	0.765247	0.3479	0.245187	0.230545	0.802418	1.16922	1.19293	1.16277
protein-containing complex assembly	0.767124	0.283233	0.468467	0.69786	0.70162	1.59902	1.14258	0.875283
regulation of neurogenesis	0.767435	0.654736	0.682791	0.738747	0.743437	0.908729	0.898256	0.875943
regulation of plasma membrane bounded cell projection organization	0.767435	0.798235	0.927091	0.973644	0.743437	0.749688	0.646364	0.621655
regulation of cell projection organization	0.767435	0.798235	0.927091	0.973644	0.743437	0.749688	0.646364	0.621655
head development	0.768454	0.91673	0.626547	0.534756	0.720399	0.520933	0.940095	1.0161
regulation of protein phosphorylation	0.771563	0.359136	0.25967	0.151926	0.795678	1.1588	1.18091	1.22581
embryo development	0.778057	0.638179	0.152448	0.0326393	0.704727	0.924588	1.48929	1.7789
negative regulation of RNA metabolic process	0.7797	0.952692	0.945224	0.931957	0.674241	0.318834	0.461925	0.583814
positive regulation of growth	0.7797	0.549533	0.696799	0.606363	0.674241	1.07747	0.856894	0.967411
regulation of protein metabolic process	0.791193	0.515041	0.394605	0.470922	0.78188	1.0308	1.08484	1.02919
reproductive structure development	0.79162	0.574686	0.546032	0.229355	0.648815	1.03379	1.03819	1.42504
reproductive system development	0.79162	0.574686	0.546032	0.229355	0.648815	1.03379	1.03819	1.42504
cellular response to abiotic stimulus	0.79162	0.957717	0.728209	0.0659519	0.648815	0.306769	0.819191	1.91004
cellular response to environmental stimulus	0.79162	0.957717	0.728209	0.0659519	0.648815	0.306769	0.819191	1.91004
protein-containing complex subunit organization	0.802917	0.355954	0.582979	0.57325	0.62514	1.40556	0.992513	0.998328
embryonic organ development	0.802917	0.598989	0.239099	0.0437361	0.62514	0.993346	1.4793	2.0396
cellular response to extracellular stimulus	0.802917	0.827217	0.239099	0.4215	0.62514	0.625122	1.4793	1.15446
cell-cell signaling by wnt	0.802917	0.962217	0.88737	0.57325	0.62514	0.295535	0.596302	0.998328
Wnt signaling pathway	0.802917	0.962217	0.88737	0.57325	0.62514	0.295535	0.596302	0.998328
cell junction organization	0.802917	0.172864	0.239099	0.4215	0.62514	1.86817	1.4793	1.15446
cellular response to DNA damage stimulus	0.804906	0.842546	0.959619	0.799602	0.66119	0.662937	0.537327	0.814739
regulation of nervous system development	0.806989	0.572667	0.562842	0.645779	0.687126	0.992606	0.991681	0.938534
regulation of organelle organization	0.809262	0.612453	0.517055	0.474881	0.704868	0.952853	1.02134	1.03885
cellular component organization	0.812587	0.559516	0.54777	0.715991	0.755163	0.997416	0.997091	0.917247
behavior	0.813624	0.622409	0.618395	0.762992	0.603041	0.95579	0.950462	0.814312
regulation of intracellular transport	0.82377	0.64492	0.916164	0.684054	0.58237	0.920815	0.550971	0.892626
cell surface receptor signaling pathway involved in cell-cell signaling	0.82377	0.969853	0.916164	0.541823	0.58237	0.27524	0.550971	1.02628
negative regulation of nucleobase-containing compound metabolic process	0.82377	0.969853	0.972891	0.80434	0.58237	0.27524	0.394221	0.772988
positive regulation of MAP kinase activity	0.828064	0.461249	0.397685	0.0637405	0.656714	1.10546	1.12002	1.48392
regulation of cell development	0.828064	0.763206	0.82929	0.920042	0.656714	0.797236	0.776681	0.726513
positive regulation of organelle organization	0.828969	0.560212	0.790019	0.621534	0.62223	1.01402	0.791159	0.951618
regulation of neuron death	0.833382	0.666507	0.830586	0.840183	0.562991	0.888162	0.695284	0.735417
cellular component organization or biogenesis	0.833707	0.605437	0.616492	0.751026	0.731105	0.96387	0.959423	0.900025
negative regulation of response to stimulus	0.840492	0.540327	0.623497	0.794576	0.662682	1.01788	0.948571	0.853369
response to radiation	0.842489	0.975969	0.938271	0.652842	0.544785	0.257404	0.511678	0.922443
negative regulation of signal transduction	0.847258	0.662978	0.79279	0.882842	0.628497	0.902735	0.812888	0.769911
activation of MAPKK activity	0.851115	0.706879	0.406328	0.0557591	0.52765	0.829027	1.19084	1.85327
embryo development ending in birth or egg hatching	0.851115	0.888131	0.406328	0.295469	0.52765	0.524578	1.19084	1.28196
regulation of system process	0.851115	0.888131	0.741976	0.568584	0.52765	0.524578	0.811343	0.998311
chordate embryonic development	0.851115	0.888131	0.406328	0.295469	0.52765	0.524578	1.19084	1.28196
cell cycle process	0.853255	0.996733	0.808743	0.786978	0.619539	0.27903	0.799334	0.848612
regulation of protein modification process	0.858286	0.5469	0.35658	0.223128	0.696635	1.00657	1.10966	1.16545
cellular response to external stimulus	0.867023	0.906497	0.316149	0.174699	0.496231	0.492396	1.30159	1.45676
actin cytoskeleton organization	0.874351	0.760496	0.814252	0.719696	0.481794	0.75294	0.729787	0.864891
regulation of cellular protein metabolic process	0.875271	0.594906	0.428017	0.527668	0.680003	0.971892	1.06477	1.00344
negative regulation of cell communication	0.880418	0.600792	0.803781	0.932035	0.577766	0.963633	0.807349	0.720386
negative regulation of signaling	0.880418	0.600792	0.803781	0.932035	0.577766	0.963633	0.807349	0.720386
actin filament-based process	0.881288	0.776569	0.834551	0.762	0.468117	0.730392	0.705893	0.827501
response to inorganic substance	0.881288	0.776569	0.54271	0.0943581	0.468117	0.730392	1.02694	1.63518
response to extracellular stimulus	0.881288	0.922069	0.38035	0.644154	0.468117	0.46369	1.20883	0.931235
regulation of ion transport	0.881288	0.922069	0.972479	0.85526	0.468117	0.46369	0.433013	0.732744
positive regulation of stress-activated protein kinase signaling cascade	0.887857	0.202892	0.412955	0.306803	0.455139	1.6502	1.16696	1.24581
response to abiotic stimulus	0.891716	0.98108	0.775159	0.614321	0.517536	0.371416	0.81554	0.95737
positive regulation of cellular catabolic process	0.894074	0.935224	0.869876	0.24317	0.442811	0.43792	0.662197	1.32171
regulation of autophagy	0.894074	0.989216	0.869876	0.615923	0.442811	0.209017	0.662197	0.955154
negative regulation of intracellular signal transduction	0.894074	0.989216	0.980381	0.73546	0.442811	0.209017	0.40751	0.853876
positive regulation of protein kinase activity	0.899257	0.303978	0.456955	0.123987	0.576205	1.24572	1.05901	1.30215
cellular process	0.900066	0.808804	0.637874	0.840153	Inf	Inf	Inf	0.667211
regulation of cell cycle	0.903226	0.979672	0.839296	0.797529	0.569803	0.481112	0.793366	0.856307
positive regulation of catabolic process	0.905528	0.946296	0.898788	0.335839	0.419913	0.414666	0.623221	1.20355
nervous system process	0.905528	0.832441	0.665744	0.459769	0.419913	0.65146	0.900467	1.08542
cell cycle	0.914365	0.994519	0.639508	0.744513	0.551238	0.3857	0.939618	0.889732
regulation of cellular component biogenesis	0.914688	0.786755	0.538897	0.611329	0.476084	0.762569	1.01134	0.959653
stress-activated MAPK cascade	0.920502	0.704227	0.449496	0.165663	0.38938	0.839913	1.11379	1.41523
regulation of cell morphogenesis	0.920502	0.502607	0.602312	0.89245	0.38938	1.09993	0.962991	0.704043
positive regulation of cellular component biogenesis	0.920502	0.704227	0.744131	0.610463	0.38938	0.839913	0.823065	0.95936
negative regulation of cellular component organization	0.929185	0.99522	0.886548	0.875389	0.371188	0.175037	0.655829	0.728632
regulation of stress-activated protein kinase signaling cascade	0.947083	0.446897	0.511454	0.166019	0.331827	1.15943	1.04478	1.38159
stress-activated protein kinase signaling cascade	0.955638	0.504535	0.212105	0.12011	0.311643	1.08241	1.3723	1.45112
regulation of mitotic cell cycle	0.955638	0.998143	0.912129	0.272888	0.311643	0.14679	0.634815	1.23518
cellular response to stress	0.957858	0.730135	0.275763	0.435189	0.487997	0.861224	1.17685	1.05035
developmental process involved in reproduction	0.960583	0.862715	0.931118	0.855058	0.299367	0.635399	0.606203	0.766431
regulation of cellular component organization	0.965179	0.924034	0.910432	0.641793	0.487081	0.668848	0.752869	0.950882
peptidyl-threonine modification	0.974045	0.9172	0.691846	0.82951	0.262438	0.553219	0.88659	0.798462
peptidyl-threonine phosphorylation	0.974045	0.9172	0.691846	0.82951	0.262438	0.553219	0.88659	0.798462
regulation of cellular catabolic process	0.979617	0.996147	0.963564	0.710725	0.244748	0.238634	0.558786	0.892485
system process	0.983021	0.880039	0.488492	0.632221	0.232788	0.633261	1.05253	0.945941
cellular component assembly	0.984978	0.786755	0.538897	0.705359	0.22536	0.762569	1.01134	0.898284
regulation of catabolic process	0.985873	0.997995	0.927091	0.738747	0.221797	0.215809	0.646364	0.875943
cellular component biogenesis	0.988262	0.829945	0.634745	0.751719	0.211662	0.713188	0.936798	0.868481
reproduction	0.988968	0.972975	0.978391	0.848249	0.208457	0.434842	0.531955	0.795369
reproductive process	0.988968	0.972975	0.978391	0.848249	0.208457	0.434842	0.531955	0.795369
cytoskeleton organization	0.990259	0.977216	0.929418	0.764057	0.202287	0.421406	0.651728	0.86147
organelle organization	0.992788	0.994373	0.94281	0.921642	0.303609	0.42044	0.693533	0.769106
peptidyl-serine modification	0.994583	0.975476	0.720631	0.662613	0.289424	0.533512	0.892016	0.938514
peptidyl-serine phosphorylation	0.994583	0.975476	0.720631	0.662613	0.289424	0.533512	0.892016	0.938514
regulation of cellular response to stress	0.99599	0.877903	0.846419	0.547375	0.166445	0.667967	0.770012	0.998077
activation of protein kinase activity	0.996477	0.797695	0.60512	0.269685	0.162178	0.769404	0.960432	1.17896
organic cyclic compound metabolic process	1	1	0.995929	0.592953	0	0	0.394971	0.971457
cellular nitrogen compound metabolic process	1	0.999699	0.98849	0.690269	0	0.111225	0.464445	0.907253
cellular aromatic compound metabolic process	1	1	0.997516	0.731085	0	0	0.354648	0.877089
heterocycle metabolic process	1	1	0.997516	0.731085	0	0	0.354648	0.877089
organic substance biosynthetic process	1	0.999291	0.968529	0.617697	0	0.125715	0.532617	0.954722
biosynthetic process	1	0.999291	0.968529	0.617697	0	0.125715	0.532617	0.954722
nucleobase-containing compound metabolic process	1	1	0.99503	0.771246	0	0	0.383715	0.844417
cellular biosynthetic process	1	0.999199	0.96395	0.575913	0	0.128052	0.543769	0.983335
regulation of cell cycle process	1	0.999096	0.95879	0.640095	0	0.130466	0.555332	0.939024
negative regulation of cell cycle	1	0.998352	0.850991	0.644848	0	0.143827	0.721437	0.934648
multi-organism reproductive process	1	0.975223	0.99677	0.9644	0	0.340621	0.312539	0.595796
multi-organism process	1	0.975223	0.99677	0.9644	0	0.340621	0.312539	0.595796
regulation of stress-activated MAPK cascade	1	0.620133	0.626547	0.211398	0	0.94645	0.940095	1.31936
activation of MAPK activity	1	0.781607	0.452867	0.0642514	0	0.742024	1.1027	1.63426
multicellular organism reproduction	1	0.969835	0.983623	0.971455	0	0.356771	0.424706	0.571133
multicellular organismal reproductive process	1	0.969835	0.983623	0.971455	0	0.356771	0.424706	0.571133
microtubule-based process	1	1	0.973443	0.941234	0	0	0.45936	0.631239
sexual reproduction	1	0.951147	0.988366	0.908531	0	0.403869	0.374037	0.677978
gamete generation	1	0.941001	0.983486	0.961785	0	0.426003	0.395766	0.575445
cellular macromolecule localization	1	0.993216	0.968929	0.435644	0	0.188277	0.472065	1.10356
cellular protein localization	1	0.993216	0.968929	0.435644	0	0.188277	0.472065	1.10356
regulation of JNK cascade	1	0.460696	0.541636	0.176754	0	1.16149	1.02323	1.40704
nucleic acid metabolic process	1	1	0.963725	0.637016	0	0	0.485422	0.938055
regulation of cell growth	1	0.819684	0.885084	0.862287	0	0.669677	0.642168	0.731387
regulation of cell cycle phase transition	1	1	0.934131	0.564866	0	0	0.546531	0.998294
positive regulation of stress-activated MAPK cascade	1	0.353436	0.54271	0.378684	0	1.34719	1.02694	1.17068
microtubule cytoskeleton organization	1	1	0.967506	0.824173	0	0	0.446886	0.764623
catabolic process	1	0.986425	0.834551	0.25937	0	0.221024	0.705893	1.30944
JNK cascade	1	0.725667	0.611788	0.138662	0	0.80213	0.955821	1.54268
small molecule metabolic process	1	1	0.792093	0.402183	0	0	0.75522	1.15231
response to nutrient levels	1	0.982929	0.475426	0.788431	0	0.234364	1.10325	0.799155
positive regulation of JNK cascade	1	0.289794	0.440988	0.22987	0	1.48728	1.14549	1.36891
regulation of cellular amide metabolic process	1	0.743535	0.316149	0.539469	0	0.776813	1.30159	1.02269
regulation of chromosome organization	1	0.706879	0.868813	0.702631	0	0.829027	0.645708	0.877652
cellular nitrogen compound biosynthetic process	1	0.980863	0.885071	0.347948	0	0.241605	0.623316	1.2139
regulation of mitotic cell cycle phase transition	1	1	0.947233	0.427202	0	0	0.493931	1.13238
cellular catabolic process	1	0.978552	0.741976	0.295469	0	0.249273	0.811343	1.28196
macromolecule biosynthetic process	1	0.978552	0.947233	0.427202	0	0.249273	0.493931	1.13238
regulation of cell morphogenesis involved in differentiation	1	0.975969	0.938271	0.996313	0	0.257404	0.511678	0.367902
regulation of protein catabolic process	1	0.978552	0.741976	0.896558	0	0.249273	0.811343	0.669657
regulation of JUN kinase activity	1	0.429055	0.508628	0.199865	0	1.25205	1.07407	1.44207
cellular macromolecule biosynthetic process	1	0.975969	0.938271	0.370745	0	0.257404	0.511678	1.19587
posttranscriptional regulation of gene expression	1	0.68716	0.544127	0.776188	0	0.857671	1.03174	0.806171
organic cyclic compound biosynthetic process	1	1	0.927968	0.315618	0	0	0.530648	1.26641
positive regulation of JUN kinase activity	1	0.4048	0.472304	0.263003	0	1.29958	1.11977	1.34524
regulation of anatomical structure size	1	0.622409	0.618395	0.932758	0	0.95579	0.950462	0.595964
male gamete generation	1	0.957717	0.989299	0.888799	0	0.306769	0.281086	0.659904
RNA metabolic process	1	1	0.972891	0.263003	0	0	0.394221	1.34524
organonitrogen compound biosynthetic process	1	0.966246	0.783958	0.932758	0	0.28505	0.752477	0.595964
heterocycle biosynthetic process	1	1	0.967573	0.482261	0	0	0.409325	1.08681
regulation of DNA metabolic process	1	0.622409	0.783958	0.337369	0	0.95579	0.752477	1.24937
aromatic compound biosynthetic process	1	1	0.961294	0.4215	0	0	0.425547	1.15446
regulation of proteolysis involved in cellular protein catabolic process	1	0.962217	0.961294	0.961237	0	0.295535	0.425547	0.527242
nucleobase-containing compound biosynthetic process	1	1	0.961294	0.4215	0	0	0.425547	1.15446
negative regulation of mitotic cell cycle	1	1	0.88737	0.4215	0	0	0.596302	1.15446
regulation of cellular protein catabolic process	1	0.962217	0.961294	0.961237	0	0.295535	0.425547	0.527242
spermatogenesis	1	0.940823	0.980268	0.885247	0	0.345858	0.318593	0.65294
regulation of signal transduction by p53 class mediator	1	0.957717	0.870021	0.663694	0	0.306769	0.621684	0.910697
organelle assembly	1	1	0.953901	0.888799	0	0	0.443061	0.659904
regulation of axonogenesis	1	0.952692	0.850461	0.990588	0	0.318834	0.649178	0.39175
intracellular transport	1	0.812002	0.953901	0.360901	0	0.649694	0.443061	1.23056
negative regulation of cell cycle process	1	1	0.945224	0.449799	0	0	0.461925	1.13038
circulatory system process	1	1	0.696799	0.449799	0	0	0.856894	1.13038
regulation of translation	1	0.549533	0.32435	0.606363	0	1.07747	1.34598	0.967411
rhythmic process	1	1	0.986858	0.606363	0	0	0.292627	0.967411
cellular response to nutrient levels	1	0.952692	0.32435	0.606363	0	0.318834	1.34598	0.967411
organic substance catabolic process	1	1	0.935071	0.24607	0	0	0.48236	1.41531
regulation of protein-containing complex assembly	1	0.283233	0.468467	0.82368	0	1.59902	1.14258	0.738037
cell cycle checkpoint	1	1	0.935071	0.69786	0	0	0.48236	0.875283
response to starvation	1	0.947083	0.288321	0.544856	0	0.331827	1.41665	1.03121
regulation of epithelial cell migration	1	0.778057	0.663044	0.544856	0	0.704727	0.898019	1.03121
cellular process involved in reproduction in multicellular organism	1	0.933838	0.975881	0.93177	0	0.361058	0.333268	0.568654
regulation of cellular component size	1	0.469488	0.776767	0.973743	0	1.2322	0.747353	0.458126
positive regulation of cell cycle process	1	1	0.923231	0.78174	0	0	0.504569	0.783988
blood circulation	1	1	0.627011	0.480311	0	0	0.943081	1.10346
regulation of ubiquitin-dependent protein catabolic process	1	0.933838	0.909473	0.93177	0	0.361058	0.528795	0.568654
carbohydrate derivative metabolic process	1	1	0.909473	0.733088	0	0	0.528795	0.835686
positive regulation of DNA metabolic process	1	0.469488	0.588824	0.579314	0	1.2322	0.992588	0.998345
regulation of small molecule metabolic process	1	0.933838	0.776767	0.264343	0	0.361058	0.747353	1.40453
negative regulation of organelle organization	1	1	0.893548	0.67773	0	0	0.555326	0.894222
activation of JUN kinase activity	1	0.441508	0.347681	0.20895	0	1.29359	1.34252	1.52633
negative regulation of cell cycle phase transition	1	1	0.875192	0.444516	0	0	0.584506	1.15925
mitotic cell cycle checkpoint	1	1	0.893548	0.513268	0	0	0.555326	1.07306
negative regulation of catabolic process	1	1	0.893548	0.814899	0	0	0.555326	0.739328
cellular response to starvation	1	0.926045	0.347681	0.513268	0	0.377579	1.34252	1.07306
macromolecule catabolic process	1	1	0.893548	0.20895	0	0	0.555326	1.52633
endocytosis	1	1	0.875192	0.444516	0	0	0.584506	1.15925
regulation of synapse organization	1	0.669994	0.854126	0.932451	0	0.890364	0.616755	0.549363
regulation of synapse structure or activity	1	0.669994	0.854126	0.932451	0	0.890364	0.616755	0.549363
positive regulation of epithelial cell migration	1	0.694467	0.506794	0.616057	0	0.846214	1.10816	0.961171
regulation of proteasomal protein catabolic process	1	1	0.994958	0.950208	0	0	0.173065	0.515377
negative regulation of mitotic cell cycle phase transition	1	1	0.854126	0.374905	0	0	0.616755	1.25979
regulation of nuclear division	1	1	0.947116	0.655195	0	0	0.407401	0.918661
regulation of transporter activity	1	0.907664	0.956414	0.932451	0	0.415336	0.38609	0.549363
response to oxygen levels	1	0.907664	0.677709	0.715917	0	0.415336	0.878206	0.850381
plasma membrane bounded cell projection assembly	1	0.907664	0.854126	0.374905	0	0.415336	0.616755	1.25979
regulation of endothelial cell migration	1	0.669994	0.463535	0.374905	0	0.890364	1.17612	1.25979
cell projection assembly	1	0.907664	0.854126	0.374905	0	0.415336	0.616755	1.25979
aging	1	0.907664	0.854126	0.715917	0	0.415336	0.616755	0.850381
regulation of cell cycle G2/M phase transition	1	1	1	0.909353	0	0	0	0.587875
positive regulation of chromosome organization	1	0.64401	0.83007	0.805809	0	0.939215	0.652582	0.740606
transmembrane receptor protein serine/threonine kinase signaling pathway	1	0.89686	0.947116	0.909353	0	0.437043	0.407401	0.587875
negative regulation of nervous system development	1	0.88482	0.802741	0.755605	0	0.461034	0.692619	0.800105
regulation of dendrite development	1	0.64401	0.947116	0.966089	0	0.939215	0.407401	0.455712
negative regulation of cell development	1	1	0.989794	0.95258	0	0	0.201878	0.487663
response to metal ion	1	0.88482	0.374547	0.0192423	0	0.461034	1.33913	2.89228
regulation of extrinsic apoptotic signaling pathway	1	1	0.802741	0.587593	0	0	0.692619	0.998361
cell cycle arrest	1	1	0.802741	0.587593	0	0	0.692619	0.998361
biological phase	1	1	0.935968	0.404383	0	0	0.431077	1.23486
cellular response to insulin stimulus	1	1	0.989794	0.879769	0	0	0.201878	0.631882
regulation of organelle assembly	1	0.88482	0.802741	0.755605	0	0.461034	0.692619	0.800105
regulation of DNA biosynthetic process	1	0.325796	0.596964	0.587593	0	1.61119	0.99266	0.998361
regulation of carbohydrate metabolic process	1	0.88482	0.596964	0.123735	0	0.461034	0.99266	1.87374
mitotic cell cycle phase	1	1	0.935968	0.404383	0	0	0.431077	1.23486
DNA integrity checkpoint	1	1	0.989794	0.879769	0	0	0.201878	0.631882
response to decreased oxygen levels	1	0.88482	0.596964	0.587593	0	0.461034	0.99266	0.998361
negative regulation of cellular catabolic process	1	1	0.935968	0.879769	0	0	0.431077	0.631882
DNA damage checkpoint	1	1	0.989794	0.879769	0	0	0.201878	0.631882
positive regulation of cell morphogenesis involved in differentiation	1	0.88482	0.935968	0.95258	0	0.461034	0.431077	0.487663
cell cycle phase	1	1	0.935968	0.404383	0	0	0.431077	1.23486
positive regulation of protein catabolic process	1	0.871403	0.922646	0.84252	0	0.487689	0.457569	0.682651
carbohydrate homeostasis	1	1	0.329844	0.182766	0	0	1.43808	1.69526
establishment or maintenance of cell polarity	1	1	0.98371	0.969645	0	0	0.226733	0.417454
chromosome segregation	1	0.871403	0.55248	0.331219	0	0.487689	1.06132	1.36252
response to hypoxia	1	0.871403	0.55248	0.514309	0	0.487689	1.06132	1.09251
regulation of peptidyl-serine phosphorylation	1	0.871403	0.55248	0.514309	0	0.487689	1.06132	1.09251
RNA processing	1	1	0.922646	0.6968	0	0	0.457569	0.869536
organophosphate biosynthetic process	1	1	0.922646	0.6968	0	0	0.457569	0.869536
DNA metabolic process	1	1	0.922646	0.84252	0	0	0.457569	0.682651
regulation of proteasomal ubiquitin-dependent protein catabolic process	1	1	0.987102	0.934378	0	0	0.213615	0.524172
regulation of muscle system process	1	1	0.922646	0.6968	0	0	0.457569	0.869536
regulation of protein ubiquitination	1	1	0.987102	0.84252	0	0	0.213615	0.682651
nucleobase-containing small molecule metabolic process	1	1	0.922646	0.84252	0	0	0.457569	0.682651
glucose homeostasis	1	1	0.329844	0.182766	0	0	1.43808	1.69526
regulation of transmembrane transporter activity	1	0.871403	0.922646	0.84252	0	0.487689	0.457569	0.682651
regulation of cell size	1	1	1	0.998873	0	0	0	0.179857
regulation of protein modification by small protein conjugation or removal	1	1	0.987102	0.84252	0	0	0.213615	0.682651
sex differentiation	1	0.556807	0.737233	0.437218	0	1.12227	0.788685	1.20547
negative regulation of apoptotic signaling pathway	1	1	1	0.969645	0	0	0	0.417454
positive regulation of proteolysis involved in cellular protein catabolic process	1	0.856457	0.906775	0.796503	0	0.517475	0.487332	0.741871
nucleoside phosphate metabolic process	1	1	0.906775	0.796503	0	0	0.487332	0.741871
protein localization to organelle	1	1	0.98371	0.629567	0	0	0.226733	0.95151
regulation of mitotic nuclear division	1	1	0.906775	0.437218	0	0	0.487332	1.20547
positive regulation of DNA biosynthetic process	1	0.267625	0.50561	0.629567	0	1.8333	1.13979	0.95151
proteolysis	1	0.856457	0.737233	0.437218	0	0.517475	0.788685	1.20547
positive regulation of peptidyl-serine phosphorylation	1	0.856457	0.50561	0.629567	0	0.517475	1.13979	0.95151
organonitrogen compound catabolic process	1	1	0.906775	0.131356	0	0	0.487332	1.91303
regulation of ion transmembrane transporter activity	1	0.856457	0.906775	0.796503	0	0.517475	0.487332	0.741871
positive regulation of ubiquitin-dependent protein catabolic process	1	0.856457	0.906775	0.796503	0	0.517475	0.487332	0.741871
meiotic cell cycle	1	1	0.887937	0.358854	0	0	0.521059	1.34349
carbohydrate derivative biosynthetic process	1	1	0.737233	0.796503	0	0	0.788685	0.741871
negative regulation of neurogenesis	1	1	0.979436	0.878621	0	0	0.241489	0.615423
response to mechanical stimulus	1	0.856457	0.737233	0.131356	0	0.517475	0.788685	1.91303
nucleotide metabolic process	1	1	0.906775	0.796503	0	0	0.487332	0.741871
regulation of cellular carbohydrate metabolic process	1	0.856457	0.737233	0.260899	0	0.517475	0.788685	1.51852
positive regulation of endothelial cell migration	1	0.556807	0.285795	0.437218	0	1.12227	1.55223	1.20547
regulation of G2/M transition of mitotic cell cycle	1	1	1	0.796503	0	0	0	0.741871
negative regulation of proteolysis	1	1	0.50561	0.796503	0	0	1.13979	0.741871
positive regulation of cellular protein catabolic process	1	0.856457	0.906775	0.796503	0	0.517475	0.487332	0.741871
intracellular protein transport	1	0.83981	0.979436	0.358854	0	0.55098	0.241489	1.34349
germ cell development	1	0.800635	0.967279	0.91312	0	0.632331	0.277321	0.536379
spindle organization	1	1	0.655947	0.282277	0	0	0.914267	1.51597
carbohydrate metabolic process	1	1	0.698629	0.196127	0	0	0.846997	1.71348
interaction with host	1	1	0.887937	0.358854	0	0	0.521059	1.34349
DNA repair	1	1	0.979436	0.878621	0	0	0.241489	0.615423
purine nucleotide metabolic process	1	1	0.887937	0.740858	0	0	0.521059	0.811849
cellular macromolecule catabolic process	1	1	0.698629	0.196127	0	0	0.846997	1.71348
organelle fission	1	1	0.698629	0.358854	0	0	0.846997	1.34349
nuclear division	1	1	0.698629	0.358854	0	0	0.846997	1.34349
negative regulation of cell projection organization	1	1	0.974053	0.983108	0	0	0.258211	0.336762
positive regulation of ion transport	1	1	0.887937	0.956436	0	0	0.521059	0.451004
ribonucleotide metabolic process	1	1	0.887937	0.740858	0	0	0.521059	0.811849
purine ribonucleotide metabolic process	1	1	0.887937	0.740858	0	0	0.521059	0.811849
regulation of membrane potential	1	0.83981	0.979436	0.740858	0	0.55098	0.241489	0.811849
positive regulation of transmembrane transport	1	1	0.979436	0.740858	0	0	0.241489	0.811849
mRNA metabolic process	1	1	0.887937	0.358854	0	0	0.521059	1.34349
positive regulation of cell growth	1	0.524675	0.456762	0.740858	0	1.19956	1.23026	0.811849
ribose phosphate metabolic process	1	1	0.887937	0.740858	0	0	0.521059	0.811849
protein localization to membrane	1	1	0.887937	0.358854	0	0	0.521059	1.34349
cell junction assembly	1	0.524675	0.243053	0.358854	0	1.19956	1.68537	1.34349
regulation of mRNA metabolic process	1	1	0.979436	0.956436	0	0	0.241489	0.451004
purine-containing compound metabolic process	1	1	0.887937	0.740858	0	0	0.521059	0.811849
positive regulation of cellular amide metabolic process	1	0.239063	0.698629	0.878621	0	1.96822	0.846997	0.615423
small GTPase mediated signal transduction	1	1	0.974053	0.983108	0	0	0.258211	0.336762
anatomical structure homeostasis	1	0.821272	0.974053	0.838102	0	0.588947	0.258211	0.673475
regulation of response to DNA damage stimulus	1	1	0.655947	0.474096	0	0	0.914267	1.17012
positive regulation of proteasomal protein catabolic process	1	1	0.974053	0.838102	0	0	0.258211	0.673475
ameboidal-type cell migration	1	0.821272	0.865665	0.675178	0	0.588947	0.559598	0.895772
regulation of chromatin organization	1	0.491074	0.865665	0.675178	0	1.28783	0.559598	0.895772
regulation of reproductive process	1	0.777665	0.304437	0.515933	0	0.682381	1.61011	1.12657
cellular response to inorganic substance	1	1	0.655947	0.139347	0	0	0.914267	1.96419
positive regulation of proteasomal ubiquitin-dependent protein catabolic process	1	1	0.974053	0.838102	0	0	0.258211	0.673475
positive regulation of protein-containing complex assembly	1	0.211123	0.655947	0.675178	0	2.12368	0.914267	0.895772
regulation of synaptic plasticity	1	0.821272	0.865665	0.938126	0	0.588947	0.559598	0.490138
regulation of glucose metabolic process	1	1	0.865665	0.282277	0	0	0.559598	1.51597
protein catabolic process	1	1	0.865665	0.139347	0	0	0.559598	1.96419
establishment of cell polarity	1	1	0.967279	0.91312	0	0	0.277321	0.536379
positive regulation of mitotic cell cycle	1	1	0.865665	0.675178	0	0	0.559598	0.895772
sensory perception	1	1	0.655947	0.675178	0	0	0.914267	0.895772
regulation of cell cycle G1/S phase transition	1	1	0.406477	0.139347	0	0	1.33581	1.96419
muscle system process	1	1	0.355432	0.787188	0	0	1.46051	0.743124
autophagy	1	0.800635	0.609171	0.599772	0	0.632331	0.992732	0.998377
negative regulation of neuron differentiation	1	1	0.958757	0.962363	0	0	0.299368	0.400523
cilium assembly	1	1	1	0.599772	0	0	0	0.998377
cilium organization	1	1	1	0.599772	0	0	0	0.998377
RNA biosynthetic process	1	1	0.967279	0.210812	0	0	0.277321	1.73768
transcription, DNA-templated	1	1	0.967279	0.210812	0	0	0.277321	1.73768
cellular response to metal ion	1	1	0.609171	0.0923975	0	0	0.992732	2.29825
multicellular organismal homeostasis	1	0.419806	0.558423	0.515933	0	1.50842	1.08545	1.12657
regulation of G1/S transition of mitotic cell cycle	1	1	0.609171	0.210812	0	0	0.992732	1.73768
regulation of protein polymerization	1	0.0538842	0.1642	0.787188	0	3.42357	2.03144	0.743124
synapse organization	1	0.45608	0.609171	0.599772	0	1.38966	0.992732	0.998377
regulation of blood vessel endothelial cell migration	1	1	0.839451	0.390175	0	0	0.604059	1.32035
process utilizing autophagic mechanism	1	0.800635	0.609171	0.599772	0	0.632331	0.992732	0.998377
negative regulation of ion transport	1	0.800635	0.839451	0.787188	0	0.632331	0.604059	0.743124
signal transduction in response to DNA damage	1	1	0.967279	0.787188	0	0	0.277321	0.743124
nucleic acid-templated transcription	1	1	0.967279	0.210812	0	0	0.277321	1.73768
vascular process in circulatory system	1	1	0.558423	0.306472	0	0	1.08545	1.51344
positive regulation of endothelial cell proliferation	1	0.777665	0.558423	0.306472	0	0.682381	1.08545	1.51344
regulation of chromosome segregation	1	1	0.948042	0.650151	0	0	0.325087	0.934575
mitotic DNA integrity checkpoint	1	1	0.958757	0.724716	0	0	0.299368	0.828242
mitotic DNA damage checkpoint	1	1	0.958757	0.724716	0	0	0.299368	0.828242
mRNA processing	1	1	0.808747	0.724716	0	0	0.655921	0.828242
protein modification by small protein conjugation or removal	1	1	0.808747	0.306472	0	0	0.655921	1.51344
regulation of telomere maintenance	1	0.777665	0.808747	0.515933	0	0.682381	0.655921	1.12657
nucleoside phosphate biosynthetic process	1	1	0.808747	0.724716	0	0	0.655921	0.828242
developmental cell growth	1	0.777665	0.808747	0.962363	0	0.682381	0.655921	0.400523
positive regulation of synaptic transmission	1	0.777665	0.558423	0.879538	0	0.682381	1.08545	0.591857
response to glucose	1	0.777665	0.304437	0.515933	0	0.682381	1.61011	1.12657
response to hexose	1	0.777665	0.304437	0.515933	0	0.682381	1.61011	1.12657
mitotic prometaphase	1	1	0.958757	0.306472	0	0	0.299368	1.51344
regulation of circadian rhythm	1	1	0.958757	0.147658	0	0	0.299368	2.03332
nucleotide biosynthetic process	1	1	0.808747	0.724716	0	0	0.655921	0.828242
actomyosin structure organization	1	0.419806	0.304437	0.879538	0	1.50842	1.61011	0.591857
endocrine system development	1	1	0.808747	0.515933	0	0	0.655921	1.12657
cell growth	1	0.777665	0.808747	0.962363	0	0.682381	0.655921	0.400523
negative regulation of cell growth	1	1	0.948042	0.650151	0	0	0.325087	0.934575
regulation of extent of cell growth	1	1	1	0.998829	0	0	0	0.120933
negative regulation of Wnt signaling pathway	1	1	0.808747	0.306472	0	0	0.655921	1.51344
regulation of G protein-coupled receptor signaling pathway	1	1	0.808747	0.962363	0	0	0.655921	0.400523
regulation of embryonic development	1	0.752103	0.772986	0.227065	0	0.740761	0.717199	1.77083
response to monosaccharide	1	0.777665	0.304437	0.515933	0	0.682381	1.61011	1.12657
positive regulation of translation	1	0.133277	0.503998	0.835304	0	2.77618	1.19667	0.659648
regulation of cell projection assembly	1	1	1	0.988263	0	0	0	0.265869
muscle contraction	1	1	0.254425	0.835304	0	0	1.79289	0.659648
signal transduction by p53 class mediator	1	0.752103	0.772986	0.426164	0	0.740761	0.717199	1.29133
regulation of biomineralization	1	0.382404	0.503998	0.835304	0	1.64872	1.19667	0.659648
negative regulation of extrinsic apoptotic signaling pathway	1	1	1	0.835304	0	0	0	0.659648
Ras protein signal transduction	1	1	0.948042	0.988263	0	0	0.325087	0.265869
neuron migration	1	1	0.948042	0.650151	0	0	0.325087	0.934575
mitotic spindle organization	1	1	0.772986	0.650151	0	0	0.717199	0.934575
positive regulation of cell junction assembly	1	1	0.503998	0.227065	0	0	1.19667	1.77083
cellular response to oxygen levels	1	1	0.772986	0.835304	0	0	0.717199	0.659648
development of primary sexual characteristics	1	0.723665	0.731603	0.564002	0	0.809764	0.790717	1.07129
transcription by RNA polymerase II	1	1	0.948042	0.426164	0	0	0.325087	1.29133
regulation of dendrite morphogenesis	1	0.752103	0.948042	0.944615	0	0.740761	0.325087	0.441958
purine nucleotide biosynthetic process	1	1	0.772986	0.650151	0	0	0.717199	0.934575
regulation of chromosome separation	1	1	0.934576	0.778333	0	0	0.355478	0.744366
small molecule biosynthetic process	1	1	0.254425	0.0306296	0	0	1.79289	3.46697
regulation of telomere maintenance via telomerase	1	0.752103	0.772986	0.650151	0	0.740761	0.717199	0.934575
regulation of oxidoreductase activity	1	0.752103	0.254425	0.650151	0	0.740761	1.79289	0.934575
interleukin-1-mediated signaling pathway	1	0.752103	0.503998	0.650151	0	0.740761	1.19667	0.934575
positive regulation of neuron death	1	0.723665	0.731603	0.778333	0	0.809764	0.790717	0.744366
regulation of generation of precursor metabolites and energy	1	1	0.948042	0.0954024	0	0	0.325087	2.44696
regulation of biomineral tissue development	1	0.382404	0.503998	0.835304	0	1.64872	1.19667	0.659648
cellular response to decreased oxygen levels	1	1	0.772986	0.835304	0	0	0.717199	0.659648
ribonucleotide biosynthetic process	1	1	0.772986	0.650151	0	0	0.717199	0.934575
dendrite development	1	0.752103	0.503998	0.426164	0	0.740761	1.19667	1.29133
regulation of histone modification	1	0.752103	0.948042	0.650151	0	0.740761	0.325087	0.934575
purine ribonucleotide biosynthetic process	1	1	0.772986	0.650151	0	0	0.717199	0.934575
negative regulation of neuron projection development	1	1	0.934576	0.919389	0	0	0.355478	0.49259
lipid biosynthetic process	1	1	0.948042	0.835304	0	0	0.325087	0.659648
regulation of telomere maintenance via telomere lengthening	1	0.752103	0.772986	0.650151	0	0.740761	0.717199	0.934575
learning	1	0.752103	0.772986	0.835304	0	0.740761	0.717199	0.659648
ribose phosphate biosynthetic process	1	1	0.772986	0.650151	0	0	0.717199	0.934575
purine-containing compound biosynthetic process	1	1	0.772986	0.650151	0	0	0.717199	0.934575
microtubule cytoskeleton organization involved in mitosis	1	1	0.772986	0.650151	0	0	0.717199	0.934575
meiotic cell cycle process	1	1	0.917662	0.468281	0	0	0.391942	1.25348
transforming growth factor beta receptor signaling pathway	1	0.723665	0.934576	0.919389	0	0.809764	0.355478	0.49259
retina development in camera-type eye	1	0.344077	0.731603	0.919389	0	1.81701	0.790717	0.49259
multi-multicellular organism process	1	1	0.917662	0.884125	0	0	0.391942	0.555863
cellular response to hypoxia	1	1	0.731603	0.778333	0	0	0.790717	0.744366
response to ketone	1	0.723665	0.206431	0.15617	0	0.809764	2.02134	2.13118
regulation of cytokinesis	1	1	0.934576	0.981548	0	0	0.355478	0.293383
negative regulation of G1/S transition of mitotic cell cycle	1	1	0.731603	0.334272	0	0	0.790717	1.51093
regulation of cell cycle arrest	1	1	0.934576	0.564002	0	0	0.355478	1.07129
negative regulation of cellular response to growth factor stimulus	1	1	0.934576	0.998016	0	0	0.355478	0.132348
epithelium migration	1	0.723665	0.731603	0.564002	0	0.809764	0.790717	1.07129
tissue migration	1	0.723665	0.731603	0.564002	0	0.809764	0.790717	1.07129
negative regulation of transmembrane receptor protein serine/threonine kinase signaling pathway	1	1	0.934576	0.998016	0	0	0.355478	0.132348
cellular protein catabolic process	1	1	0.731603	0.334272	0	0	0.790717	1.51093
positive regulation of telomere maintenance via telomerase	1	0.723665	0.731603	0.564002	0	0.809764	0.790717	1.07129
positive regulation of telomere maintenance	1	0.723665	0.731603	0.564002	0	0.809764	0.790717	1.07129
nuclear chromosome segregation	1	1	0.446404	0.15617	0	0	1.33255	2.13118
negative regulation of canonical Wnt signaling pathway	1	1	0.731603	0.334272	0	0	0.790717	1.51093
positive regulation of axonogenesis	1	1	0.934576	0.919389	0	0	0.355478	0.49259
positive regulation of blood vessel endothelial cell migration	1	1	0.731603	0.564002	0	0	0.790717	1.07129
actin cytoskeleton reorganization	1	0.692033	0.917662	0.884125	0	0.892479	0.391942	0.555863
regulation of plasma membrane bounded cell projection assembly	1	1	1	0.981548	0	0	0	0.293383
regulation of carbohydrate biosynthetic process	1	0.723665	0.934576	0.334272	0	0.809764	0.355478	1.51093
oxidation-reduction process	1	1	1	0.334272	0	0	0	1.51093
regulation of cellular response to heat	1	1	1	0.884125	0	0	0	0.555863
regulation of axon extension	1	1	1	0.998016	0	0	0	0.132348
positive regulation of dendrite development	1	0.344077	0.731603	0.919389	0	1.81701	0.790717	0.49259
positive regulation of telomere maintenance via telomere lengthening	1	0.723665	0.731603	0.564002	0	0.809764	0.790717	1.07129
gonad development	1	0.692033	0.917662	0.70689	0	0.892479	0.391942	0.853278
regulation of dendritic spine development	1	0.344077	0.731603	0.919389	0	1.81701	0.790717	0.49259
epithelial cell migration	1	0.723665	0.731603	0.564002	0	0.809764	0.790717	1.07129
negative regulation of protein catabolic process	1	1	0.446404	0.778333	0	0	1.33255	0.744366
regulation of cyclin-dependent protein kinase activity	1	0.723665	0.446404	0.564002	0	0.809764	1.33255	1.07129
regulation of cellular ketone metabolic process	1	1	0.446404	0.564002	0	0	1.33255	1.07129
cell aging	1	0.723665	0.446404	0.564002	0	0.809764	1.33255	1.07129
negative regulation of cell cycle G1/S phase transition	1	1	0.731603	0.334272	0	0	0.790717	1.51093
positive regulation of ossification	1	0.692033	0.917662	0.971188	0	0.892479	0.391942	0.327005
female gamete generation	1	0.692033	0.68407	0.884125	0	0.892479	0.880548	0.555863
cell-matrix adhesion	1	0.692033	0.917662	0.971188	0	0.892479	0.391942	0.327005
regulation of telomerase activity	1	0.692033	0.68407	0.70689	0	0.892479	0.880548	0.853278
cellular glucose homeostasis	1	1	0.386411	0.468281	0	0	1.50234	1.25348
protein localization to cell periphery	1	1	0.917662	0.70689	0	0	0.391942	0.853278
DNA-templated transcription, initiation	1	1	0.917662	0.468281	0	0	0.391942	1.25348
negative regulation of nuclear division	1	1	0.896426	0.620123	0	0	0.4365	0.998393
regulation of sister chromatid segregation	1	1	0.896426	0.620123	0	0	0.4365	0.998393
regulation of metaphase/anaphase transition of cell cycle	1	1	0.896426	0.620123	0	0	0.4365	0.998393
positive regulation of transporter activity	1	1	0.917662	0.971188	0	0	0.391942	0.327005
meiotic nuclear division	1	1	0.917662	0.468281	0	0	0.391942	1.25348
anterior/posterior pattern specification	1	0.692033	0.917662	0.884125	0	0.892479	0.391942	0.555863
thymus development	1	1	0.917662	0.884125	0	0	0.391942	0.555863
neuron projection extension	1	0.692033	0.68407	0.884125	0	0.892479	0.880548	0.555863
regulation of anion transport	1	1	1	0.245221	0	0	0	1.8183
regulation of postsynapse organization	1	0.656855	0.896426	0.835788	0	0.993602	0.4365	0.637192
regulation of TOR signaling	1	1	0.917662	0.245221	0	0	0.391942	1.8183
regulation of muscle adaptation	1	1	0.917662	0.70689	0	0	0.391942	0.853278
regulation of RNA splicing	1	1	0.917662	0.245221	0	0	0.391942	1.8183
negative regulation of DNA-binding transcription factor activity	1	1	0.68407	0.70689	0	0	0.880548	0.853278
positive regulation of chromatin organization	1	0.692033	0.917662	0.70689	0	0.892479	0.391942	0.853278
regulation of cyclin-dependent protein serine/threonine kinase activity	1	1	0.68407	0.70689	0	0	0.880548	0.853278
response to endoplasmic reticulum stress	1	1	0.386411	0.70689	0	0	1.50234	0.853278
regulation of bone mineralization	1	0.305082	0.68407	0.884125	0	2.02263	0.880548	0.555863
regulation of telomere capping	1	0.692033	0.68407	0.468281	0	0.892479	0.880548	1.25348
regulation of mitochondrion organization	1	1	0.917662	0.245221	0	0	0.391942	1.8183
male sex differentiation	1	0.656855	0.896426	0.620123	0	0.993602	0.4365	0.998393
cellular response to glucose starvation	1	1	0.386411	0.468281	0	0	1.50234	1.25348
response to ionizing radiation	1	1	0.896426	0.36689	0	0	0.4365	1.50846
signal transduction involved in DNA damage checkpoint	1	1	0.896426	0.835788	0	0	0.4365	0.637192
signal transduction involved in DNA integrity checkpoint	1	1	0.896426	0.835788	0	0	0.4365	0.637192
heart process	1	1	0.62995	0.955359	0	0	0.992802	0.369024
negative regulation of cell cycle G2/M phase transition	1	1	1	0.835788	0	0	0	0.637192
purine ribonucleoside metabolic process	1	1	0.62995	0.36689	0	0	0.992802	1.50846
positive regulation of osteoblast differentiation	1	1	1	0.99433	0	0	0	0.16284
signal transduction involved in cell cycle checkpoint	1	1	0.896426	0.835788	0	0	0.4365	0.637192
neutrophil mediated immunity	1	0.656855	0.62995	0.835788	0	0.993602	0.992802	0.637192
regulation of cation channel activity	1	0.656855	0.62995	0.620123	0	0.993602	0.992802	0.998393
regulation of extrinsic apoptotic signaling pathway in absence of ligand	1	1	0.896426	0.16463	0	0	0.4365	2.27927
pallium development	1	1	0.62995	0.835788	0	0	0.992802	0.637192
activation of JNKK activity	1	0.617744	0.568977	0.51883	0	1.11992	1.1371	1.2015
regulation of cellular senescence	1	1	0.62995	0.835788	0	0	0.992802	0.637192
cellular response to BMP stimulus	1	0.656855	0.896426	0.620123	0	0.993602	0.4365	0.998393
response to BMP	1	0.656855	0.896426	0.620123	0	0.993602	0.4365	0.998393
activin receptor signaling pathway	1	0.656855	0.62995	0.835788	0	0.993602	0.992802	0.637192
neutrophil activation involved in immune response	1	0.656855	0.62995	0.620123	0	0.993602	0.992802	0.998393
positive regulation of telomerase activity	1	0.656855	0.62995	0.620123	0	0.993602	0.992802	0.998393
regulation of synapse assembly	1	1	0.869779	0.771089	0	0	0.492211	0.745595
regulation of sodium ion transport	1	1	1	0.835788	0	0	0	0.637192
cellular response to fatty acid	1	1	0.325084	0.16463	0	0	1.72055	2.27927
transcription initiation from RNA polymerase II promoter	1	1	0.896426	0.620123	0	0	0.4365	0.998393
cellular response to glucose stimulus	1	1	0.325084	0.36689	0	0	1.72055	1.50846
cellular response to hexose stimulus	1	1	0.325084	0.36689	0	0	1.72055	1.50846
cellular response to monosaccharide stimulus	1	1	0.325084	0.36689	0	0	1.72055	1.50846
glycosyl compound metabolic process	1	1	0.62995	0.36689	0	0	0.992802	1.50846
cellular response to ketone	1	0.656855	0.325084	0.36689	0	0.993602	1.72055	1.50846
proteolysis involved in cellular protein catabolic process	1	1	0.896426	0.620123	0	0	0.4365	0.998393
regulation of cell aging	1	1	0.62995	0.835788	0	0	0.992802	0.637192
regulation of protein deacetylation	1	1	0.896426	0.835788	0	0	0.4365	0.637192
sister chromatid segregation	1	1	0.62995	0.36689	0	0	0.992802	1.50846
generation of precursor metabolites and energy	1	1	1	0.620123	0	0	0	0.998393
organic acid metabolic process	1	1	0.896426	0.36689	0	0	0.4365	1.50846
response to fatty acid	1	1	0.325084	0.16463	0	0	1.72055	2.27927
cellular carbohydrate metabolic process	1	1	0.896426	0.36689	0	0	0.4365	1.50846
positive regulation of protein polymerization	1	0.0693491	0.325084	0.835788	0	3.98611	1.72055	0.637192
guanosine-containing compound metabolic process	1	1	0.62995	0.36689	0	0	0.992802	1.50846
regulation of mRNA stability	1	1	0.896426	0.835788	0	0	0.4365	0.637192
regulation of RNA stability	1	1	0.896426	0.835788	0	0	0.4365	0.637192
negative regulation of secretion	1	1	1	0.955359	0	0	0	0.369024
oxoacid metabolic process	1	1	0.896426	0.36689	0	0	0.4365	1.50846
granulocyte activation	1	0.656855	0.62995	0.620123	0	0.993602	0.992802	0.998393
positive regulation of histone modification	1	0.656855	0.896426	0.620123	0	0.993602	0.4365	0.998393
nucleoside diphosphate metabolic process	1	1	0.62995	0.36689	0	0	0.992802	1.50846
ribonucleoside metabolic process	1	1	0.62995	0.36689	0	0	0.992802	1.50846
nucleoside metabolic process	1	1	0.62995	0.36689	0	0	0.992802	1.50846
regulation of BMP signaling pathway	1	1	0.896426	0.955359	0	0	0.4365	0.369024
BMP signaling pathway	1	0.656855	0.896426	0.620123	0	0.993602	0.4365	0.998393
regulation of lipid biosynthetic process	1	1	0.62995	0.36689	0	0	0.992802	1.50846
positive regulation of telomere capping	1	0.656855	0.62995	0.620123	0	0.993602	0.992802	0.998393
positive regulation of small molecule metabolic process	1	1	0.896426	0.16463	0	0	0.4365	2.27927
negative regulation of cellular protein localization	1	0.656855	0.896426	0.835788	0	0.993602	0.4365	0.637192
positive regulation of ion transmembrane transport	1	1	0.896426	0.955359	0	0	0.4365	0.369024
female sex differentiation	1	0.265744	0.325084	0.16463	0	2.27955	1.72055	2.27927
purine nucleoside metabolic process	1	1	0.62995	0.36689	0	0	0.992802	1.50846
insulin receptor signaling pathway	1	1	0.896426	0.36689	0	0	0.4365	1.50846
neutrophil activation	1	0.656855	0.62995	0.620123	0	0.993602	0.992802	0.998393
carboxylic acid metabolic process	1	1	0.896426	0.36689	0	0	0.4365	1.50846
regulation of protein targeting	1	0.656855	0.896426	0.620123	0	0.993602	0.4365	0.998393
regulation of signaling receptor activity	1	0.656855	0.62995	0.620123	0	0.993602	0.992802	0.998393
membrane docking	1	1	0.896426	0.16463	0	0	0.4365	2.27927
protein localization to plasma membrane	1	1	0.896426	0.620123	0	0	0.4365	0.998393
regulation of mRNA catabolic process	1	1	0.896426	0.835788	0	0	0.4365	0.637192
pyrimidine-containing compound metabolic process	1	1	0.62995	0.36689	0	0	0.992802	1.50846
negative regulation of cellular amide metabolic process	1	1	0.325084	0.620123	0	0	1.72055	0.998393
regulation of oxidative stress-induced cell death	1	0.617744	0.869779	0.51883	0	1.11992	0.492211	1.2015
cellular response to amino acid starvation	1	1	0.568977	0.51883	0	0	1.1371	1.2015
striated muscle contraction	1	1	0.568977	0.931445	0	0	1.1371	0.42303
regulation of muscle contraction	1	1	0.869779	0.771089	0	0	0.492211	0.745595
positive regulation of myeloid cell differentiation	1	1	0.869779	0.771089	0	0	0.492211	0.745595
receptor-mediated endocytosis	1	1	0.869779	0.26576	0	0	0.492211	1.89078
GTP metabolic process	1	1	0.568977	0.26576	0	0	1.1371	1.89078
regulation of fat cell differentiation	1	1	0.869779	0.931445	0	0	0.492211	0.42303
regulation of fatty acid metabolic process	1	1	0.263816	0.26576	0	0	2.01144	1.89078
epidermal growth factor receptor signaling pathway	1	0.617744	0.568977	0.771089	0	1.11992	1.1371	0.745595
positive regulation of cell cycle phase transition	1	1	0.869779	0.771089	0	0	0.492211	0.745595
regulation of protein acetylation	1	0.226465	0.263816	0.26576	0	2.60944	2.01144	1.89078
response to amino acid starvation	1	1	0.568977	0.51883	0	0	1.1371	1.2015
centrosome cycle	1	1	1	0.771089	0	0	0	0.745595
Golgi organization	1	1	0.869779	0.51883	0	0	0.492211	1.2015
regulation of polysaccharide metabolic process	1	1	1	0.26576	0	0	0	1.89078
ubiquitin-dependent protein catabolic process	1	1	0.869779	0.51883	0	0	0.492211	1.2015
epithelial cell development	1	1	0.869779	0.51883	0	0	0.492211	1.2015
regulation of mitotic sister chromatid segregation	1	1	0.869779	0.51883	0	0	0.492211	1.2015
regulation of glycogen metabolic process	1	1	1	0.26576	0	0	0	1.89078
regulation of neurotransmitter receptor activity	1	0.617744	0.568977	0.51883	0	1.11992	1.1371	1.2015
regulation of DNA replication	1	1	0.568977	0.26576	0	0	1.1371	1.89078
DNA replication	1	1	1	0.771089	0	0	0	0.745595
cellular response to mechanical stimulus	1	1	0.869779	0.0241882	0	0	0.492211	5.37077
detection of stimulus	1	1	0.869779	0.771089	0	0	0.492211	0.745595
dendrite morphogenesis	1	0.617744	0.568977	0.51883	0	1.11992	1.1371	1.2015
protein modification by small protein conjugation	1	1	0.568977	0.51883	0	0	1.1371	1.2015
nucleoside diphosphate phosphorylation	1	1	0.568977	0.26576	0	0	1.1371	1.89078
tissue remodeling	1	0.226465	0.568977	0.26576	0	2.60944	1.1371	1.89078
organelle localization by membrane tethering	1	1	1	0.26576	0	0	0	1.89078
mitotic nuclear division	1	1	0.568977	0.771089	0	0	1.1371	0.745595
spermatid differentiation	1	1	1	0.843608	0	0	0	0.595764
modification-dependent macromolecule catabolic process	1	1	0.869779	0.51883	0	0	0.492211	1.2015
regulation of phagocytosis	1	0.0521908	0.263816	0.0978578	0	4.65665	2.01144	3.0471
modulation by symbiont of host process	1	1	0.869779	0.51883	0	0	0.492211	1.2015
positive regulation of muscle cell differentiation	1	0.617744	0.869779	0.931445	0	1.11992	0.492211	0.42303
protein kinase B signaling	1	0.226465	0.568977	0.0978578	0	2.60944	1.1371	3.0471
regulation of cellular response to oxidative stress	1	0.617744	0.869779	0.51883	0	1.11992	0.492211	1.2015
positive regulation of protein ubiquitination	1	1	1	0.771089	0	0	0	0.745595
negative regulation of protein ubiquitination	1	1	0.869779	0.771089	0	0	0.492211	0.745595
neutrophil degranulation	1	0.617744	0.568977	0.771089	0	1.11992	1.1371	0.745595
regulation of epithelial cell differentiation	1	1	0.568977	0.26576	0	0	1.1371	1.89078
protein ubiquitination	1	1	0.568977	0.51883	0	0	1.1371	1.2015
energy derivation by oxidation of organic compounds	1	1	1	0.51883	0	0	0	1.2015
purine ribonucleoside triphosphate metabolic process	1	1	0.568977	0.26576	0	0	1.1371	1.89078
ciliary basal body-plasma membrane docking	1	1	1	0.26576	0	0	0	1.89078
ribonucleoside triphosphate metabolic process	1	1	0.568977	0.26576	0	0	1.1371	1.89078
purine nucleoside triphosphate metabolic process	1	1	0.568977	0.26576	0	0	1.1371	1.89078
nucleoside triphosphate metabolic process	1	1	0.568977	0.26576	0	0	1.1371	1.89078
microtubule organizing center organization	1	1	1	0.771089	0	0	0	0.745595
nucleotide phosphorylation	1	1	0.568977	0.26576	0	0	1.1371	1.89078
regulation of mitotic sister chromatid separation	1	1	0.869779	0.51883	0	0	0.492211	1.2015
negative regulation of endopeptidase activity	1	1	0.263816	0.51883	0	0	2.01144	1.2015
intrinsic apoptotic signaling pathway in response to DNA damage	1	0.617744	0.568977	0.51883	0	1.11992	1.1371	1.2015
macroautophagy	1	1	0.568977	0.51883	0	0	1.1371	1.2015
male gonad development	1	0.574269	0.836356	0.687002	0	1.2823	0.56379	0.897277
positive regulation of mitochondrion organization	1	1	0.869779	0.26576	0	0	0.492211	1.89078
DNA damage response, signal transduction by p53 class mediator	1	1	0.869779	0.51883	0	0	0.492211	1.2015
modification-dependent protein catabolic process	1	1	0.869779	0.51883	0	0	0.492211	1.2015
response to cadmium ion	1	1	0.869779	0.0241882	0	0	0.492211	5.37077
RNA splicing	1	1	0.568977	0.26576	0	0	1.1371	1.89078
regulation of cardiac muscle hypertrophy	1	1	0.869779	0.771089	0	0	0.492211	0.745595
development of primary male sexual characteristics	1	0.574269	0.836356	0.687002	0	1.2823	0.56379	0.897277
positive regulation of cation transmembrane transport	1	1	0.869779	0.990433	0	0	0.492211	0.183763
negative regulation of epithelial cell apoptotic process	1	1	0.568977	0.51883	0	0	1.1371	1.2015
negative regulation of autophagy	1	1	1	0.931445	0	0	0	0.42303
regulation of mitotic metaphase/anaphase transition	1	1	0.869779	0.51883	0	0	0.492211	1.2015
proteasomal protein catabolic process	1	1	0.869779	0.51883	0	0	0.492211	1.2015
negative regulation of peptidase activity	1	1	0.263816	0.51883	0	0	2.01144	1.2015
positive regulation of carbohydrate metabolic process	1	1	0.869779	0.0978578	0	0	0.492211	3.0471
circadian rhythm	1	1	0.869779	0.771089	0	0	0.492211	0.745595
regulation of muscle hypertrophy	1	1	0.869779	0.771089	0	0	0.492211	0.745595
negative regulation of mitotic nuclear division	1	1	0.869779	0.51883	0	0	0.492211	1.2015
positive regulation of protein modification by small protein conjugation or removal	1	1	1	0.771089	0	0	0	0.745595
negative regulation of protein modification by small protein conjugation or removal	1	1	0.869779	0.771089	0	0	0.492211	0.745595
female pregnancy	1	1	0.869779	0.771089	0	0	0.492211	0.745595
pyrimidine-containing compound biosynthetic process	1	1	0.568977	0.26576	0	0	1.1371	1.89078
regulation of response to oxidative stress	1	0.617744	0.869779	0.51883	0	1.11992	0.492211	1.2015
peripheral nervous system development	1	0.574269	0.836356	0.406354	0	1.2823	0.56379	1.506
signal transduction involved in mitotic G1 DNA damage checkpoint	1	1	0.836356	0.687002	0	0	0.56379	0.897277
signal transduction involved in mitotic cell cycle checkpoint	1	1	0.836356	0.687002	0	0	0.56379	0.897277
renal system process	1	0.525952	0.794457	0.97287	0	1.49864	0.659196	0.246543
purine ribonucleoside biosynthetic process	1	1	0.501163	0.172481	0	0	1.32935	2.5278
nucleocytoplasmic transport	1	0.574269	0.836356	0.406354	0	1.2823	0.56379	1.506
hexose metabolic process	1	1	0.501163	0.172481	0	0	1.32935	2.5278
regulation of pathway-restricted SMAD protein phosphorylation	1	1	0.501163	0.687002	0	0	1.32935	0.897277
UTP metabolic process	1	1	0.501163	0.172481	0	0	1.32935	2.5278
CTP metabolic process	1	1	0.501163	0.172481	0	0	1.32935	2.5278
positive regulation of biomineralization	1	0.574269	0.836356	0.983878	0	1.2823	0.56379	0.210672
negative regulation of chromosome organization	1	1	0.836356	0.406354	0	0	0.56379	1.506
negative regulation of proteolysis involved in cellular protein catabolic process	1	1	0.836356	0.89581	0	0	0.56379	0.495018
spermatid development	1	1	1	0.954404	0	0	0	0.296748
smoothened signaling pathway	1	0.574269	0.836356	0.406354	0	1.2823	0.56379	1.506
tissue homeostasis	1	0.574269	0.836356	0.687002	0	1.2823	0.56379	0.897277
embryonic epithelial tube formation	1	0.574269	0.501163	0.89581	0	1.2823	1.32935	0.495018
signal transduction involved in mitotic DNA integrity checkpoint	1	1	0.836356	0.687002	0	0	0.56379	0.897277
signal transduction involved in mitotic DNA damage checkpoint	1	1	0.836356	0.687002	0	0	0.56379	0.897277
intracellular signal transduction involved in G1 DNA damage checkpoint	1	1	0.836356	0.687002	0	0	0.56379	0.897277
microtubule-based movement	1	1	0.836356	0.983878	0	0	0.56379	0.210672
regulation of polysaccharide biosynthetic process	1	1	1	0.406354	0	0	0	1.506
heart contraction	1	1	0.501163	0.89581	0	0	1.32935	0.495018
mitotic G1/S transition checkpoint	1	1	0.836356	0.687002	0	0	0.56379	0.897277
roof of mouth development	1	0.574269	0.501163	0.89581	0	1.2823	1.32935	0.495018
negative regulation of chromosome segregation	1	1	0.794457	0.289418	0	0	0.659196	2.01337
positive regulation of calcium ion transport	1	1	0.836356	0.983878	0	0	0.56379	0.210672
G1 DNA damage checkpoint	1	1	0.836356	0.687002	0	0	0.56379	0.897277
NIK/NF-kappaB signaling	1	1	1	0.687002	0	0	0	0.897277
regulation of translational initiation	1	0.574269	0.501163	0.89581	0	1.2823	1.32935	0.495018
sprouting angiogenesis	1	0.187737	0.204336	0.00815611	0	3.0489	2.41824	10.7665
monosaccharide metabolic process	1	1	0.501163	0.172481	0	0	1.32935	2.5278
regulation of glycogen biosynthetic process	1	1	1	0.406354	0	0	0	1.506
regulation of endothelial cell apoptotic process	1	1	0.836356	0.406354	0	0	0.56379	1.506
positive regulation of organelle assembly	1	1	0.836356	0.687002	0	0	0.56379	0.897277
negative regulation of metaphase/anaphase transition of cell cycle	1	1	0.794457	0.289418	0	0	0.659196	2.01337
glycosyl compound biosynthetic process	1	1	0.501163	0.172481	0	0	1.32935	2.5278
negative regulation of reproductive process	1	0.525952	0.426957	0.581759	0	1.49864	1.59838	1.12474
movement in host environment	1	1	0.836356	0.406354	0	0	0.56379	1.506
CTP biosynthetic process	1	1	0.501163	0.172481	0	0	1.32935	2.5278
UTP biosynthetic process	1	1	0.501163	0.172481	0	0	1.32935	2.5278
pyrimidine nucleotide biosynthetic process	1	1	0.501163	0.172481	0	0	1.32935	2.5278
pyrimidine nucleotide metabolic process	1	1	0.501163	0.172481	0	0	1.32935	2.5278
defense response to virus	1	0.574269	0.836356	0.89581	0	1.2823	0.56379	0.495018
negative regulation of blood vessel morphogenesis	1	1	0.204336	0.406354	0	0	2.41824	1.506
regulation of type I interferon production	1	1	1	0.983878	0	0	0	0.210672
negative regulation of cysteine-type endopeptidase activity	1	1	0.501163	0.687002	0	0	1.32935	0.897277
entry into host	1	1	0.836356	0.406354	0	0	0.56379	1.506
GTP biosynthetic process	1	1	0.501163	0.172481	0	0	1.32935	2.5278
positive regulation of ion transmembrane transporter activity	1	1	0.836356	0.89581	0	0	0.56379	0.495018
response to calcium ion	1	0.574269	0.0559222	0.172481	0	1.2823	4.07349	2.5278
regulation of nucleotide metabolic process	1	1	0.204336	0.172481	0	0	2.41824	2.5278
positive regulation of cell cycle arrest	1	1	0.836356	0.687002	0	0	0.56379	0.897277
energy reserve metabolic process	1	1	1	0.406354	0	0	0	1.506
negative regulation of chromosome separation	1	1	0.794457	0.289418	0	0	0.659196	2.01337
astrocyte differentiation	1	1	0.204336	0.0487447	0	0	2.41824	4.58214
glucose metabolic process	1	1	0.501163	0.172481	0	0	1.32935	2.5278
regulation of meiotic cell cycle	1	0.525952	0.426957	0.581759	0	1.49864	1.59838	1.12474
negative regulation of vasculature development	1	1	0.204336	0.406354	0	0	2.41824	1.506
neuron projection organization	1	0.574269	0.501163	0.687002	0	1.2823	1.32935	0.897277
eye morphogenesis	1	0.574269	0.501163	0.406354	0	1.2823	1.32935	1.506
activation of protein kinase B activity	1	1	1	0.687002	0	0	0	0.897277
spindle assembly	1	1	0.501163	0.406354	0	0	1.32935	1.506
regulation of nervous system process	1	0.574269	0.501163	0.89581	0	1.2823	1.32935	0.495018
positive regulation of dendrite morphogenesis	1	0.574269	0.836356	0.89581	0	1.2823	0.56379	0.495018
postsynapse organization	1	0.574269	0.501163	0.406354	0	1.2823	1.32935	1.506
cellular response to nerve growth factor stimulus	1	1	1	0.687002	0	0	0	0.897277
response to nerve growth factor	1	1	1	0.687002	0	0	0	0.897277
nuclear transport	1	0.574269	0.836356	0.406354	0	1.2823	0.56379	1.506
regulation of striated muscle cell differentiation	1	1	1	0.89581	0	0	0	0.495018
endothelial cell migration	1	0.574269	0.836356	0.687002	0	1.2823	0.56379	0.897277
G2 DNA damage checkpoint	1	1	1	0.687002	0	0	0	0.897277
mitotic G1 DNA damage checkpoint	1	1	0.836356	0.687002	0	0	0.56379	0.897277
positive regulation of neuron apoptotic process	1	0.525952	0.794457	0.581759	0	1.49864	0.659196	1.12474
guanosine-containing compound biosynthetic process	1	1	0.501163	0.172481	0	0	1.32935	2.5278
regulation of purine nucleotide metabolic process	1	1	0.204336	0.172481	0	0	2.41824	2.5278
negative regulation of translation	1	1	0.204336	0.687002	0	0	2.41824	0.897277
positive regulation of biomineral tissue development	1	0.574269	0.836356	0.983878	0	1.2823	0.56379	0.210672
peptidyl-serine autophosphorylation	1	1	0.836356	0.406354	0	0	0.56379	1.506
regulation of glutamate receptor signaling pathway	1	0.574269	0.501163	0.406354	0	1.2823	1.32935	1.506
negative regulation of protein-containing complex assembly	1	1	0.836356	0.983878	0	0	0.56379	0.210672
regulation of actin filament polymerization	1	0.0374197	0.0559222	0.406354	0	5.59509	4.07349	1.506
regulation of actin filament length	1	0.0374197	0.0559222	0.406354	0	5.59509	4.07349	1.506
negative regulation of angiogenesis	1	1	0.204336	0.406354	0	0	2.41824	1.506
proteasome-mediated ubiquitin-dependent protein catabolic process	1	1	0.836356	0.406354	0	0	0.56379	1.506
negative regulation of cysteine-type endopeptidase activity involved in apoptotic process	1	1	0.501163	0.687002	0	0	1.32935	0.897277
receptor metabolic process	1	1	1	0.89581	0	0	0	0.495018
pyrimidine ribonucleotide biosynthetic process	1	1	0.501163	0.172481	0	0	1.32935	2.5278
pyrimidine ribonucleotide metabolic process	1	1	0.501163	0.172481	0	0	1.32935	2.5278
pyrimidine ribonucleoside triphosphate biosynthetic process	1	1	0.501163	0.172481	0	0	1.32935	2.5278
pyrimidine ribonucleoside triphosphate metabolic process	1	1	0.501163	0.172481	0	0	1.32935	2.5278
purine ribonucleoside triphosphate biosynthetic process	1	1	0.501163	0.172481	0	0	1.32935	2.5278
ribonucleoside triphosphate biosynthetic process	1	1	0.501163	0.172481	0	0	1.32935	2.5278
nucleoside biosynthetic process	1	1	0.501163	0.172481	0	0	1.32935	2.5278
histone-serine phosphorylation	1	0.574269	0.204336	0.406354	0	1.2823	2.41824	1.506
pyrimidine nucleoside triphosphate biosynthetic process	1	1	0.501163	0.172481	0	0	1.32935	2.5278
pyrimidine nucleoside triphosphate metabolic process	1	1	0.501163	0.172481	0	0	1.32935	2.5278
purine nucleoside triphosphate biosynthetic process	1	1	0.501163	0.172481	0	0	1.32935	2.5278
nucleoside triphosphate biosynthetic process	1	1	0.501163	0.172481	0	0	1.32935	2.5278
negative regulation of G2/M transition of mitotic cell cycle	1	1	1	0.687002	0	0	0	0.897277
regulation of glucan biosynthetic process	1	1	1	0.406354	0	0	0	1.506
negative regulation of BMP signaling pathway	1	1	0.836356	0.983878	0	0	0.56379	0.210672
positive regulation of bone mineralization	1	0.574269	0.836356	0.983878	0	1.2823	0.56379	0.210672
ribonucleoside biosynthetic process	1	1	0.501163	0.172481	0	0	1.32935	2.5278
purine nucleoside biosynthetic process	1	1	0.501163	0.172481	0	0	1.32935	2.5278
regulation of Notch signaling pathway	1	1	0.836356	0.172481	0	0	0.56379	2.5278
positive regulation of pathway-restricted SMAD protein phosphorylation	1	1	0.501163	0.687002	0	0	1.32935	0.897277
negative regulation of ion transmembrane transport	1	1	0.836356	0.406354	0	0	0.56379	1.506
regulation of fibroblast migration	1	0.574269	0.836356	0.687002	0	1.2823	0.56379	0.897277
cyclic-nucleotide-mediated signaling	1	1	1	0.406354	0	0	0	1.506
positive regulation of dendritic spine development	1	0.187737	0.501163	0.687002	0	3.0489	1.32935	0.897277
negative regulation of organ growth	1	1	0.836356	0.687002	0	0	0.56379	0.897277
ribonucleoprotein complex biogenesis	1	1	1	0.983878	0	0	0	0.210672
regulation of sprouting angiogenesis	1	1	0.501163	0.687002	0	0	1.32935	0.897277
regulation of Rho protein signal transduction	1	1	1	1	0	0	0	0
regulation of blood pressure	1	1	1	0.687002	0	0	0	0.897277
nucleobase-containing small molecule biosynthetic process	1	1	0.501163	0.172481	0	0	1.32935	2.5278
neural tube development	1	0.574269	0.501163	0.687002	0	1.2823	1.32935	0.897277
locomotory behavior	1	0.574269	0.836356	0.983878	0	1.2823	0.56379	0.210672
regulation of actin polymerization or depolymerization	1	0.0374197	0.0559222	0.406354	0	5.59509	4.07349	1.506
negative regulation of cellular protein catabolic process	1	1	0.836356	0.89581	0	0	0.56379	0.495018

## Sheet: DE HP 2
	0.05	0.1	0.2	0.4	0.05	0.1	0.2	0.4	5%, E[V(p)]	rank	E[Q]	min Q
regulation of lymphocyte activation	0.023619	0.0432378	0.224075	0.517632	3.68367	2.51894	1.47221	1.04635	18.42	1	18.42	7.69533
ephrin receptor signaling pathway	0.0327496	0.235252	0.218382	0.736962	3.95735	1.7625	1.58542	0.831574	23.086	2	11.543	7.69533
regulation of T cell activation	0.0327496	0.0941717	0.386127	0.736962	3.95735	2.36449	1.27201	0.831574	23.086	3	7.69533	7.69533
regulation of leukocyte activation	0.0449691	0.0926548	0.410485	0.570873	3.01645	2.03475	1.16994	0.99321	31.192	4	7.798	7.798
biomineralization	0.0726333	0.0519391	0.0848741	0.268156	5.60702	4.66658	3.26127	1.88167
protein kinase B signaling	0.0726333	0.225805	0.262802	0.268156	5.60702	2.61502	2.01627	1.88167
biomineral tissue development	0.0726333	0.0519391	0.0848741	0.268156	5.60702	4.66658	3.26127	1.88167
positive regulation of tyrosine phosphorylation of STAT protein	0.0726333	0.225805	0.262802	0.268156	5.60702	2.61502	2.01627	1.88167
regulation of tyrosine phosphorylation of STAT protein	0.0726333	0.225805	0.262802	0.268156	5.60702	2.61502	2.01627	1.88167
positive regulation of T cell activation	0.0759146	0.32469	0.595279	0.881838	3.54432	1.61471	0.995107	0.628819
positive regulation of leukocyte cell-cell adhesion	0.0855886	0.353874	0.637106	0.911073	3.34157	1.52191	0.934393	0.585025
organic acid metabolic process	0.0879719	0.265	0.628796	0.369768	4.90054	2.28437	0.995201	1.50119
oxoacid metabolic process	0.0879719	0.265	0.628796	0.369768	4.90054	2.28437	0.995201	1.50119
positive regulation of receptor signaling pathway via STAT	0.0879719	0.265	0.323923	0.369768	4.90054	2.28437	1.7247	1.50119
carboxylic acid metabolic process	0.0879719	0.265	0.628796	0.369768	4.90054	2.28437	0.995201	1.50119
positive regulation of receptor signaling pathway via JAK-STAT	0.0879719	0.265	0.323923	0.369768	4.90054	2.28437	1.7247	1.50119
regulation of cell activation	0.0941341	0.103101	0.260776	0.39742	2.35522	1.87915	1.32759	1.13062
positive regulation of angiogenesis	0.0957748	0.169732	0.130297	0.719663	3.15997	2.06886	1.91584	0.846218
positive regulation of cell-cell adhesion	0.0957748	0.382949	0.676087	0.933853	3.15997	1.43886	0.88038	0.546699
peptidyl-tyrosine modification	0.102896	0.0396926	0.145576	0.210972	1.84484	1.80883	1.3302	1.20218
peptidyl-tyrosine phosphorylation	0.102896	0.0396926	0.145576	0.210972	1.84484	1.80883	1.3302	1.20218
digestive tract development	0.104192	0.017571	0.0492902	0.471445	4.35042	5.42651	3.42177	1.24744
cellular response to glucose starvation	0.104192	0.304263	0.682943	0.885609	4.35042	2.02697	0.882681	0.553207
substrate adhesion-dependent cell spreading	0.104192	0.304263	0.682943	0.709575	4.35042	2.02697	0.882681	0.849181
regulation of leukocyte cell-cell adhesion	0.106448	0.411772	0.712124	0.884331	2.99646	1.3641	0.832063	0.640758
positive regulation of lymphocyte activation	0.106448	0.411772	0.50491	0.620407	2.99646	1.3641	1.1109	0.956444
positive regulation of vasculature development	0.106448	0.190801	0.157374	0.772599	2.99646	1.95606	1.79187	0.787277
positive regulation of multicellular organismal process	0.111986	0.146971	0.32277	0.787147	1.80541	1.46032	1.15127	0.866663
cell morphogenesis involved in differentiation	0.115121	0.25651	0.0731201	0.216609	2.19094	1.45294	1.71319	1.31236
ossification	0.121172	0.0244132	0.0185186	0.0564951	3.91002	4.74125	4.1448	3.05225
cellular response to retinoic acid	0.121172	0.109621	0.445041	0.780738	3.91002	3.09641	1.33577	0.740792
positive regulation of blood vessel endothelial cell migration	0.121172	0.343191	0.445041	0.337318	3.91002	1.82091	1.33577	1.50362
T cell costimulation	0.121172	0.343191	0.445041	0.56725	3.91002	1.82091	1.33577	1.06612
lymphocyte costimulation	0.121172	0.343191	0.445041	0.56725	3.91002	1.82091	1.33577	1.06612
digestive system development	0.121172	0.0244132	0.0712698	0.337318	3.91002	4.74125	2.92719	1.50362
extrinsic apoptotic signaling pathway	0.121172	0.109621	0.205411	0.56725	3.91002	3.09641	2.02622	1.06612
carbohydrate derivative metabolic process	0.129151	0.468163	0.586922	0.85607	2.71401	1.23492	0.995059	0.690201
regulation of protein localization to plasma membrane	0.138798	0.132706	0.097786	0.229704	3.54891	2.78213	2.55632	1.76222
small molecule biosynthetic process	0.138798	0.132706	0.50258	0.653307	3.54891	2.78213	1.19957	0.930067
cellular response to vascular endothelial growth factor stimulus	0.138798	0.381461	0.771967	0.429558	3.54891	1.65228	0.718945	1.28507
transmembrane receptor protein tyrosine kinase signaling pathway	0.139989	0.222669	0.234547	0.521139	1.77408	1.37054	1.25069	1.01212
positive regulation of leukocyte activation	0.141125	0.495523	0.625131	0.645717	2.59088	1.17873	0.945437	0.928335
axonogenesis	0.148596	0.39481	0.176863	0.362442	2.17663	1.26963	1.51167	1.1816
chemotaxis	0.148596	0.608229	0.604117	0.491285	2.17663	0.966412	0.962326	1.06056
taxis	0.148596	0.608229	0.604117	0.491285	2.17663	0.966412	0.962326	1.06056
positive regulation of cell adhesion	0.148596	0.39481	0.443059	0.74046	2.17663	1.26963	1.13055	0.849546
positive regulation of phosphorylation	0.150452	0.189345	0.296822	0.411755	1.6259	1.34975	1.15348	1.05916
cell-cell signaling	0.154841	0.198646	0.481025	0.541039	1.9593	1.54412	1.06937	1.00932
stress-activated protein kinase signaling cascade	0.154841	0.198646	0.481025	0.651699	1.9593	1.54412	1.06937	0.929736
positive regulation of phosphorus metabolic process	0.155516	0.197732	0.312751	0.440756	1.61198	1.33755	1.14175	1.04481
positive regulation of phosphate metabolic process	0.155516	0.197732	0.312751	0.440756	1.61198	1.33755	1.14175	1.04481
regulation of kinase activity	0.158018	0.208702	0.427391	0.496926	1.61295	1.32843	1.06852	1.01884
cell morphogenesis involved in neuron differentiation	0.158544	0.235908	0.111419	0.293656	2.11502	1.55522	1.66626	1.25355
cellular response to lipid	0.158544	0.235908	0.475469	0.779712	2.11502	1.55522	1.09354	0.815313
positive regulation of kinase activity	0.159212	0.139679	0.36915	0.479167	1.62255	1.44915	1.10912	1.0286
cell morphogenesis	0.162498	0.0503686	0.0759569	0.417945	1.81681	1.94673	1.58332	1.0872
anatomical structure morphogenesis	0.164699	0.0904868	0.24563	0.268382	1.62596	1.58035	1.21111	1.15249
cellular response to nutrient levels	0.166177	0.548156	0.505687	0.752668	2.37466	1.07986	1.09074	0.819886
regulation of endothelial cell proliferation	0.175579	0.45505	0.60773	0.393748	2.99312	1.39267	0.995155	1.31392
positive regulation of lipase activity	0.175579	0.0116296	0.163211	0.603322	2.99312	4.81904	2.03637	0.99354
cellular response to carbohydrate stimulus	0.175579	0.45505	0.353984	0.603322	2.99312	1.39267	1.46407	0.99354
response to retinoic acid	0.175579	0.183284	0.353984	0.603322	2.99312	2.31	1.46407	0.99354
regulation of blood vessel endothelial cell migration	0.175579	0.45505	0.353984	0.393748	2.99312	1.39267	1.46407	1.31392
regulation of receptor signaling pathway via STAT	0.175579	0.45505	0.60773	0.393748	2.99312	1.39267	0.995155	1.31392
regulation of protein localization to cell periphery	0.175579	0.183284	0.163211	0.393748	2.99312	2.31	2.03637	1.31392
positive regulation of phospholipase activity	0.175579	0.0116296	0.163211	0.603322	2.99312	4.81904	2.03637	0.99354
regulation of receptor signaling pathway via JAK-STAT	0.175579	0.45505	0.60773	0.393748	2.99312	1.39267	0.995155	1.31392
regulation of angiogenesis	0.179199	0.330209	0.045535	0.365784	2.27871	1.46816	2.20544	1.22439
positive regulation of cell activation	0.179199	0.573304	0.54393	0.668362	2.27871	1.03609	1.04079	0.906172
axon development	0.179204	0.458922	0.147526	0.391467	2.00096	1.16415	1.5544	1.1456
positive regulation of cell motility	0.181262	0.242001	0.428046	0.344643	1.84028	1.44502	1.11509	1.15906
positive regulation of locomotion	0.181262	0.242001	0.428046	0.344643	1.84028	1.44502	1.11509	1.15906
positive regulation of cell migration	0.181262	0.242001	0.428046	0.344643	1.84028	1.44502	1.11509	1.15906
regulation of multicellular organismal process	0.188041	0.104876	0.254129	0.543512	1.53154	1.50197	1.18539	0.996474
cell projection morphogenesis	0.190459	0.0298248	0.0409279	0.387421	1.80351	2.22191	1.80049	1.12202
neuron projection morphogenesis	0.190459	0.0298248	0.0409279	0.387421	1.80351	2.22191	1.80049	1.12202
plasma membrane bounded cell projection morphogenesis	0.190459	0.0298248	0.0409279	0.387421	1.80351	2.22191	1.80049	1.12202
positive regulation of cellular component movement	0.190459	0.257179	0.455305	0.287057	1.80351	1.41448	1.08899	1.21004
axon guidance	0.192512	0.597608	0.396132	0.426673	2.18997	0.995564	1.22611	1.14867
neuron projection guidance	0.192512	0.597608	0.396132	0.426673	2.18997	0.995564	1.22611	1.14867
regulation of vasculature development	0.192512	0.354567	0.0569333	0.426673	2.18997	1.4087	2.09029	1.14867
cellular response to extracellular stimulus	0.192512	0.597608	0.58088	0.720452	2.18997	0.995564	0.995009	0.855726
cell surface receptor signaling pathway	0.193814	0.366118	0.765476	0.819533	1.51862	1.15242	0.87064	0.860329
regulation of lipase activity	0.19455	0.0156351	0.201142	0.678572	2.77456	4.37367	1.84711	0.891429
cellular response to interleukin-1	0.19455	0.210302	0.654529	0.678572	2.77456	2.12828	0.916504	0.891429
positive regulation of lipid kinase activity	0.19455	0.490013	0.864871	0.983478	2.77456	1.29063	0.56097	0.335152
positive regulation of phosphatidylinositol 3-kinase activity	0.19455	0.490013	0.864871	0.983478	2.77456	1.29063	0.56097	0.335152
regulation of phosphatidylinositol 3-kinase activity	0.19455	0.490013	0.864871	0.983478	2.77456	1.29063	0.56097	0.335152
regulation of lipid kinase activity	0.19455	0.490013	0.864871	0.983478	2.77456	1.29063	0.56097	0.335152
regulation of phospholipase activity	0.19455	0.0156351	0.201142	0.678572	2.77456	4.37367	1.84711	0.891429
sensory perception	0.19455	0.210302	0.654529	0.678572	2.77456	2.12828	0.916504	0.891429
regulation of multicellular organismal development	0.195464	0.293488	0.420459	0.717678	1.54593	1.23946	1.07734	0.909429
cell part morphogenesis	0.199837	0.0334271	0.047878	0.431036	1.76802	2.17339	1.75506	1.08704
regulation of lipid metabolic process	0.206089	0.621034	0.782391	0.867848	2.10757	0.95793	0.754378	0.695888
organonitrogen compound biosynthetic process	0.206089	0.378969	0.616316	0.635728	2.10757	1.35363	0.952861	0.937998
multicellular organismal process	0.206826	0.109578	0.68072	0.689822	1.52698	1.51361	0.924838	0.930089
positive regulation of developmental process	0.20693	0.481281	0.732584	0.872661	1.56753	1.07017	0.87421	0.798463
multicellular organism development	0.209067	0.117382	0.439486	0.708865	1.49463	1.47481	1.05826	0.921474
regulation of transferase activity	0.210022	0.297462	0.501123	0.542404	1.48917	1.22108	1.02385	0.997138
system development	0.211184	0.0730618	0.221682	0.533146	1.48358	1.58938	1.20898	1.00096
stress-activated MAPK cascade	0.211896	0.521318	0.765233	0.768772	1.84978	1.07378	0.801998	0.831398
positive regulation of transferase activity	0.213267	0.213973	0.443786	0.450368	1.49131	1.32533	1.05937	1.04219
positive regulation of phospholipid metabolic process	0.213798	0.523593	0.88722	0.957295	2.58495	1.20216	0.522339	0.448838
regulation of phospholipid metabolic process	0.213798	0.523593	0.88722	0.957295	2.58495	1.20216	0.522339	0.448838
leukocyte migration	0.233248	0.555711	0.735917	0.911781	2.41911	1.12471	0.790624	0.56356
carbohydrate derivative biosynthetic process	0.233248	0.555711	0.735917	0.911781	2.41911	1.12471	0.790624	0.56356
positive regulation of endothelial cell migration	0.233248	0.555711	0.735917	0.441226	2.41911	1.12471	0.790624	1.19957
regulation of cell adhesion	0.239	0.337186	0.333328	0.702539	1.63754	1.27752	1.19869	0.896911
locomotion	0.243177	0.719937	0.852033	0.753795	1.51409	0.851783	0.768929	0.877249
inflammatory response	0.248122	0.113038	0.120373	0.376097	1.89227	2.03451	1.72539	1.18982
cellular component morphogenesis	0.249159	0.0562554	0.0956067	0.434125	1.60754	1.95662	1.55561	1.08066
regulation of actin filament organization	0.252833	0.586318	0.328259	0.518456	2.27265	1.05642	1.44161	1.08717
response to interleukin-1	0.252833	0.295557	0.328259	0.518456	2.27265	1.71909	1.44161	1.08717
regulation of protein localization to membrane	0.252833	0.295557	0.328259	0.185577	2.27265	1.71909	1.44161	1.68689
regulation of phosphate metabolic process	0.256387	0.360381	0.418877	0.404453	1.39711	1.15565	1.07032	1.06076
regulation of actin cytoskeleton organization	0.262478	0.705572	0.404033	0.432825	1.82928	0.830899	1.19385	1.12664
regulation of phosphorus metabolic process	0.263067	0.371461	0.436153	0.432524	1.38584	1.14582	1.06007	1.04719
regulation of cytoskeleton organization	0.26999	0.793738	0.755383	0.541759	1.63946	0.726589	0.818091	1.01079
hemopoiesis	0.26999	0.13513	0.479402	0.759366	1.63946	1.73923	1.07585	0.844515
response to carbohydrate	0.272491	0.615387	0.372853	0.59173	2.1424	0.995651	1.34242	0.993476
regulation of cell-cell adhesion	0.276962	0.288384	0.282961	0.627991	1.77033	1.49064	1.35654	0.944996
organic substance transport	0.276962	0.724386	0.162809	0.234342	1.77033	0.803945	1.58499	1.36191
movement of cell or subcellular component	0.277669	0.766097	0.895661	0.721846	1.43819	0.807845	0.725386	0.898232
anatomical structure development	0.285825	0.129199	0.561532	0.756814	1.35829	1.4538	0.990213	0.897917
response to chemical	0.291493	0.902327	0.608524	0.573284	1.33999	0.707595	0.963417	0.98293
regulation of actin filament-based process	0.29155	0.742283	0.473013	0.545289	1.71475	0.778575	1.10606	1.01751
cellular response to external stimulus	0.29155	0.521557	0.473013	0.407903	1.71475	1.09322	1.10606	1.14644
small molecule metabolic process	0.29155	0.521557	0.641376	0.678331	1.71475	1.09322	0.924042	0.900898
response to nutrient levels	0.29155	0.521557	0.641376	0.678331	1.71475	1.09322	0.924042	0.900898
negative regulation of growth	0.292165	0.642915	0.946672	0.808751	2.02583	0.941276	0.408412	0.736999
adaptive immune response	0.292165	0.353874	0.229941	0.659189	2.02583	1.52191	1.62629	0.914164
cell-substrate adhesion	0.292165	0.642915	0.828983	0.808751	2.02583	0.941276	0.654198	0.736999
enzyme linked receptor protein signaling pathway	0.302679	0.510445	0.575239	0.667282	1.36577	1.04107	0.980967	0.933172
sensory organ development	0.306218	0.0271812	0.115987	0.724643	1.66233	2.63041	1.69204	0.860528
response to lipid	0.306384	0.48349	0.565428	0.772463	1.53308	1.10966	0.994746	0.836589
positive regulation of neuron apoptotic process	0.308984	0.525241	0.793761	0.845077	3.16153	1.50184	0.660781	0.592931
regulation of cell-matrix adhesion	0.311804	0.169732	0.267307	0.55336	1.9209	2.06886	1.52115	1.0333
regulation of microtubule cytoskeleton organization	0.311804	0.668912	0.853124	0.55336	1.9209	0.892322	0.618286	1.0333
camera-type eye development	0.311804	0.0589241	0.130297	0.719663	1.9209	2.79851	1.91584	0.846218
regulation of endothelial cell migration	0.311804	0.668912	0.676087	0.55336	1.9209	0.892322	0.88038	1.0333
positive regulation of lipid metabolic process	0.311804	0.668912	0.956027	0.933853	1.9209	0.892322	0.387051	0.546699
neuron projection development	0.31251	0.0457807	0.0362702	0.478147	1.44605	1.98332	1.75574	1.04639
positive regulation of metabolic process	0.314111	0.443915	0.544771	0.466316	1.3156	1.0873	0.999463	1.03135
cell differentiation	0.320629	0.172565	0.591598	0.682013	1.29667	1.36989	0.972863	0.933296
regulation of developmental growth	0.320943	0.565998	0.92315	0.264342	1.61282	1.02619	0.565489	1.3027
response to extracellular stimulus	0.320943	0.565998	0.700489	0.649734	1.61282	1.02619	0.861978	0.926514
cellular response to organic substance	0.326758	0.838015	0.662709	0.658864	1.30028	0.763195	0.929524	0.941352
regulation of phosphorylation	0.328081	0.369888	0.522214	0.502349	1.2861	1.1475	1.01122	1.01501
eye development	0.331361	0.0696545	0.0684057	0.620407	1.8258	2.63785	2.21094	0.956444
sensory system development	0.331361	0.0696545	0.0684057	0.620407	1.8258	2.63785	2.21094	0.956444
visual system development	0.331361	0.0696545	0.0684057	0.620407	1.8258	2.63785	2.21094	0.956444
positive regulation of epithelial cell migration	0.331361	0.411772	0.712124	0.620407	1.8258	1.3641	0.832063	0.956444
positive regulation of protein serine/threonine kinase activity	0.334186	0.751655	0.884659	0.664479	1.35874	0.815988	0.727358	0.929534
regulation of developmental process	0.343893	0.645864	0.411416	0.614938	1.26891	0.931308	1.0775	0.963376
columnar/cuboidal epithelial cell differentiation	0.344795	0.187168	0.500039	0.409012	2.70639	3.0554	1.33255	1.49878
ion transmembrane transport	0.344795	0.573537	0.500039	0.896978	2.70639	1.28504	1.33255	0.492664
purine ribonucleoside biosynthetic process	0.344795	0.573537	0.835721	0.689375	2.70639	1.28504	0.565149	0.89299
UTP metabolic process	0.344795	0.573537	0.835721	0.689375	2.70639	1.28504	0.565149	0.89299
CTP metabolic process	0.344795	0.573537	0.835721	0.689375	2.70639	1.28504	0.565149	0.89299
positive regulation of biomineralization	0.344795	0.573537	0.500039	0.409012	2.70639	1.28504	1.33255	1.49878
response to fibroblast growth factor	0.344795	0.187168	0.203493	0.174253	2.70639	3.0554	2.42404	2.51562
limb development	0.344795	0.187168	0.500039	0.409012	2.70639	3.0554	1.33255	1.49878
myeloid cell homeostasis	0.344795	0.573537	0.500039	0.689375	2.70639	1.28504	1.33255	0.89299
heart contraction	0.344795	0.573537	0.835721	0.689375	2.70639	1.28504	0.565149	0.89299
positive regulation of cardiac muscle cell proliferation	0.344795	0.187168	0.500039	0.0494478	2.70639	3.0554	1.33255	4.55998
roof of mouth development	0.344795	0.573537	0.500039	0.689375	2.70639	1.28504	1.33255	0.89299
ERBB2 signaling pathway	0.344795	0.187168	0.203493	0.174253	2.70639	3.0554	2.42404	2.51562
activation of GTPase activity	0.344795	0.573537	0.203493	0.409012	2.70639	1.28504	2.42404	1.49878
vascular endothelial growth factor signaling pathway	0.344795	0.573537	0.835721	0.689375	2.70639	1.28504	0.565149	0.89299
regulation of translational initiation	0.344795	0.573537	0.500039	0.409012	2.70639	1.28504	1.33255	1.49878
chondrocyte differentiation	0.344795	0.573537	0.835721	0.409012	2.70639	1.28504	0.565149	1.49878
glycosyl compound biosynthetic process	0.344795	0.573537	0.835721	0.689375	2.70639	1.28504	0.565149	0.89299
CTP biosynthetic process	0.344795	0.573537	0.835721	0.689375	2.70639	1.28504	0.565149	0.89299
UTP biosynthetic process	0.344795	0.573537	0.835721	0.689375	2.70639	1.28504	0.565149	0.89299
pyrimidine nucleotide biosynthetic process	0.344795	0.573537	0.835721	0.689375	2.70639	1.28504	0.565149	0.89299
pyrimidine nucleotide metabolic process	0.344795	0.573537	0.835721	0.689375	2.70639	1.28504	0.565149	0.89299
GTP biosynthetic process	0.344795	0.573537	0.835721	0.689375	2.70639	1.28504	0.565149	0.89299
response to calcium ion	0.344795	0.187168	0.500039	0.689375	2.70639	3.0554	1.33255	0.89299
regulation of nucleotide metabolic process	0.344795	0.573537	0.203493	0.174253	2.70639	1.28504	2.42404	2.51562
appendage development	0.344795	0.187168	0.500039	0.409012	2.70639	3.0554	1.33255	1.49878
cellular response to fibroblast growth factor stimulus	0.344795	0.187168	0.203493	0.174253	2.70639	3.0554	2.42404	2.51562
neuron projection organization	0.344795	0.573537	0.835721	0.896978	2.70639	1.28504	0.565149	0.492664
positive regulation of dendrite morphogenesis	0.344795	0.573537	0.500039	0.689375	2.70639	1.28504	1.33255	0.89299
postsynapse organization	0.344795	0.573537	0.835721	0.689375	2.70639	1.28504	0.565149	0.89299
positive regulation of inflammatory response	0.344795	0.187168	0.0100143	0.00830986	2.70639	3.0554	6.87853	10.7142
guanosine-containing compound biosynthetic process	0.344795	0.573537	0.835721	0.689375	2.70639	1.28504	0.565149	0.89299
regulation of purine nucleotide metabolic process	0.344795	0.573537	0.203493	0.174253	2.70639	1.28504	2.42404	2.51562
positive regulation of biomineral tissue development	0.344795	0.573537	0.500039	0.409012	2.70639	1.28504	1.33255	1.49878
regulation of actin filament polymerization	0.344795	0.573537	0.500039	0.409012	2.70639	1.28504	1.33255	1.49878
regulation of actin filament length	0.344795	0.573537	0.500039	0.409012	2.70639	1.28504	1.33255	1.49878
pyrimidine ribonucleotide biosynthetic process	0.344795	0.573537	0.835721	0.689375	2.70639	1.28504	0.565149	0.89299
pyrimidine ribonucleotide metabolic process	0.344795	0.573537	0.835721	0.689375	2.70639	1.28504	0.565149	0.89299
pyrimidine ribonucleoside triphosphate biosynthetic process	0.344795	0.573537	0.835721	0.689375	2.70639	1.28504	0.565149	0.89299
pyrimidine ribonucleoside triphosphate metabolic process	0.344795	0.573537	0.835721	0.689375	2.70639	1.28504	0.565149	0.89299
purine ribonucleoside triphosphate biosynthetic process	0.344795	0.573537	0.835721	0.689375	2.70639	1.28504	0.565149	0.89299
ribonucleoside triphosphate biosynthetic process	0.344795	0.573537	0.835721	0.689375	2.70639	1.28504	0.565149	0.89299
nucleoside biosynthetic process	0.344795	0.573537	0.835721	0.689375	2.70639	1.28504	0.565149	0.89299
histone-serine phosphorylation	0.344795	0.187168	0.500039	0.409012	2.70639	3.0554	1.33255	1.49878
pyrimidine nucleoside triphosphate biosynthetic process	0.344795	0.573537	0.835721	0.689375	2.70639	1.28504	0.565149	0.89299
pyrimidine nucleoside triphosphate metabolic process	0.344795	0.573537	0.835721	0.689375	2.70639	1.28504	0.565149	0.89299
purine nucleoside triphosphate biosynthetic process	0.344795	0.573537	0.835721	0.689375	2.70639	1.28504	0.565149	0.89299
nucleoside triphosphate biosynthetic process	0.344795	0.573537	0.835721	0.689375	2.70639	1.28504	0.565149	0.89299
positive regulation of bone mineralization	0.344795	0.573537	0.500039	0.409012	2.70639	1.28504	1.33255	1.49878
ribonucleoside biosynthetic process	0.344795	0.573537	0.835721	0.689375	2.70639	1.28504	0.565149	0.89299
purine nucleoside biosynthetic process	0.344795	0.573537	0.835721	0.689375	2.70639	1.28504	0.565149	0.89299
regulation of fibroblast migration	0.344795	0.573537	0.500039	0.409012	2.70639	1.28504	1.33255	1.49878
positive regulation of dendritic spine development	0.344795	0.573537	0.500039	0.409012	2.70639	1.28504	1.33255	1.49878
cellular response to UV	0.344795	0.573537	0.500039	0.409012	2.70639	1.28504	1.33255	1.49878
regulation of sprouting angiogenesis	0.344795	0.573537	0.835721	0.984123	2.70639	1.28504	0.565149	0.209674
nucleobase-containing small molecule biosynthetic process	0.344795	0.573537	0.835721	0.689375	2.70639	1.28504	0.565149	0.89299
regulation of actin polymerization or depolymerization	0.344795	0.573537	0.500039	0.409012	2.70639	1.28504	1.33255	1.49878
regulation of protein tyrosine kinase activity	0.344795	0.573537	0.500039	0.689375	2.70639	1.28504	1.33255	0.89299
regulation of microtubule-based process	0.350796	0.716418	0.892714	0.352637	1.73952	0.807794	0.556711	1.27493
cellular response to organic cyclic compound	0.350796	0.440213	0.186826	0.51794	1.73952	1.29644	1.68259	1.06776
cognition	0.350796	0.212679	0.745196	0.817955	1.73952	1.85434	0.788571	0.735709
positive regulation of peptidyl-tyrosine phosphorylation	0.350796	0.716418	0.745196	0.911662	1.73952	0.807794	0.788571	0.601122
cellular response to starvation	0.350796	0.716418	0.745196	0.817955	1.73952	0.807794	0.788571	0.735709
learning or memory	0.350796	0.212679	0.745196	0.817955	1.73952	1.85434	0.788571	0.735709
immune system process	0.355011	0.331396	0.688654	0.909181	1.27951	1.20742	0.908772	0.774491
tube development	0.355919	0.378401	0.536617	0.729722	1.40924	1.23734	1.01853	0.873353
cellular response to chemical stimulus	0.359803	0.853176	0.625937	0.67019	1.24698	0.755271	0.952597	0.937385
positive regulation of cellular metabolic process	0.361888	0.523272	0.491533	0.521469	1.2445	1.02538	1.02862	1.00622
leukocyte activation	0.365237	0.628433	0.634387	0.925693	1.47949	0.938873	0.931696	0.647021
positive regulation of neuron projection development	0.365237	0.416283	0.776748	0.963029	1.47949	1.23257	0.782167	0.572571
cell migration	0.367413	0.696278	0.901433	0.928372	1.33171	0.866119	0.689016	0.710128
immune system development	0.368395	0.242001	0.694605	0.842448	1.38104	1.44502	0.881624	0.781269
hematopoietic or lymphoid organ development	0.368395	0.242001	0.694605	0.842448	1.38104	1.44502	0.881624	0.781269
negative regulation of protein kinase activity	0.370069	0.738006	0.775344	0.85607	1.66063	0.77102	0.749217	0.690201
regulation of GTPase activity	0.370069	0.468163	0.586922	0.736962	1.66063	1.23492	0.995059	0.831574
regulation of supramolecular fiber organization	0.370069	0.738006	0.386127	0.268316	1.66063	0.77102	1.27201	1.39752
cellular developmental process	0.374009	0.152334	0.54017	0.601962	1.22472	1.40253	1.00127	0.970103
positive regulation of catalytic activity	0.375905	0.341237	0.65972	0.439839	1.22554	1.17701	0.933289	1.04558
positive regulation of macroautophagy	0.378815	0.617003	0.567821	0.268156	2.36438	1.12232	1.13985	1.88167
positive regulation of heart growth	0.378815	0.225805	0.567821	0.0991298	2.36438	2.61502	1.13985	3.03235
striated muscle contraction	0.378815	0.617003	0.869209	0.521696	2.36438	1.12232	0.4934	1.19573
cell chemotaxis	0.378815	0.617003	0.567821	0.773215	2.36438	1.12232	1.13985	0.742033
GTP metabolic process	0.378815	0.617003	0.869209	0.773215	2.36438	1.12232	0.4934	0.742033
regulation of fat cell differentiation	0.378815	0.617003	0.869209	0.268156	2.36438	1.12232	0.4934	1.88167
regulation of fatty acid metabolic process	0.378815	0.617003	0.262802	0.0991298	2.36438	1.12232	2.01627	3.03235
regulation of protein acetylation	0.378815	0.225805	0.567821	0.0991298	2.36438	2.61502	1.13985	3.03235
leukocyte homeostasis	0.378815	0.225805	0.567821	0.521696	2.36438	2.61502	1.13985	1.19573
dendrite morphogenesis	0.378815	0.225805	0.262802	0.521696	2.36438	2.61502	2.01627	1.19573
regulation of leukocyte apoptotic process	0.378815	0.0519391	0.0848741	0.268156	2.36438	4.66658	3.26127	1.88167
nucleoside diphosphate phosphorylation	0.378815	0.617003	0.869209	0.773215	2.36438	1.12232	0.4934	0.742033
leukocyte proliferation	0.378815	0.617003	0.869209	0.773215	2.36438	1.12232	0.4934	0.742033
tissue remodeling	0.378815	0.617003	0.262802	0.521696	2.36438	1.12232	2.01627	1.19573
positive regulation of stress fiber assembly	0.378815	0.617003	0.869209	0.932338	2.36438	1.12232	0.4934	0.421017
positive regulation of actin filament bundle assembly	0.378815	0.617003	0.869209	0.932338	2.36438	1.12232	0.4934	0.421017
regulation of phagocytosis	0.378815	0.225805	0.567821	0.932338	2.36438	2.61502	1.13985	0.421017
purine ribonucleoside triphosphate metabolic process	0.378815	0.617003	0.869209	0.773215	2.36438	1.12232	0.4934	0.742033
positive regulation of cardiac muscle tissue growth	0.378815	0.225805	0.567821	0.0991298	2.36438	2.61502	1.13985	3.03235
cardiac muscle cell development	0.378815	0.617003	0.869209	0.268156	2.36438	1.12232	0.4934	1.88167
ribonucleoside triphosphate metabolic process	0.378815	0.617003	0.869209	0.773215	2.36438	1.12232	0.4934	0.742033
cardiac cell development	0.378815	0.617003	0.869209	0.268156	2.36438	1.12232	0.4934	1.88167
purine nucleoside triphosphate metabolic process	0.378815	0.617003	0.869209	0.773215	2.36438	1.12232	0.4934	0.742033
nucleoside triphosphate metabolic process	0.378815	0.617003	0.869209	0.773215	2.36438	1.12232	0.4934	0.742033
nucleotide phosphorylation	0.378815	0.617003	0.869209	0.773215	2.36438	1.12232	0.4934	0.742033
macroautophagy	0.378815	0.617003	0.567821	0.521696	2.36438	1.12232	1.13985	1.19573
negative regulation of phosphatase activity	0.378815	0.617003	0.567821	0.268156	2.36438	1.12232	1.13985	1.88167
negative regulation of dephosphorylation	0.378815	0.617003	0.567821	0.268156	2.36438	1.12232	1.13985	1.88167
inner ear morphogenesis	0.378815	0.225805	0.567821	0.773215	2.36438	2.61502	1.13985	0.742033
positive regulation of carbohydrate metabolic process	0.378815	0.617003	0.567821	0.268156	2.36438	1.12232	1.13985	1.88167
pyrimidine-containing compound biosynthetic process	0.378815	0.617003	0.869209	0.773215	2.36438	1.12232	0.4934	0.742033
regulation of cytokine production	0.379973	0.253722	0.35441	0.0855173	1.43948	1.50986	1.2274	1.62497
nervous system process	0.379973	0.253722	0.897672	0.941057	1.43948	1.50986	0.62484	0.623314
regulation of vesicle-mediated transport	0.379973	0.437673	0.79879	0.714356	1.43948	1.19746	0.758516	0.874014
protein transport	0.389148	0.758213	0.127864	0.198118	1.5883	0.73731	1.8297	1.52132
negative regulation of kinase activity	0.389148	0.758213	0.802655	0.887537	1.5883	0.73731	0.713436	0.649744
regulation of cell-substrate adhesion	0.389148	0.258404	0.251731	0.485186	1.5883	1.6789	1.49846	1.09798
regulation of catalytic activity	0.389715	0.57759	0.658425	0.376841	1.205	0.984163	0.936105	1.07451
positive regulation of neuron differentiation	0.394664	0.458922	0.819178	0.97825	1.40141	1.16415	0.736142	0.533099
neuron development	0.400763	0.09169	0.0330642	0.402888	1.27031	1.72011	1.737	1.09305
regulation of immune system process	0.405126	0.420543	0.759704	0.556849	1.23655	1.13564	0.848382	0.992262
cellular biosynthetic process	0.40584	0.627956	0.641319	0.583571	1.30216	0.936261	0.928789	0.978086
skeletal system development	0.408002	0.52221	0.661202	0.391228	1.52175	1.12721	0.900265	1.20356
regulation of epithelial cell proliferation	0.408002	0.282022	0.661202	0.0713359	1.52175	1.60256	0.900265	1.9265
peptide transport	0.408002	0.777093	0.152292	0.250058	1.52175	0.706294	1.72941	1.40822
response to starvation	0.408002	0.777093	0.661202	0.826828	1.52175	0.706294	0.900265	0.734407
regulation of epithelial cell migration	0.408002	0.52221	0.661202	0.702149	1.52175	1.12721	0.900265	0.870955
negative regulation of phosphate metabolic process	0.409291	0.854745	0.837956	0.79193	1.36516	0.619053	0.714945	0.808202
regulation of postsynapse organization	0.411131	0.656115	0.628796	0.622982	2.09844	0.995735	0.995201	0.993602
regulation of TOR signaling	0.411131	0.656115	0.628796	0.8376	2.09844	0.995735	0.995201	0.634148
heart process	0.411131	0.656115	0.895922	0.8376	2.09844	0.995735	0.437558	0.634148
purine ribonucleoside metabolic process	0.411131	0.656115	0.895922	0.8376	2.09844	0.995735	0.437558	0.634148
regulation of T cell differentiation	0.411131	0.656115	0.895922	0.956023	2.09844	0.995735	0.437558	0.367269
positive regulation of protein localization to plasma membrane	0.411131	0.265	0.120185	0.369768	2.09844	2.28437	2.71222	1.50119
activation of JNKK activity	0.411131	0.656115	0.628796	0.369768	2.09844	0.995735	0.995201	1.50119
regulation of cellular senescence	0.411131	0.656115	0.628796	0.369768	2.09844	0.995735	0.995201	1.50119
cytokine production	0.411131	0.265	0.628796	0.369768	2.09844	2.28437	0.995201	1.50119
hematopoietic progenitor cell differentiation	0.411131	0.656115	0.895922	0.369768	2.09844	0.995735	0.437558	1.50119
cellular response to light stimulus	0.411131	0.656115	0.628796	0.369768	2.09844	0.995735	0.995201	1.50119
cellular response to fatty acid	0.411131	0.656115	0.628796	0.8376	2.09844	0.995735	0.995201	0.634148
cellular response to glucose stimulus	0.411131	0.656115	0.628796	0.8376	2.09844	0.995735	0.995201	0.634148
cellular response to hexose stimulus	0.411131	0.656115	0.628796	0.8376	2.09844	0.995735	0.995201	0.634148
cellular response to monosaccharide stimulus	0.411131	0.656115	0.628796	0.8376	2.09844	0.995735	0.995201	0.634148
glycosyl compound metabolic process	0.411131	0.656115	0.895922	0.8376	2.09844	0.995735	0.437558	0.634148
cellular response to ketone	0.411131	0.265	0.628796	0.622982	2.09844	2.28437	0.995201	0.993602
regulation of cell aging	0.411131	0.656115	0.628796	0.369768	2.09844	0.995735	0.995201	1.50119
regulation of protein deacetylation	0.411131	0.656115	0.895922	0.622982	2.09844	0.995735	0.437558	0.993602
response to fatty acid	0.411131	0.656115	0.628796	0.8376	2.09844	0.995735	0.995201	0.634148
cellular carbohydrate metabolic process	0.411131	0.656115	0.628796	0.622982	2.09844	0.995735	0.995201	0.993602
cartilage development	0.411131	0.656115	0.895922	0.369768	2.09844	0.995735	0.437558	1.50119
guanosine-containing compound metabolic process	0.411131	0.656115	0.895922	0.8376	2.09844	0.995735	0.437558	0.634148
transmembrane transport	0.411131	0.656115	0.628796	0.8376	2.09844	0.995735	0.995201	0.634148
positive regulation of cardiac muscle tissue development	0.411131	0.265	0.628796	0.166545	2.09844	2.28437	0.995201	2.26824
striated muscle cell development	0.411131	0.656115	0.895922	0.369768	2.09844	0.995735	0.437558	1.50119
muscle cell development	0.411131	0.656115	0.895922	0.369768	2.09844	0.995735	0.437558	1.50119
nucleoside diphosphate metabolic process	0.411131	0.656115	0.895922	0.8376	2.09844	0.995735	0.437558	0.634148
ribonucleoside metabolic process	0.411131	0.656115	0.895922	0.8376	2.09844	0.995735	0.437558	0.634148
nucleoside metabolic process	0.411131	0.656115	0.895922	0.8376	2.09844	0.995735	0.437558	0.634148
intracellular receptor signaling pathway	0.411131	0.656115	0.628796	0.622982	2.09844	0.995735	0.995201	0.993602
regulation of lipid biosynthetic process	0.411131	0.656115	0.628796	0.369768	2.09844	0.995735	0.995201	1.50119
positive regulation of protein localization to cell periphery	0.411131	0.265	0.120185	0.369768	2.09844	2.28437	2.71222	1.50119
positive regulation of small molecule metabolic process	0.411131	0.656115	0.628796	0.166545	2.09844	0.995735	0.995201	2.26824
negative regulation of cellular protein localization	0.411131	0.656115	0.628796	0.166545	2.09844	0.995735	0.995201	2.26824
female sex differentiation	0.411131	0.656115	0.895922	0.8376	2.09844	0.995735	0.437558	0.634148
purine nucleoside metabolic process	0.411131	0.656115	0.895922	0.8376	2.09844	0.995735	0.437558	0.634148
positive regulation of organ growth	0.411131	0.265	0.628796	0.0541862	2.09844	2.28437	0.995201	3.55401
pyrimidine-containing compound metabolic process	0.411131	0.656115	0.895922	0.8376	2.09844	0.995735	0.437558	0.634148
localization of cell	0.411895	0.749101	0.935634	0.909018	1.25091	0.811899	0.642435	0.738742
cell motility	0.411895	0.749101	0.935634	0.909018	1.25091	0.811899	0.642435	0.738742
organic substance biosynthetic process	0.418289	0.644457	0.665597	0.625199	1.27761	0.917995	0.90851	0.949624
biosynthetic process	0.418289	0.644457	0.665597	0.625199	1.27761	0.917995	0.90851	0.949624
signal transduction	0.419894	0.713264	0.881125	0.749761	1.22053	0.885203	0.782057	0.894872
developmental process	0.421294	0.116236	0.528995	0.581187	1.17588	1.49127	1.00853	0.979697
positive regulation of cell projection organization	0.423837	0.500792	0.855183	0.987579	1.33059	1.10246	0.694833	0.498263
negative regulation of phosphorus metabolic process	0.423837	0.865353	0.855183	0.824736	1.33059	0.603281	0.694833	0.778593
regulation of localization	0.426278	0.658097	0.925359	0.284219	1.16561	0.921113	0.731218	1.13183
regulation of translation	0.426604	0.794703	0.695009	0.0470695	1.4603	0.67766	0.859042	2.06512
amide transport	0.426604	0.794703	0.178819	0.306413	1.4603	0.67766	1.63907	1.31018
regulation of growth	0.430703	0.660542	0.882079	0.454209	1.25387	0.900285	0.695543	1.06758
positive regulation of cell population proliferation	0.434131	0.631646	0.948604	0.61512	1.21357	0.933471	0.621074	0.958007
positive regulation of ossification	0.441825	0.6913	0.385133	0.471445	1.88552	0.894399	1.50597	1.24744
developmental maturation	0.441825	0.6913	0.682943	0.709575	1.88552	0.894399	0.882681	0.849181
bone development	0.441825	0.304263	0.682943	0.97167	1.88552	2.02697	0.882681	0.325449
positive regulation of cell-matrix adhesion	0.441825	0.304263	0.385133	0.709575	1.88552	2.02697	1.50597	0.849181
anatomical structure maturation	0.441825	0.6913	0.682943	0.709575	1.88552	0.894399	0.882681	0.849181
positive regulation of muscle tissue development	0.441825	0.304263	0.682943	0.247756	1.88552	2.02697	0.882681	1.80949
cellular glucose homeostasis	0.441825	0.6913	0.682943	0.885609	1.88552	0.894399	0.882681	0.553207
positive regulation of muscle organ development	0.441825	0.304263	0.682943	0.247756	1.88552	2.02697	0.882681	1.80949
negative regulation of lymphocyte activation	0.441825	0.304263	0.385133	0.471445	1.88552	2.02697	1.50597	1.24744
response to toxic substance	0.441825	0.6913	0.91722	0.709575	1.88552	0.894399	0.392893	0.849181
negative regulation of DNA-binding transcription factor activity	0.441825	0.6913	0.682943	0.885609	1.88552	0.894399	0.882681	0.553207
regulation of cyclin-dependent protein serine/threonine kinase activity	0.441825	0.304263	0.385133	0.471445	1.88552	2.02697	1.50597	1.24744
cardiac muscle cell differentiation	0.441825	0.6913	0.91722	0.471445	1.88552	0.894399	0.392893	1.24744
regulation of bone mineralization	0.441825	0.6913	0.385133	0.471445	1.88552	0.894399	1.50597	1.24744
ear morphogenesis	0.441825	0.304263	0.682943	0.709575	1.88552	2.02697	0.882681	0.849181
positive regulation of phospholipase C activity	0.441825	0.0883191	0.385133	0.709575	1.88552	3.48949	1.50597	0.849181
central nervous system neuron development	0.441825	0.304263	0.682943	0.709575	1.88552	2.02697	0.882681	0.849181
memory	0.441825	0.304263	0.682943	0.709575	1.88552	2.02697	0.882681	0.849181
regulation of myeloid leukocyte differentiation	0.441825	0.6913	0.682943	0.709575	1.88552	0.894399	0.882681	0.849181
positive regulation of striated muscle tissue development	0.441825	0.304263	0.682943	0.247756	1.88552	2.02697	0.882681	1.80949
regulation of peptidyl-tyrosine phosphorylation	0.44493	0.573304	0.726484	0.891169	1.4034	1.03609	0.821251	0.656659
lymphocyte activation	0.44493	0.573304	0.726484	0.797039	1.4034	1.03609	0.821251	0.774207
positive regulation of MAP kinase activity	0.44522	0.78446	0.854668	0.809257	1.19556	0.77488	0.752706	0.831268
positive regulation of neurogenesis	0.452628	0.541515	0.885255	0.983543	1.26605	1.04643	0.65755	0.525084
cellular response to cytokine stimulus	0.455383	0.691416	0.73284	0.643489	1.20863	0.866637	0.852091	0.937682
regulation of hydrolase activity	0.456278	0.3553	0.581541	0.236879	1.17803	1.22044	0.977232	1.21887
response to organic substance	0.460336	0.929307	0.591105	0.542063	1.12491	0.656478	0.972261	0.997365
negative regulation of transferase activity	0.46296	0.826353	0.886384	0.962288	1.35055	0.626521	0.597808	0.524661
embryonic organ development	0.46296	0.17188	0.58088	0.426673	1.35055	1.87232	0.995009	1.14867
cell-cell signaling by wnt	0.46296	0.597608	0.960874	0.835332	1.35055	0.995564	0.426625	0.733092
negative regulation of transport	0.46296	0.826353	0.960874	0.962288	1.35055	0.626521	0.426625	0.524661
Wnt signaling pathway	0.46296	0.597608	0.960874	0.835332	1.35055	0.995564	0.426625	0.733092
signaling	0.463884	0.766003	0.923177	0.809751	1.16339	0.841132	0.737533	0.85944
cell development	0.465211	0.248795	0.266676	0.244104	1.13571	1.3091	1.20228	1.17898
cytokine-mediated signaling pathway	0.466843	0.561344	0.807254	0.637425	1.23588	1.02032	0.758967	0.938615
positive regulation of cell differentiation	0.467299	0.805997	0.878955	0.93921	1.16092	0.751741	0.727902	0.705375
positive regulation of neuron death	0.470976	0.722946	0.934192	0.981891	1.71108	0.81151	0.356343	0.291987
response to osmotic stress	0.470976	0.343191	0.445041	0.780738	1.71108	1.82091	1.33577	0.740792
myeloid leukocyte differentiation	0.470976	0.722946	0.730523	0.920566	1.71108	0.81151	0.792636	0.490236
regulation of cardiac muscle cell proliferation	0.470976	0.343191	0.730523	0.158194	1.71108	1.82091	0.792636	2.12081
retina development in camera-type eye	0.470976	0.343191	0.445041	0.780738	1.71108	1.82091	1.33577	0.740792
multi-multicellular organism process	0.470976	0.722946	0.934192	0.56725	1.71108	0.81151	0.356343	1.06612
response to ketone	0.470976	0.343191	0.730523	0.780738	1.71108	1.82091	0.792636	0.740792
regulation of stress fiber assembly	0.470976	0.722946	0.445041	0.780738	1.71108	0.81151	1.33577	0.740792
regulation of actin filament bundle assembly	0.470976	0.722946	0.445041	0.780738	1.71108	0.81151	1.33577	0.740792
protein stabilization	0.470976	0.722946	0.445041	0.337318	1.71108	0.81151	1.33577	1.50362
actin cytoskeleton reorganization	0.470976	0.109621	0.445041	0.56725	1.71108	3.09641	1.33577	1.06612
regulation of phospholipase C activity	0.470976	0.109621	0.445041	0.780738	1.71108	3.09641	1.33577	0.740792
positive regulation of dendrite development	0.470976	0.722946	0.730523	0.780738	1.71108	0.81151	0.792636	0.740792
regulation of dendritic spine development	0.470976	0.722946	0.730523	0.56725	1.71108	0.81151	0.792636	1.06612
signal release	0.470976	0.722946	0.205411	0.56725	1.71108	0.81151	2.02622	1.06612
regulation of cyclin-dependent protein kinase activity	0.470976	0.343191	0.445041	0.337318	1.71108	1.82091	1.33577	1.50362
regulation of cellular ketone metabolic process	0.470976	0.722946	0.445041	0.158194	1.71108	0.81151	1.33577	2.12081
regulation of protein kinase activity	0.472887	0.499237	0.735136	0.632825	1.11846	1.04748	0.880687	0.952859
regulation of cell migration	0.478274	0.385488	0.291837	0.109609	1.14431	1.18328	1.21025	1.37141
animal organ development	0.479699	0.501487	0.801526	0.479969	1.10555	1.04327	0.839471	1.02783
secretion by cell	0.480675	0.621034	0.43323	0.76705	1.30134	0.95793	1.17222	0.810267
export from cell	0.480675	0.621034	0.43323	0.76705	1.30134	0.95793	1.17222	0.810267
angiogenesis	0.480675	0.621034	0.616316	0.635728	1.30134	0.95793	0.952861	0.937998
regulation of hemopoiesis	0.480675	0.840513	0.616316	0.635728	1.30134	0.603594	0.952861	0.937998
behavior	0.480675	0.378969	0.901791	0.971978	1.30134	1.35363	0.574248	0.500182
cell adhesion	0.48092	0.580772	0.56741	0.956476	1.20698	0.995379	0.994801	0.611857
positive regulation of nervous system development	0.48092	0.580772	0.910007	0.990609	1.20698	0.995379	0.623733	0.493218
biological adhesion	0.48092	0.580772	0.56741	0.956476	1.20698	0.995379	0.994801	0.611857
cell communication	0.4818	0.78568	0.936537	0.800066	1.14098	0.823866	0.720151	0.864917
response to external stimulus	0.481992	0.754027	0.666664	0.731573	1.10733	0.836002	0.924942	0.901608
MAPK cascade	0.486695	0.537385	0.803068	0.95919	1.11743	1.02058	0.817446	0.693655
negative regulation of protein modification process	0.494848	0.908983	0.843448	0.88485	1.17929	0.53427	0.719935	0.723509
regulation of cellular protein localization	0.494848	0.780244	0.843448	0.181493	1.17929	0.743759	0.719935	1.36558
positive regulation of defense response	0.49806	0.2085	0.17076	0.161842	1.25541	1.72623	1.60796	1.5293
nitrogen compound transport	0.49806	0.853643	0.17076	0.400485	1.25541	0.582193	1.60796	1.17024
cell surface receptor signaling pathway involved in cell-cell signaling	0.49806	0.643556	0.972568	0.688838	1.25541	0.922881	0.395225	0.888168
negative regulation of developmental growth	0.498657	0.751403	0.947711	0.653307	1.56567	0.742362	0.32588	0.930067
positive regulation of translation	0.498657	0.751403	0.947711	0.429558	1.56567	0.742362	0.32588	1.28507
muscle contraction	0.498657	0.751403	0.50258	0.229704	1.56567	0.742362	1.19957	1.76222
regulation of lymphocyte differentiation	0.498657	0.751403	0.771967	0.653307	1.56567	0.742362	0.718945	0.930067
regulation of biomineralization	0.498657	0.751403	0.253244	0.229704	1.56567	0.742362	1.79723	1.76222
regulation of actomyosin structure organization	0.498657	0.751403	0.50258	0.653307	1.56567	0.742362	1.19957	0.930067
neuron migration	0.498657	0.751403	0.947711	0.429558	1.56567	0.742362	0.32588	1.28507
regulation of focal adhesion assembly	0.498657	0.381461	0.253244	0.429558	1.56567	1.65228	1.79723	1.28507
regulation of dendrite morphogenesis	0.498657	0.751403	0.771967	0.653307	1.56567	0.742362	0.718945	0.930067
purine nucleotide biosynthetic process	0.498657	0.751403	0.947711	0.945524	1.56567	0.742362	0.32588	0.439846
regulation of animal organ morphogenesis	0.498657	0.132706	0.50258	0.429558	1.56567	2.78213	1.19957	1.28507
regulation of cell-substrate junction assembly	0.498657	0.381461	0.253244	0.429558	1.56567	1.65228	1.79723	1.28507
interleukin-1-mediated signaling pathway	0.498657	0.381461	0.771967	0.837374	1.56567	1.65228	0.718945	0.656482
cellular response to hydrogen peroxide	0.498657	0.381461	0.50258	0.229704	1.56567	1.65228	1.19957	1.76222
regulation of generation of precursor metabolites and energy	0.498657	0.751403	0.771967	0.229704	1.56567	0.742362	0.718945	1.76222
regulation of biomineral tissue development	0.498657	0.751403	0.253244	0.229704	1.56567	0.742362	1.79723	1.76222
ribonucleotide biosynthetic process	0.498657	0.751403	0.947711	0.945524	1.56567	0.742362	0.32588	0.439846
dendrite development	0.498657	0.381461	0.253244	0.429558	1.56567	1.65228	1.79723	1.28507
purine ribonucleotide biosynthetic process	0.498657	0.751403	0.947711	0.945524	1.56567	0.742362	0.32588	0.439846
lipid biosynthetic process	0.498657	0.751403	0.947711	0.837374	1.56567	0.742362	0.32588	0.656482
regulation of cell-substrate junction organization	0.498657	0.381461	0.253244	0.429558	1.56567	1.65228	1.79723	1.28507
connective tissue development	0.498657	0.751403	0.947711	0.429558	1.56567	0.742362	0.32588	1.28507
cardiocyte differentiation	0.498657	0.751403	0.947711	0.429558	1.56567	0.742362	0.32588	1.28507
ribose phosphate biosynthetic process	0.498657	0.751403	0.947711	0.945524	1.56567	0.742362	0.32588	0.439846
purine-containing compound biosynthetic process	0.498657	0.751403	0.947711	0.945524	1.56567	0.742362	0.32588	0.439846
neuron differentiation	0.500061	0.0943483	0.0343917	0.37208	1.11209	1.67799	1.69324	1.10853
regulation of metabolic process	0.502781	0.804109	0.823695	0.850766	1.10396	0.810268	0.83056	0.836139
peptidyl-amino acid modification	0.505404	0.616015	0.545316	0.330205	1.07794	0.958183	0.999282	1.09864
establishment of protein localization	0.515101	0.665158	0.196624	0.320593	1.21242	0.89016	1.53726	1.26
organic cyclic compound biosynthetic process	0.515101	0.865804	0.829198	0.737135	1.21242	0.562172	0.697049	0.843136
developmental growth	0.515101	0.227747	0.335277	0.320593	1.21242	1.66104	1.29565	1.26
system process	0.515771	0.438102	0.946362	0.810663	1.10723	1.14141	0.605349	0.82078
regulation of anatomical structure morphogenesis	0.521585	0.739712	0.602586	0.714733	1.08136	0.827798	0.96201	0.898706
embryo development	0.52221	0.273196	0.368196	0.106866	1.12721	1.41813	1.18593	1.495
negative regulation of catalytic activity	0.52221	0.922606	0.776811	0.793447	1.12721	0.510527	0.797426	0.816828
positive regulation of cell development	0.52221	0.636367	0.938621	0.979156	1.12721	0.926756	0.578454	0.557624
multicellular organismal homeostasis	0.524941	0.418814	0.807798	0.727648	1.4426	1.51168	0.657521	0.824246
leukocyte mediated immunity	0.524941	0.776987	0.55698	0.881264	1.4426	0.683859	1.0881	0.589016
positive regulation of endothelial cell proliferation	0.524941	0.776987	0.807798	0.519492	1.4426	0.683859	0.657521	1.12111
negative regulation of cytokine production	0.524941	0.418814	0.303111	0.309646	1.4426	1.51168	1.61402	1.50607
mitochondrion organization	0.524941	0.776987	0.958473	0.309646	1.4426	0.683859	0.3001	1.50607
homeostasis of number of cells	0.524941	0.418814	0.55698	0.727648	1.4426	1.51168	1.0881	0.824246
inner ear development	0.524941	0.15734	0.55698	0.881264	1.4426	2.52468	1.0881	0.589016
nucleoside phosphate biosynthetic process	0.524941	0.776987	0.958473	0.96305	1.4426	0.683859	0.3001	0.398609
response to glucose	0.524941	0.776987	0.55698	0.727648	1.4426	0.683859	1.0881	0.824246
response to hexose	0.524941	0.776987	0.55698	0.727648	1.4426	0.683859	1.0881	0.824246
positive regulation of protein binding	0.524941	0.776987	0.807798	0.727648	1.4426	0.683859	0.657521	0.824246
mitotic prometaphase	0.524941	0.776987	0.958473	0.149763	1.4426	0.683859	0.3001	2.02338
regulation of circadian rhythm	0.524941	0.776987	0.958473	0.727648	1.4426	0.683859	0.3001	0.824246
nucleotide biosynthetic process	0.524941	0.776987	0.958473	0.96305	1.4426	0.683859	0.3001	0.398609
response to alcohol	0.524941	0.418814	0.807798	0.881264	1.4426	1.51168	0.657521	0.589016
regulation of embryonic development	0.524941	0.418814	0.303111	0.0572502	1.4426	1.51168	1.61402	2.75223
response to monosaccharide	0.524941	0.776987	0.55698	0.727648	1.4426	0.683859	1.0881	0.824246
negative regulation of leukocyte activation	0.524941	0.418814	0.55698	0.519492	1.4426	1.51168	1.0881	1.12111
positive regulation of MAPK cascade	0.526731	0.593569	0.697064	0.623735	1.06457	0.969865	0.898813	0.955255
phosphate-containing compound metabolic process	0.529024	0.890379	0.794589	0.43275	Inf	0.549176	0.74863	1.34991
phosphorus metabolic process	0.529024	0.890379	0.794589	0.43275	Inf	0.549176	0.74863	1.34991
phosphorylation	0.529024	0.890379	0.794589	0.43275	Inf	0.549176	0.74863	1.34991
leukocyte differentiation	0.531788	0.451541	0.712035	0.873662	1.17212	1.21041	0.844547	0.697626
growth	0.531788	0.247524	0.369493	0.376097	1.17212	1.60033	1.24279	1.18982
cellular macromolecule biosynthetic process	0.531788	0.68583	0.224075	0.151524	1.17212	0.859604	1.47221	1.53201
posttranscriptional regulation of gene expression	0.531788	0.877052	0.541841	0.0180534	1.17212	0.5434	1.03435	2.24348
regulation of protein serine/threonine kinase activity	0.536601	0.917079	0.952449	0.798594	1.05197	0.626929	0.649135	0.852783
regulation of cellular component biogenesis	0.539221	0.785081	0.657317	0.859562	1.07068	0.764443	0.918263	0.780826
generation of neurons	0.540828	0.085652	0.170498	0.650215	1.04159	1.60835	1.2961	0.942988
embryonic morphogenesis	0.548109	0.267761	0.252923	0.432825	1.13425	1.54365	1.41215	1.12664
blood vessel morphogenesis	0.548109	0.705572	0.576293	0.574169	1.13425	0.830899	0.994959	0.993279
macromolecule biosynthetic process	0.548109	0.705572	0.252923	0.19071	1.13425	0.830899	1.41215	1.44224
regulation of cellular metabolic process	0.548192	0.763411	0.691569	0.763137	1.04551	0.846302	0.917338	0.890695
cell activation	0.548851	0.48349	0.565428	0.949405	1.07919	1.10966	0.994746	0.638309
regulation of reproductive process	0.549896	0.45505	0.838578	0.393748	1.33707	1.39267	0.605536	1.31392
muscle system process	0.549896	0.799982	0.60773	0.213529	1.33707	0.633703	0.995155	1.72918
regulation of heart growth	0.549896	0.45505	0.838578	0.393748	1.33707	1.39267	0.605536	1.31392
autophagy	0.549896	0.45505	0.60773	0.603322	1.33707	1.39267	0.995155	0.99354
cellular response to radiation	0.549896	0.799982	0.60773	0.393748	1.33707	0.633703	0.995155	1.31392
cellular response to metal ion	0.549896	0.45505	0.838578	0.603322	1.33707	1.39267	0.605536	0.99354
cardiac muscle tissue development	0.549896	0.45505	0.838578	0.393748	1.33707	1.39267	0.605536	1.31392
skeletal system morphogenesis	0.549896	0.45505	0.60773	0.789812	1.33707	1.39267	0.995155	0.73954
regulation of protein polymerization	0.549896	0.799982	0.838578	0.603322	1.33707	0.633703	0.605536	0.99354
synapse organization	0.549896	0.799982	0.967037	0.393748	1.33707	0.633703	0.278001	1.31392
positive regulation of GTPase activity	0.549896	0.45505	0.353984	0.393748	1.33707	1.39267	1.46407	1.31392
process utilizing autophagic mechanism	0.549896	0.45505	0.60773	0.603322	1.33707	1.39267	0.995155	0.99354
regulation of cardiac muscle tissue growth	0.549896	0.45505	0.838578	0.393748	1.33707	1.39267	0.605536	1.31392
positive regulation of cell-substrate adhesion	0.549896	0.45505	0.353984	0.603322	1.33707	1.39267	1.46407	0.99354
regulation of endocytosis	0.549896	0.799982	0.838578	0.789812	1.33707	0.633703	0.605536	0.73954
response to cytokine	0.550765	0.796604	0.436547	0.458534	1.05318	0.751535	1.09361	1.05864
plasma membrane bounded cell projection organization	0.55327	0.225112	0.165754	0.4653	1.03781	1.38139	1.34625	1.04654
regulation of MAP kinase activity	0.563648	0.883736	0.91334	0.82393	1.02393	0.660474	0.694381	0.826914
activation of MAPKK activity	0.564059	0.498613	0.162809	0.141944	1.09859	1.1298	1.58499	1.53475
positive regulation of cell cycle	0.564059	0.288384	0.438625	0.234342	1.09859	1.49064	1.1484	1.36191
cellular nitrogen compound biosynthetic process	0.564059	0.724386	0.609524	0.489592	1.09859	0.803945	0.958258	1.06948
neurogenesis	0.56842	0.103151	0.212254	0.664497	1.00928	1.55452	1.24738	0.935837
stimulatory C-type lectin receptor signaling pathway	0.573585	0.490013	0.654529	0.840376	1.24558	1.29063	0.916504	0.670227
innate immune response activating cell surface receptor signaling pathway	0.573585	0.490013	0.654529	0.840376	1.24558	1.29063	0.916504	0.670227
ERBB signaling pathway	0.573585	0.490013	0.654529	0.678572	1.24558	1.29063	0.916504	0.891429
cellular response to inorganic substance	0.573585	0.490013	0.864871	0.678572	1.24558	1.29063	0.56097	0.891429
positive regulation of protein localization to membrane	0.573585	0.490013	0.404931	0.141513	1.24558	1.29063	1.33907	1.95454
striated muscle cell differentiation	0.573585	0.820647	0.973848	0.477904	1.24558	0.590228	0.258846	1.16442
response to UV	0.573585	0.490013	0.654529	0.477904	1.24558	1.29063	0.916504	1.16442
regulation of cardiac muscle tissue development	0.573585	0.490013	0.864871	0.477904	1.24558	1.29063	0.56097	1.16442
lung development	0.573585	0.210302	0.404931	0.141513	1.24558	2.12828	1.33907	1.95454
respiratory tube development	0.573585	0.210302	0.404931	0.141513	1.24558	2.12828	1.33907	1.95454
T cell activation	0.573585	0.490013	0.864871	0.840376	1.24558	1.29063	0.56097	0.670227
central nervous system neuron differentiation	0.573585	0.490013	0.654529	0.285546	1.24558	1.29063	0.916504	1.50855
positive regulation of supramolecular fiber organization	0.573585	0.820647	0.973848	0.939234	1.24558	0.590228	0.258846	0.487785
respiratory system development	0.573585	0.210302	0.404931	0.141513	1.24558	2.12828	1.33907	1.95454
cellular response to oxygen-containing compound	0.573927	0.668683	0.601124	0.711387	1.01036	0.899711	0.963227	0.902293
regulation of cell motility	0.573927	0.3767	0.380544	0.148366	1.01036	1.18429	1.1245	1.29896
positive regulation of hydrolase activity	0.574702	0.198646	0.619721	0.22644	1.03466	1.54412	0.946565	1.28448
negative regulation of protein phosphorylation	0.579631	0.905879	0.89858	0.937317	1.06504	0.493515	0.603867	0.610952
secretion	0.579631	0.742283	0.473013	0.792598	1.06504	0.778575	1.10606	0.795146
negative regulation of phosphorylation	0.579631	0.905879	0.89858	0.937317	1.06504	0.493515	0.603867	0.610952
apoptotic signaling pathway	0.579631	0.521557	0.0466958	0.103289	1.06504	1.09322	2.02408	1.62821
regulation of cellular amide metabolic process	0.579631	0.905879	0.641376	0.103289	1.06504	0.493515	0.924042	1.62821
cell projection organization	0.5841	0.16015	0.142911	0.394656	0.997073	1.48993	1.37552	1.08928
signal transduction by protein phosphorylation	0.584875	0.537434	0.795928	0.954269	0.99236	1.01883	0.828041	0.710056
regulation of cell population proliferation	0.586492	0.66567	0.965015	0.884057	0.988568	0.910162	0.644545	0.8
organonitrogen compound metabolic process	0.588869	0.735	0.371204	0.1624	Inf	1.00428	2.28541	2.7228
positive regulation of protein modification process	0.591501	0.418228	0.609002	0.350886	0.982281	1.11039	0.961851	1.0929
regulation of locomotion	0.594163	0.405871	0.424366	0.140121	0.98407	1.15143	1.08941	1.30669
cellular response to oxidative stress	0.594821	0.544034	0.50696	0.33211	1.03328	1.05872	1.06654	1.22418
negative regulation of molecular function	0.595587	0.972619	0.911124	0.708193	0.987848	0.435929	0.676849	0.89839
innate immune response-activating signal transduction	0.596072	0.523593	0.697255	0.880537	1.1655	1.20216	0.849074	0.612454
myeloid leukocyte activation	0.596072	0.839213	0.455143	0.880537	1.1655	0.55218	1.23327	0.612454
carbohydrate metabolic process	0.596072	0.839213	0.455143	0.558642	1.1655	0.55218	1.23327	1.04476
negative regulation of cell motility	0.596072	0.839213	0.88722	0.362565	1.1655	0.55218	0.522339	1.33692
purine nucleotide metabolic process	0.596072	0.839213	0.88722	0.957295	1.1655	0.55218	0.522339	0.448838
negative regulation of cell activation	0.596072	0.523593	0.697255	0.362565	1.1655	1.20216	0.849074	1.33692
ear development	0.596072	0.238164	0.697255	0.880537	1.1655	1.97249	0.849074	0.612454
vascular endothelial growth factor receptor signaling pathway	0.596072	0.839213	0.455143	0.362565	1.1655	0.55218	1.23327	1.33692
ribonucleotide metabolic process	0.596072	0.839213	0.88722	0.957295	1.1655	0.55218	0.522339	0.448838
muscle cell differentiation	0.596072	0.839213	0.979262	0.362565	1.1655	0.55218	0.242084	1.33692
purine ribonucleotide metabolic process	0.596072	0.839213	0.88722	0.957295	1.1655	0.55218	0.522339	0.448838
response to hydrogen peroxide	0.596072	0.523593	0.697255	0.362565	1.1655	1.20216	0.849074	1.33692
regulation of phosphatase activity	0.596072	0.523593	0.241741	0.198901	1.1655	1.20216	1.68949	1.70506
negative regulation of cell migration	0.596072	0.839213	0.88722	0.362565	1.1655	0.55218	0.522339	1.33692
ribose phosphate metabolic process	0.596072	0.839213	0.88722	0.957295	1.1655	0.55218	0.522339	0.448838
purine-containing compound metabolic process	0.596072	0.839213	0.88722	0.957295	1.1655	0.55218	0.522339	0.448838
positive regulation of cellular amide metabolic process	0.596072	0.839213	0.979262	0.362565	1.1655	0.55218	0.242084	1.33692
positive regulation of molecular function	0.598406	0.425425	0.521785	0.642493	0.976491	1.10065	1.01147	0.951486
cellular response to growth factor stimulus	0.599711	0.733776	0.938315	0.407094	0.993316	0.812415	0.594335	1.10862
defense response	0.606427	0.268409	0.325306	0.558876	0.972587	1.34469	1.18732	0.992606
response to inorganic substance	0.609625	0.565998	0.92315	0.517669	1.00324	1.02619	0.565489	1.03988
actin cytoskeleton organization	0.609625	0.351855	0.238213	0.264342	1.00324	1.35025	1.41063	1.3027
positive regulation of cellular protein metabolic process	0.610867	0.564425	0.792711	0.557843	0.962914	0.993279	0.852305	0.989917
response to stimulus	0.611426	0.832403	0.704169	0.880851	0.996161	0.771715	0.903456	0.79717
regulation of cellular component movement	0.613944	0.435245	0.468618	0.132277	0.958866	1.12014	1.05607	1.31429
sex differentiation	0.617415	0.855889	0.983564	0.799303	1.0948	0.518605	0.227293	0.738275
regulation of myeloid cell differentiation	0.617415	0.855889	0.735917	0.633361	1.0948	0.518605	0.790624	0.946875
nucleoside phosphate metabolic process	0.617415	0.855889	0.906133	0.970298	1.0948	0.518605	0.488532	0.41545
positive regulation of DNA biosynthetic process	0.617415	0.855889	0.906133	0.911781	1.0948	0.518605	0.488532	0.56356
regulation of muscle tissue development	0.617415	0.555711	0.906133	0.633361	1.0948	1.12471	0.488532	0.946875
sensory organ morphogenesis	0.617415	0.266651	0.284338	0.441226	1.0948	1.83729	1.55603	1.19957
negative regulation of locomotion	0.617415	0.855889	0.906133	0.264238	1.0948	0.518605	0.488532	1.51106
regulation of muscle organ development	0.617415	0.555711	0.906133	0.633361	1.0948	1.12471	0.488532	0.946875
embryonic organ morphogenesis	0.617415	0.266651	0.503944	0.799303	1.0948	1.83729	1.14259	0.738275
negative regulation of cellular component movement	0.617415	0.855889	0.906133	0.264238	1.0948	0.518605	0.488532	1.51106
nucleotide metabolic process	0.617415	0.855889	0.906133	0.970298	1.0948	0.518605	0.488532	0.41545
regulation of striated muscle tissue development	0.617415	0.555711	0.906133	0.633361	1.0948	1.12471	0.488532	0.946875
striated muscle tissue development	0.617415	0.555711	0.906133	0.441226	1.0948	1.12471	0.488532	1.19957
primary metabolic process	0.621185	0.774195	0.737198	0.478304	Inf	0.891013	0.877311	1.34765
positive regulation of protein kinase activity	0.621944	0.455512	0.692489	0.539182	0.94839	1.09111	0.904262	1.00067
blood vessel development	0.624042	0.790623	0.572691	0.570873	0.974783	0.710681	0.994907	0.99321
positive regulation of cellular protein localization	0.624042	0.790623	0.851661	0.124725	0.974783	0.710681	0.685165	1.54032
actin filament-based process	0.624042	0.373313	0.265934	0.312248	0.974783	1.30879	1.36025	1.2394
positive regulation of protein metabolic process	0.634636	0.599507	0.765476	0.427628	0.938842	0.967106	0.87064	1.05078
activation of innate immune response	0.637669	0.586318	0.770628	0.844955	1.032	1.05642	0.739471	0.679342
regulation of macroautophagy	0.637669	0.870866	0.922074	0.185577	1.032	0.488756	0.458699	1.68689
carbohydrate homeostasis	0.637669	0.870866	0.550794	0.335033	1.032	0.488756	1.06393	1.35582
organophosphate biosynthetic process	0.637669	0.870866	0.98698	0.979539	1.032	0.488756	0.214144	0.386508
cellular lipid metabolic process	0.637669	0.586318	0.922074	0.518456	1.032	1.05642	0.458699	1.08717
positive regulation of binding	0.637669	0.870866	0.550794	0.700388	1.032	0.488756	1.06393	0.8653
nucleobase-containing small molecule metabolic process	0.637669	0.870866	0.922074	0.979539	1.032	0.488756	0.458699	0.386508
glucose homeostasis	0.637669	0.870866	0.550794	0.335033	1.032	0.488756	1.06393	1.35582
response to drug	0.637669	0.586318	0.550794	0.844955	1.032	1.05642	1.06393	0.679342
regulation of transmembrane transporter activity	0.637669	0.586318	0.770628	0.700388	1.032	1.05642	0.739471	0.8653
myeloid cell differentiation	0.637669	0.870866	0.770628	0.935647	1.032	0.488756	0.739471	0.521643
muscle tissue development	0.637669	0.586318	0.770628	0.335033	1.032	1.05642	0.739471	1.35582
vasculature development	0.638071	0.805023	0.604117	0.491285	0.947783	0.690429	0.962326	1.06056
negative regulation of intracellular signal transduction	0.638071	0.934735	0.942362	0.952361	0.947783	0.438925	0.531311	0.594349
positive regulation of biological process	0.640746	0.675936	0.845257	0.915355	0.947158	0.915191	0.814858	0.785593
regulation of cellular protein metabolic process	0.641322	0.799278	0.914961	0.575259	0.935163	0.815961	0.758018	0.982162
positive regulation of nucleobase-containing compound metabolic process	0.642691	0.479336	0.738847	0.144984	0.923004	1.07564	0.866093	1.29365
response to growth factor	0.647039	0.787802	0.855217	0.189689	0.918874	0.7493	0.725665	1.31365
nervous system development	0.6472	0.110515	0.213525	0.479969	0.922702	1.50724	1.23113	1.02783
response to organic cyclic compound	0.651713	0.628433	0.634387	0.925693	0.92213	0.938873	0.931696	0.647021
nitrogen compound metabolic process	0.655205	0.812832	0.499961	0.310625	Inf	0.778186	1.76945	2.02978
response to metal ion	0.656889	0.615387	0.935464	0.59173	0.975753	0.995651	0.432145	0.993476
cell cycle arrest	0.656889	0.884312	0.989692	0.881838	0.975753	0.462045	0.202379	0.628819
biological phase	0.656889	0.615387	0.935464	0.125971	0.975753	0.995651	0.432145	1.86444
regulation of organelle assembly	0.656889	0.884312	0.935464	0.758897	0.975753	0.462045	0.432145	0.796209
regulation of DNA biosynthetic process	0.656889	0.884312	0.935464	0.953583	0.975753	0.462045	0.432145	0.48531
regulation of carbohydrate metabolic process	0.656889	0.884312	0.595279	0.59173	0.975753	0.462045	0.995107	0.993476
positive regulation of developmental growth	0.656889	0.615387	0.935464	0.245184	0.975753	0.995651	0.432145	1.51359
mitotic cell cycle phase	0.656889	0.615387	0.935464	0.125971	0.975753	0.995651	0.432145	1.86444
regulation of protein stability	0.656889	0.884312	0.801572	0.758897	0.975753	0.462045	0.694329	0.796209
regulation of dephosphorylation	0.656889	0.615387	0.372853	0.125971	0.975753	0.995651	1.34242	1.86444
positive regulation of cell morphogenesis involved in differentiation	0.656889	0.884312	0.935464	0.881838	0.975753	0.462045	0.432145	0.628819
regulation of ossification	0.656889	0.615387	0.595279	0.59173	0.975753	0.995651	0.995107	0.993476
cell cycle phase	0.656889	0.615387	0.935464	0.125971	0.975753	0.995651	0.432145	1.86444
regulation of neuron projection development	0.658289	0.644457	0.930857	0.994692	0.901781	0.917995	0.619603	0.49958
regulation of protein metabolic process	0.663903	0.822895	0.900325	0.589433	0.913002	0.795563	0.773294	0.975856
protein phosphorylation	0.668639	0.809199	0.693893	0.379593	1.1938	0.733086	0.900168	1.2702
cellular response to stimulus	0.67143	0.882809	0.747009	0.834528	0.919854	0.722333	0.876736	0.837152
phagocytosis	0.675125	0.896382	0.991843	0.911073	0.92513	0.438004	0.191789	0.585025
positive regulation of cytoskeleton organization	0.675125	0.896382	0.991843	0.911073	0.92513	0.438004	0.191789	0.585025
regulation of dendrite development	0.675125	0.642915	0.828983	0.808751	0.92513	0.941276	0.654198	0.736999
regulation of organ growth	0.675125	0.642915	0.828983	0.310464	0.92513	0.941276	0.654198	1.37177
platelet activation	0.675125	0.896382	0.828983	0.911073	0.92513	0.438004	0.654198	0.585025
lymphocyte differentiation	0.675125	0.642915	0.828983	0.808751	0.92513	0.941276	0.654198	0.736999
regulation of molecular function	0.675536	0.74739	0.50896	0.618934	0.903156	0.859899	1.01893	0.962784
response to oxidative stress	0.67784	0.666906	0.691025	0.517779	0.874477	0.887968	0.875498	1.03485
cell population proliferation	0.67784	0.843439	0.691025	0.181029	0.874477	0.635592	0.875498	1.39969
regulation of protein localization	0.680074	0.822663	0.815655	0.209716	0.869277	0.707389	0.773001	1.28142
macromolecule localization	0.680074	0.822663	0.143307	0.209716	0.869277	0.707389	1.45291	1.28142
negative regulation of cellular process	0.682829	0.837758	0.875442	0.368366	0.895986	0.783859	0.797191	1.07828
positive regulation of cellular process	0.687248	0.638601	0.737105	0.773734	0.896838	0.94375	0.890075	0.88518
cellular response to chemical stress	0.690331	0.685143	0.56979	0.322184	0.852308	0.864341	0.994855	1.21204
negative regulation of cellular protein metabolic process	0.690606	0.976984	0.904821	0.880395	0.853759	0.385823	0.667472	0.752682
positive regulation of innate immune response	0.692426	0.382949	0.676087	0.719663	0.879318	1.43886	0.88038	0.846218
regulation of synapse organization	0.692426	0.907214	0.956027	0.850325	0.879318	0.416251	0.387051	0.685674
regulation of synapse structure or activity	0.692426	0.907214	0.956027	0.850325	0.879318	0.416251	0.387051	0.685674
positive regulation of autophagy	0.692426	0.907214	0.853124	0.850325	0.879318	0.416251	0.618286	0.685674
lipid metabolic process	0.692426	0.668912	0.956027	0.55336	0.879318	0.892322	0.387051	1.0333
cell cycle G2/M phase transition	0.692426	0.668912	0.676087	0.37919	0.879318	0.892322	0.88038	1.25357
regulation of transporter activity	0.692426	0.668912	0.853124	0.719663	0.879318	0.892322	0.618286	0.846218
T cell receptor signaling pathway	0.692426	0.668912	0.853124	0.933853	0.879318	0.892322	0.618286	0.546699
positive regulation of epithelial cell proliferation	0.692426	0.382949	0.676087	0.227994	0.879318	1.43886	0.88038	1.51614
G2/M transition of mitotic cell cycle	0.692426	0.668912	0.676087	0.37919	0.879318	0.892322	0.88038	1.25357
positive regulation of protein phosphorylation	0.694079	0.452996	0.573216	0.362756	0.873331	1.08219	0.982392	1.08748
negative regulation of biological process	0.695173	0.846368	0.922419	0.330468	0.885242	0.77661	0.752099	1.09873
tissue development	0.696555	0.701731	0.648041	0.255124	0.851399	0.864976	0.928656	1.19888
regulation of neuron differentiation	0.700898	0.706184	0.914772	0.996024	0.838726	0.850627	0.654191	0.494228
positive regulation of phosphatidylinositol 3-kinase signaling	0.708838	0.693401	0.874274	0.951331	0.837663	0.84808	0.585961	0.512878
regulation of leukocyte differentiation	0.708838	0.916932	0.874274	0.772599	0.837663	0.396473	0.585961	0.787277
histone phosphorylation	0.708838	0.693401	0.306107	0.0789775	0.837663	0.84808	1.42835	1.99632
positive regulation of cellular biosynthetic process	0.713367	0.725515	0.909599	0.368495	0.837145	0.850688	0.714163	1.09975
gene expression	0.714185	0.521318	0.47757	0.020205	0.810979	1.07378	1.08374	1.96109
regulation of MAPK cascade	0.714944	0.726653	0.706009	0.571841	0.841664	0.856529	0.897517	0.983363
negative regulation of protein metabolic process	0.720756	0.943002	0.874323	0.88673	0.810004	0.506417	0.71285	0.749708
positive regulation of macromolecule metabolic process	0.72105	0.718064	0.835662	0.463454	0.85645	0.88177	0.827695	1.03252
coagulation	0.724405	0.716418	0.546763	0.817955	0.799624	0.807794	1.04993	0.735709
hemostasis	0.724405	0.716418	0.546763	0.817955	0.799624	0.807794	1.04993	0.735709
blood coagulation	0.724405	0.716418	0.546763	0.817955	0.799624	0.807794	1.04993	0.735709
negative regulation of hydrolase activity	0.724405	0.92565	0.745196	0.51794	0.799624	0.378414	0.788571	1.06776
G1/S transition of mitotic cell cycle	0.724405	0.92565	0.970277	0.9886	0.799624	0.378414	0.35015	0.378187
negative regulation of cell population proliferation	0.725557	0.73576	0.885255	0.705725	0.79163	0.799944	0.65755	0.884765
cellular protein modification process	0.727509	0.67531	0.627147	0.40827	1.02485	1.00437	1.00492	1.25595
cellular protein metabolic process	0.727509	0.67531	0.627147	0.40827	1.02485	1.00437	1.00492	1.25595
macromolecule modification	0.727509	0.67531	0.627147	0.40827	1.02485	1.00437	1.00492	1.25595
protein modification process	0.727509	0.67531	0.627147	0.40827	1.02485	1.00437	1.00492	1.25595
organic substance metabolic process	0.728707	0.52841	0.25879	0.229448	Inf	Inf	Inf	3.38589
cellular metabolic process	0.728707	0.52841	0.25879	0.229448	Inf	Inf	Inf	3.38589
metabolic process	0.728707	0.52841	0.25879	0.229448	Inf	Inf	Inf	3.38589
positive regulation of macromolecule biosynthetic process	0.729584	0.748189	0.92511	0.43613	0.817648	0.829893	0.695052	1.05849
regulation of defense response	0.736566	0.561344	0.53803	0.517943	0.773109	1.02032	1.02293	1.03085
regulation of macromolecule metabolic process	0.737132	0.87999	0.95019	0.830841	0.844562	0.740876	0.712392	0.853558
positive regulation of biosynthetic process	0.737468	0.759073	0.932017	0.386404	0.808165	0.819793	0.685792	1.08756
spermatogenesis	0.739169	0.738006	0.975629	0.41889	0.76475	0.77102	0.334104	1.18014
regulation of cell junction assembly	0.739169	0.738006	0.586922	0.85607	0.76475	0.77102	0.995059	0.690201
regulation of cellular component size	0.739169	0.933469	0.975629	0.85607	0.76475	0.361859	0.334104	0.690201
regulation of neuron apoptotic process	0.739169	0.933469	0.775344	0.93328	0.76475	0.361859	0.749217	0.565884
positive regulation of response to biotic stimulus	0.739169	0.468163	0.586922	0.583974	0.76475	1.23492	0.995059	0.993412
ion transport	0.739169	0.933469	0.775344	0.97443	0.76475	0.361859	0.749217	0.455905
cell cycle G1/S phase transition	0.739169	0.933469	0.975629	0.992143	0.76475	0.361859	0.334104	0.358099
positive regulation of ERK1 and ERK2 cascade	0.739169	0.468163	0.586922	0.41889	0.76475	1.23492	0.995059	1.18014
positive regulation of DNA metabolic process	0.739169	0.738006	0.908719	0.736962	0.76475	0.77102	0.530117	0.831574
response to light stimulus	0.739169	0.738006	0.908719	0.736962	0.76475	0.77102	0.530117	0.831574
regulation of small molecule metabolic process	0.739169	0.933469	0.775344	0.41889	0.76475	0.361859	0.749217	1.18014
muscle structure development	0.739169	0.738006	0.908719	0.268316	0.76475	0.77102	0.530117	1.39752
positive regulation of immune system process	0.739653	0.605639	0.8976	0.640137	0.782945	0.959928	0.685671	0.940807
circulatory system development	0.739653	0.951341	0.8976	0.436913	0.782945	0.489142	0.685671	1.0752
protein metabolic process	0.747167	0.704443	0.449206	0.299612	0.968995	0.946593	1.35232	1.47201
regulation of protein modification process	0.749985	0.766143	0.837607	0.530604	0.822141	0.84084	0.823055	1.00221
response to stress	0.751464	0.439728	0.290798	0.786865	0.823492	1.08878	1.15384	0.881618
intracellular signal transduction	0.75162	0.757488	0.876031	0.89727	0.827255	0.852406	0.796905	0.811468
regulation of cell differentiation	0.75229	0.866677	0.851028	0.919178	0.799036	0.718066	0.791118	0.767117
response to oxygen-containing compound	0.752782	0.872994	0.596658	0.700738	0.789706	0.695544	0.966992	0.913356
positive regulation of cytokine production	0.75317	0.758213	0.802655	0.328486	0.732661	0.73731	0.713436	1.29362
regulation of phosphatidylinositol 3-kinase signaling	0.75317	0.495523	0.802655	0.887537	0.732661	1.17873	0.713436	0.649744
cellular chemical homeostasis	0.75317	0.940479	0.802655	0.887537	0.732661	0.346627	0.713436	0.649744
organophosphate metabolic process	0.75317	0.940479	0.980052	0.950133	0.732661	0.346627	0.319394	0.534352
blood circulation	0.75317	0.758213	0.922553	0.485186	0.732661	0.73731	0.505834	1.09798
negative regulation of apoptotic process	0.756701	0.785296	0.686277	0.679682	0.773509	0.782166	0.902273	0.921086
multi-organism reproductive process	0.757518	0.908983	0.999334	0.814042	0.73834	0.53427	0.227358	0.796027
multi-organism process	0.757518	0.908983	0.999334	0.814042	0.73834	0.53427	0.227358	0.796027
positive regulation of nitrogen compound metabolic process	0.757865	0.677034	0.788862	0.419535	0.816905	0.911702	0.859012	1.05324
regulation of neurogenesis	0.766214	0.796604	0.962908	0.986861	0.745171	0.751535	0.572649	0.575156
regulation of plasma membrane bounded cell projection organization	0.766214	0.796604	0.962908	0.993572	0.745171	0.751535	0.572649	0.534054
regulation of cell projection organization	0.766214	0.796604	0.962908	0.993572	0.745171	0.751535	0.572649	0.534054
positive regulation of protein kinase B signaling	0.766446	0.52221	0.934465	0.702149	0.703097	1.12721	0.483572	0.870955
regulation of protein-containing complex assembly	0.766446	0.946763	0.827256	0.913099	0.703097	0.332566	0.680763	0.613541
cellular response to reactive oxygen species	0.766446	0.52221	0.661202	0.250058	0.703097	1.12721	0.900265	1.40822
positive regulation of response to external stimulus	0.767475	0.425499	0.479402	0.312561	0.721997	1.19012	1.07585	1.2039
activation of MAPK activity	0.767475	0.977332	0.970635	0.656784	0.721997	0.333813	0.490974	0.924598
tube morphogenesis	0.767475	0.618308	0.623815	0.842989	0.721997	0.948663	0.942576	0.769931
negative regulation of programmed cell death	0.772242	0.805895	0.7244	0.741333	0.753383	0.76087	0.874654	0.884055
regulation of protein phosphorylation	0.775387	0.70946	0.765476	0.499997	0.791581	0.884026	0.87064	1.0165
protein autophosphorylation	0.777069	0.807829	0.884819	0.710216	0.784698	0.797886	0.776452	0.917334
male gamete generation	0.779033	0.794703	0.9867	0.611215	0.675664	0.67766	0.293366	0.962606
regulation of innate immune response	0.779033	0.548156	0.695009	0.752668	0.675664	1.07986	0.859042	0.819886
regulation of axonogenesis	0.779033	0.952395	0.9867	0.972941	0.675664	0.319546	0.293366	0.480288
epithelial cell differentiation	0.779033	0.794703	0.505687	0.0993356	0.675664	0.67766	1.09074	1.77265
circulatory system process	0.779033	0.794703	0.944686	0.45484	0.675664	0.67766	0.463089	1.12474
antigen receptor-mediated signaling pathway	0.779033	0.548156	0.505687	0.861956	0.675664	1.07986	1.09074	0.693489
rhythmic process	0.779033	0.794703	0.9867	0.752668	0.675664	0.67766	0.293366	0.819886
histone modification	0.779033	0.794703	0.32244	0.0993356	0.675664	0.67766	1.34934	1.77265
covalent chromatin modification	0.779033	0.794703	0.32244	0.0993356	0.675664	0.67766	1.34934	1.77265
regulation of canonical Wnt signaling pathway	0.779033	0.548156	0.695009	0.861956	0.675664	1.07986	0.859042	0.693489
positive regulation of growth	0.779033	0.548156	0.944686	0.185032	0.675664	1.07986	0.463089	1.52396
activation of protein kinase activity	0.77974	0.405871	0.534641	0.610199	0.743638	1.15143	1.0097	0.961914
immune response	0.782753	0.818282	0.721809	0.914449	0.721687	0.726807	0.867381	0.726764
cellular macromolecule metabolic process	0.786202	0.761836	0.544857	0.441358	0.857999	0.831834	1.17775	1.23776
reproductive structure development	0.790965	0.573304	0.953425	0.517703	0.650187	1.03609	0.44418	1.05517
regulation of inflammatory response	0.790965	0.573304	0.359089	0.517703	0.650187	1.03609	1.28493	1.05517
reproductive system development	0.790965	0.573304	0.953425	0.517703	0.650187	1.03609	0.44418	1.05517
regulation of signal transduction by p53 class mediator	0.790965	0.811103	0.726484	0.668362	0.650187	0.651145	0.821251	0.906172
cellular response to abiotic stimulus	0.790965	0.811103	0.54393	0.133271	0.650187	0.651145	1.04079	1.64085
intracellular transport	0.790965	0.811103	0.54393	0.233342	0.650187	0.651145	1.04079	1.41786
cellular response to environmental stimulus	0.790965	0.811103	0.54393	0.133271	0.650187	0.651145	1.04079	1.64085
cellular response to stress	0.793075	0.624537	0.286875	0.404552	0.760166	0.946222	1.16774	1.06602
negative regulation of cell death	0.794197	0.83409	0.776251	0.753795	0.724748	0.730641	0.83572	0.877249
regulation of cellular localization	0.79838	0.925162	0.953197	0.617185	0.699438	0.565003	0.603303	0.956335
positive regulation of transcription, DNA-templated	0.79838	0.710082	0.911124	0.420897	0.699438	0.852	0.676849	1.08194
cell cycle	0.801604	0.91516	0.806871	0.284232	0.729982	0.640796	0.821933	1.14992
aromatic compound biosynthetic process	0.802275	0.961961	0.886384	0.720452	0.626465	0.296198	0.597808	0.855726
nucleobase-containing compound biosynthetic process	0.802275	0.961961	0.886384	0.720452	0.626465	0.296198	0.597808	0.855726
cell junction organization	0.802275	0.597608	0.396132	0.172979	0.626465	0.995564	1.22611	1.52661
macromolecule metabolic process	0.80545	0.789698	0.595069	0.522096	0.802837	0.774818	1.0911	1.12179
regulation of nervous system development	0.805859	0.723491	0.958485	0.971686	0.688747	0.838267	0.592896	0.634949
regulation of organelle organization	0.807942	0.9889	0.958342	0.239953	0.706622	0.401293	0.626133	1.19821
positive regulation of intracellular signal transduction	0.811208	0.763989	0.929369	0.954925	0.729862	0.827355	0.71192	0.72637
regulation of anatomical structure size	0.812995	0.840513	0.901791	0.635728	0.604322	0.603594	0.574248	0.937998
heterocycle biosynthetic process	0.812995	0.96601	0.901791	0.76705	0.604322	0.28569	0.574248	0.810267
regulation of DNA metabolic process	0.812995	0.840513	0.901791	0.635728	0.604322	0.603594	0.574248	0.937998
cellular homeostasis	0.812995	0.96601	0.901791	0.93443	0.604322	0.28569	0.574248	0.593032
positive regulation of gene expression	0.820274	0.865855	0.981393	0.300386	0.706483	0.711987	0.587908	1.1374
apoptotic process	0.820989	0.766097	0.448053	0.00609921	0.689212	0.807845	1.06957	1.77393
negative regulation of immune system process	0.823155	0.643556	0.915347	0.808018	0.583609	0.922881	0.55237	0.769149
ion homeostasis	0.823155	0.853643	0.806895	0.949842	0.583609	0.582193	0.724653	0.565364
response to reactive oxygen species	0.823155	0.643556	0.806895	0.400485	0.583609	0.922881	0.724653	1.17024
regulation of Wnt signaling pathway	0.823155	0.643556	0.806895	0.808018	0.583609	0.922881	0.724653	0.769149
regulation of cellular biosynthetic process	0.823671	0.788453	0.738682	0.513283	0.73208	0.817208	0.886122	1.01064
regulation of cell development	0.826993	0.87289	0.987255	0.985364	0.658274	0.660324	0.498567	0.595254
cellular response to endogenous stimulus	0.826993	0.87289	0.826914	0.670246	0.658274	0.660324	0.778882	0.923863
positive regulation of RNA biosynthetic process	0.826993	0.616699	0.826914	0.296673	0.658274	0.948217	0.778882	1.17034
positive regulation of nucleic acid-templated transcription	0.826993	0.616699	0.826914	0.296673	0.658274	0.948217	0.778882	1.17034
negative regulation of cellular metabolic process	0.827256	0.974722	0.944762	0.942093	0.680763	0.479267	0.656287	0.719274
anatomical structure formation involved in morphogenesis	0.828106	0.733776	0.78781	0.407094	0.623632	0.812415	0.793281	1.10862
protein localization	0.828106	0.870938	0.105989	0.30323	0.623632	0.623862	1.56545	1.19834
localization	0.828995	0.992034	0.997225	0.99019	0.725822	0.480283	0.53294	0.658569
negative regulation of metabolic process	0.831986	0.937703	0.803887	0.604232	0.691448	0.60563	0.826361	0.966611
regulation of neuron death	0.832781	0.972879	0.92723	0.984916	0.564191	0.266644	0.531998	0.457092
regulation of response to biotic stimulus	0.832781	0.665158	0.682001	0.737135	0.564191	0.89016	0.877988	0.843136
positive regulation of JUN kinase activity	0.832781	0.972879	0.92723	0.84346	0.564191	0.266644	0.531998	0.731764
animal organ morphogenesis	0.835562	0.748106	0.806451	0.842448	0.611515	0.795777	0.775364	0.781269
negative regulation of response to stimulus	0.839283	0.797237	0.92124	0.90215	0.664352	0.777219	0.695226	0.767868
positive regulation of cellular component organization	0.839283	0.887896	0.92124	0.857952	0.664352	0.667156	0.695226	0.807311
regulation of biosynthetic process	0.839309	0.813482	0.780602	0.528272	0.713509	0.795378	0.85956	1.0036
peptidyl-tyrosine autophosphorylation	0.841902	0.247524	0.712035	0.873662	0.54595	1.60033	0.844547	0.697626
regulation of cell morphogenesis involved in differentiation	0.841902	0.975783	0.980924	0.971433	0.54595	0.257987	0.367873	0.516662
regulation of protein kinase B signaling	0.841902	0.68583	0.937607	0.517632	0.54595	0.859604	0.512984	1.04635
regulation of JUN kinase activity	0.841902	0.975783	0.937607	0.780309	0.54595	0.257987	0.512984	0.802147
regulation of protein binding	0.841902	0.975783	0.980924	0.657982	0.54595	0.257987	0.367873	0.917814
response to radiation	0.841902	0.877052	0.937607	0.657982	0.54595	0.5434	0.512984	0.917814
programmed cell death	0.845049	0.806951	0.534625	0.00961546	0.656381	0.767418	1.00847	1.69786
negative regulation of signal transduction	0.846249	0.660645	0.790049	0.88731	0.630001	0.905011	0.815205	0.765688
negative regulation of gene expression	0.849646	0.775116	0.482481	0.159967	0.588493	0.764249	1.06396	1.35817
immune effector process	0.850543	0.887445	0.867612	0.950398	0.52878	0.525765	0.647355	0.576806
cellular catabolic process	0.850543	0.887445	0.576293	0.19071	0.52878	0.525765	0.994959	1.44224
regulation of transport	0.850653	0.900423	0.981659	0.556278	0.64856	0.650556	0.567929	0.992078
positive regulation of RNA metabolic process	0.858092	0.53769	0.732162	0.109609	0.612261	1.02527	0.864435	1.37141
regulation of ERK1 and ERK2 cascade	0.858729	0.724386	0.609524	0.627991	0.51259	0.803945	0.958258	0.944996
regulation of transmembrane transport	0.858729	0.897036	0.883962	0.489592	0.51259	0.509167	0.62491	1.06948
JNK cascade	0.866481	0.905879	0.89858	0.792598	0.497298	0.493515	0.603867	0.795146
positive regulation of JNK cascade	0.866481	0.905879	0.89858	0.792598	0.497298	0.493515	0.603867	0.795146
cell death	0.866514	0.842516	0.617921	0.0145842	0.625957	0.7301	0.952727	1.62951
transport	0.866514	0.962343	0.952449	0.93232	0.625957	0.530281	0.649135	0.737649
central nervous system development	0.868814	0.660542	0.882079	0.0730036	0.556698	0.900285	0.695543	1.52328
negative regulation of macromolecule metabolic process	0.871493	0.922096	0.813565	0.759263	0.618697	0.61935	0.811767	0.878205
regulation of cellular macromolecule biosynthetic process	0.871656	0.782052	0.797033	0.629371	0.664066	0.820363	0.845953	0.956342
regulation of body fluid levels	0.873823	0.544034	0.671728	0.827935	0.482833	1.05872	0.89201	0.760787
wound healing	0.873823	0.544034	0.671728	0.951265	0.482833	1.05872	0.89201	0.586336
response to endogenous stimulus	0.874444	0.924384	0.861776	0.682549	0.58716	0.586266	0.75079	0.9182
negative regulation of cell communication	0.879535	0.739712	0.873612	0.93511	0.579169	0.827798	0.738922	0.716413
negative regulation of signaling	0.879535	0.739712	0.873612	0.93511	0.579169	0.827798	0.738922	0.716413
regulation of nitrogen compound metabolic process	0.880206	0.9184	0.906516	0.836341	0.681062	0.696211	0.767014	0.851442
negative regulation of developmental process	0.880377	0.833247	0.904821	0.434125	0.53713	0.694319	0.667472	1.08066
chromatin organization	0.880776	0.921518	0.377961	0.167284	0.469128	0.464749	1.21192	1.45589
catabolic process	0.880776	0.921518	0.700489	0.264342	0.469128	0.464749	0.861978	1.3027
positive regulation of signal transduction	0.884285	0.807829	0.884819	0.867705	0.646806	0.797886	0.776452	0.825663
positive regulation of stress-activated MAPK cascade	0.887359	0.928407	0.851661	0.804038	0.456124	0.451495	0.685165	0.789003
mitotic cell cycle phase transition	0.887359	0.928407	0.976417	0.88488	0.456124	0.451495	0.420995	0.699695
regulation of binding	0.887359	0.987788	0.933363	0.570873	0.456124	0.215359	0.547944	0.99321
regulation of primary metabolic process	0.888464	0.927178	0.882924	0.827783	0.669704	0.68392	0.788932	0.856521
gamete generation	0.893591	0.934735	0.999163	0.837004	0.443771	0.438925	0.189224	0.757217
immune response-activating cell surface receptor signaling pathway	0.893591	0.608229	0.753021	0.907108	0.443771	0.966412	0.807207	0.672418
cellular response to hormone stimulus	0.893591	0.805023	0.753021	0.74046	0.443771	0.690429	0.807207	0.849546
positive regulation of cellular catabolic process	0.893591	0.989114	0.942362	0.74046	0.443771	0.209498	0.531311	0.849546
regulation of autophagy	0.893591	0.989114	0.980098	0.62181	0.443771	0.209498	0.40857	0.950288
immune response-activating signal transduction	0.893591	0.608229	0.753021	0.907108	0.443771	0.966412	0.807207	0.672418
cell cycle phase transition	0.893591	0.934735	0.980098	0.907108	0.443771	0.438925	0.40857	0.672418
cell division	0.893591	0.608229	0.443059	0.156786	0.443771	0.966412	1.13055	1.46217
positive regulation of stress-activated protein kinase signaling cascade	0.893591	0.934735	0.86857	0.837004	0.443771	0.438925	0.663909	0.757217
negative regulation of nitrogen compound metabolic process	0.893783	0.942686	0.904493	0.938666	0.556236	0.554227	0.705099	0.714381
establishment of localization	0.894202	0.975863	0.975501	0.976479	0.584288	0.493765	0.599783	0.665535
positive regulation of cell communication	0.895953	0.742351	0.864913	0.832202	0.630123	0.855308	0.795129	0.850189
positive regulation of signaling	0.895953	0.742351	0.864913	0.832202	0.630123	0.855308	0.795129	0.850189
positive regulation of response to stimulus	0.899516	0.655831	0.764812	0.81884	0.634204	0.925329	0.871638	0.861293
regulation of macromolecule biosynthetic process	0.899636	0.838978	0.874444	0.614938	0.624685	0.76914	0.787043	0.963376
cellular process	0.90025	0.809147	0.638484	0.357728	Inf	Inf	Inf	Inf
organic cyclic compound metabolic process	0.900848	0.984089	0.939589	0.601063	0.501393	0.359619	0.61696	0.966186
cellular nitrogen compound metabolic process	0.900848	0.947318	0.808262	0.498276	0.501393	0.497651	0.785784	1.03378
regulation of cell cycle	0.902316	0.81793	0.893859	0.203724	0.571287	0.763009	0.739523	1.21522
sexual reproduction	0.905074	0.945865	0.999463	0.714356	0.420828	0.415622	0.179061	0.874014
activation of immune response	0.905074	0.647998	0.79879	0.890235	0.420828	0.912739	0.758516	0.700214
positive regulation of catabolic process	0.905074	0.991357	0.957186	0.714356	0.420828	0.198611	0.500781	0.874014
homeostatic process	0.905453	0.878925	0.946362	0.92024	0.493096	0.634814	0.605349	0.713212
regulation of gene expression	0.907868	0.859368	0.958363	0.656149	0.628912	0.758686	0.697768	0.945585
cellular response to organonitrogen compound	0.910359	0.843439	0.819178	0.643012	0.410156	0.635592	0.736142	0.933252
response to wounding	0.910359	0.666906	0.819178	0.953625	0.410156	0.887968	0.736142	0.601135
regulation of protein transport	0.910359	0.843439	0.910065	0.517779	0.410156	0.635592	0.606846	1.03485
regulation of establishment of protein localization	0.910359	0.843439	0.910065	0.517779	0.410156	0.635592	0.606846	1.03485
regulation of apoptotic process	0.913128	0.918652	0.765665	0.690536	0.575117	0.653322	0.860341	0.923606
regulation of JNK cascade	0.91536	0.685143	0.837956	0.568235	0.399969	0.864341	0.714945	0.99314
brain development	0.920091	0.7027	0.931055	0.16987	0.390234	0.841854	0.573494	1.4078
regulation of cell morphogenesis	0.920091	0.993897	0.97305	0.987579	0.390234	0.184095	0.460566	0.498263
regulation of peptide transport	0.920091	0.865353	0.931055	0.616754	0.390234	0.603281	0.573494	0.954422
positive regulation of cellular component biogenesis	0.920091	0.865353	0.855183	0.94309	0.390234	0.603281	0.694833	0.628055
heart development	0.924567	0.963025	0.977002	0.662739	0.380922	0.375226	0.448436	0.918365
regulation of programmed cell death	0.925929	0.93582	0.820007	0.791061	0.553161	0.627209	0.821674	0.868728
multicellular organism reproduction	0.928802	0.884595	0.998759	0.803346	0.372006	0.573839	0.244445	0.801819
multicellular organismal reproductive process	0.928802	0.884595	0.998759	0.803346	0.372006	0.573839	0.244445	0.801819
negative regulation of cellular component organization	0.928802	0.966435	0.980414	0.468749	0.372006	0.366224	0.43687	1.07129
positive regulation of immune response	0.928802	0.73576	0.885255	0.931466	0.372006	0.799944	0.65755	0.653483
reproduction	0.932698	0.925162	0.999724	0.519495	0.441038	0.565003	0.287366	1.01747
reproductive process	0.932698	0.925162	0.999724	0.519495	0.441038	0.565003	0.287366	1.01747
cellular response to nitrogen compound	0.932806	0.89329	0.898255	0.745384	0.363461	0.560076	0.640239	0.853271
chemical homeostasis	0.932806	0.89329	0.807254	0.745384	0.363461	0.560076	0.758967	0.853271
immune response-regulating cell surface receptor signaling pathway	0.932806	0.751264	0.807254	0.900389	0.363461	0.780384	0.758967	0.70052
immune response-regulating signaling pathway	0.932806	0.751264	0.807254	0.900389	0.363461	0.780384	0.758967	0.70052
peptidyl-serine modification	0.934476	0.974949	0.791939	0.18091	0.537467	0.535126	0.843597	1.21578
peptidyl-serine phosphorylation	0.934476	0.974949	0.791939	0.18091	0.537467	0.535126	0.843597	1.21578
regulation of cell death	0.934476	0.946649	0.854757	0.851284	0.537467	0.608582	0.794225	0.830555
chromosome organization	0.936594	0.972387	0.56741	0.0906639	0.355265	0.349344	0.994801	1.55476
cytoskeleton organization	0.942032	0.749101	0.606065	0.262901	0.421516	0.811899	0.95902	1.20016
head development	0.943562	0.618308	0.930106	0.216609	0.339836	0.948663	0.592857	1.31236
establishment of localization in cell	0.946763	0.922606	0.650626	0.698377	0.332566	0.510527	0.918266	0.893526
regulation of stress-activated MAPK cascade	0.946763	0.806585	0.874153	0.47106	0.332566	0.710119	0.68437	1.06439
innate immune response	0.946763	0.922606	0.776811	0.793447	0.332566	0.510527	0.797426	0.816828
epithelium development	0.949789	0.818798	0.796894	0.518145	0.325571	0.694307	0.777678	1.02759
response to hormone	0.949789	0.928712	0.88759	0.890658	0.325571	0.499353	0.667746	0.722084
regulation of stress-activated protein kinase signaling cascade	0.949789	0.818798	0.88759	0.518145	0.325571	0.694307	0.667746	1.02759
regulation of intracellular signal transduction	0.950199	0.966614	0.931993	0.96335	0.536191	0.592662	0.731164	0.732506
regulation of response to stress	0.952641	0.928164	0.784583	0.649105	0.476874	0.630952	0.844224	0.944027
cell cycle process	0.955014	0.986342	0.982993	0.539041	0.39204	0.386055	0.527705	1.0039
regulation of DNA-binding transcription factor activity	0.955352	0.687485	0.320748	0.608988	0.312342	0.866239	1.23155	0.960439
cellular component organization	0.957556	0.566058	0.384784	0.135384	0.529764	0.992606	1.09114	1.23674
regulation of nucleobase-containing compound metabolic process	0.95779	0.838978	0.591038	0.326378	0.505716	0.76914	0.972416	1.10522
developmental process involved in reproduction	0.957906	0.851794	0.998964	0.75119	0.306082	0.650447	0.273487	0.855405
negative regulation of cell cycle	0.957906	0.851794	0.921034	0.320237	0.306082	0.650447	0.62188	1.1861
regulation of response to external stimulus	0.959419	0.825931	0.944201	0.893388	0.381197	0.72973	0.636885	0.762246
defense response to other organism	0.960319	0.861639	0.645634	0.692045	0.300041	0.636908	0.923989	0.900732
positive regulation of organelle organization	0.962599	0.988821	0.990133	0.929606	0.294209	0.288034	0.41829	0.679757
cellular component organization or biogenesis	0.964321	0.496904	0.368779	0.0888067	0.512956	1.04427	1.10108	1.29191
response to organonitrogen compound	0.966785	0.96068	0.952239	0.866663	0.283127	0.431899	0.568868	0.759027
positive regulation of apoptotic process	0.966785	0.88798	0.59032	0.387421	0.283127	0.59914	0.971814	1.12202
nucleobase-containing compound metabolic process	0.970519	0.992615	0.963334	0.686534	0.272759	0.266588	0.545251	0.90685
regulation of cellular response to stress	0.971907	0.97987	0.951729	0.679682	0.346879	0.440084	0.631467	0.921086
positive regulation of programmed cell death	0.972231	0.909959	0.665597	0.518632	0.267822	0.565145	0.90851	1.0226
organelle organization	0.97293	0.931834	0.733374	0.199934	0.423438	0.633597	0.882908	1.20125
response to nitrogen compound	0.973847	0.972417	0.972083	0.936219	0.263039	0.400191	0.523285	0.680159
mitotic cell cycle process	0.973847	0.994015	0.972083	0.350442	0.263039	0.256886	0.523285	1.14717
positive regulation of transport	0.973847	0.916411	0.972083	0.350442	0.263039	0.554555	0.523285	1.14717
positive regulation of cell death	0.975372	0.922459	0.711403	0.603335	0.258403	0.544307	0.870202	0.964577
regulation of transcription, DNA-templated	0.975434	0.809964	0.763737	0.616945	0.415374	0.785927	0.862906	0.961161
regulation of nucleic acid-templated transcription	0.976608	0.818385	0.778113	0.571294	0.411423	0.778009	0.853205	0.983617
cellular aromatic compound metabolic process	0.976811	0.995158	0.952116	0.643489	0.253908	0.247781	0.582817	0.937682
heterocycle metabolic process	0.976811	0.995158	0.952116	0.643489	0.253908	0.247781	0.582817	0.937682
regulation of RNA biosynthetic process	0.977731	0.826548	0.791939	0.601736	0.407524	0.770203	0.843597	0.968719
vesicle-mediated transport	0.978169	0.933422	0.957812	0.939347	0.249547	0.524771	0.571386	0.680117
regulation of immune response	0.979451	0.852928	0.923848	0.972575	0.245314	0.669402	0.64136	0.61442
regulation of cellular catabolic process	0.979451	0.999608	0.962907	0.622172	0.245314	0.115343	0.560331	0.952203
response to abiotic stimulus	0.979451	0.996089	0.99421	0.915876	0.245314	0.239219	0.411116	0.71473
regulation of response to stimulus	0.979722	0.936326	0.806794	0.907218	0.48076	0.671169	0.848054	0.801662
mitotic cell cycle	0.9818	0.996848	0.971496	0.498276	0.23721	0.231152	0.53929	1.03378
regulation of signal transduction	0.984367	0.918088	0.866495	0.939158	0.453131	0.696334	0.804712	0.77195
regulation of catabolic process	0.985746	0.997962	0.925882	0.657275	0.222316	0.216346	0.648169	0.930259
negative regulation of multicellular organismal process	0.986596	0.907607	0.879516	0.399571	0.218841	0.593238	0.714489	1.09879
regulation of cellular component organization	0.98772	0.996343	0.996381	0.857887	0.3888	0.433708	0.543658	0.83389
regulation of cellular process	0.988417	0.963639	0.993923	0.983857	0.331515	0.491461	0.43229	0.522314
regulation of biological process	0.989793	0.968461	0.995428	0.989266	0.321396	0.475542	0.414664	0.491708
regulation of RNA metabolic process	0.990241	0.86624	0.727676	0.334395	0.351533	0.734467	0.890102	1.10352
response to other organism	0.990757	0.939779	0.811688	0.798835	0.19979	0.538966	0.792548	0.837135
response to external biotic stimulus	0.990757	0.939779	0.811688	0.798835	0.19979	0.538966	0.792548	0.837135
biological regulation	0.991047	0.972819	0.996614	0.993109	0.31132	0.459676	0.397128	0.461302
regulation of cell communication	0.991266	0.956757	0.944343	0.984577	0.414912	0.634535	0.724704	0.692115
regulation of signaling	0.991737	0.959384	0.949112	0.987164	0.411589	0.629175	0.717803	0.683232
cellular localization	0.992339	0.983688	0.854668	0.651221	0.191285	0.397593	0.752706	0.93607
response to biotic stimulus	0.992339	0.95185	0.854668	0.809257	0.191285	0.514881	0.752706	0.831268
regulation of biological quality	0.996853	0.999612	0.998272	0.985698	0.295079	0.332841	0.511894	0.676152
interspecies interaction between organisms	0.998264	0.946436	0.803068	0.734821	0.141918	0.564009	0.817446	0.891276
cellular component biogenesis	1	0.919657	0.510748	0.147808	0	0.574157	1.0322	1.33365
cellular component assembly	1	0.958574	0.535384	0.237097	0	0.472853	1.01413	1.23603
regulation of transcription by RNA polymerase II	1	0.886706	0.907865	0.478147	0	0.623962	0.672767	1.04639
peptidyl-threonine modification	1	0.972417	0.882079	0.257063	0	0.400191	0.695543	1.23204
peptidyl-threonine phosphorylation	1	0.972417	0.882079	0.257063	0	0.400191	0.695543	1.23204
regulation of cell cycle process	1	0.895764	0.912618	0.0619198	0	0.587418	0.646439	1.57314
regulation of proteolysis	1	0.998685	0.990133	0.929606	0	0.138537	0.41829	0.679757
cellular response to DNA damage stimulus	1	0.984819	0.592955	0.279098	0	0.306201	0.970099	1.22859
regulation of mitotic cell cycle	1	0.939648	0.91096	0.123901	0	0.478268	0.636513	1.44329
microtubule-based process	1	0.959292	0.991724	0.370099	0	0.384637	0.35531	1.16152
symbiotic process	1	0.959292	0.855183	0.616754	0	0.384637	0.694833	0.954422
positive regulation of transcription by RNA polymerase II	1	0.7027	0.855183	0.49276	0	0.841854	0.694833	1.05361
cellular macromolecule localization	1	0.955208	0.41589	0.322184	0	0.394485	1.15143	1.21204
cellular protein localization	1	0.955208	0.41589	0.322184	0	0.394485	1.15143	1.21204
nucleic acid metabolic process	1	0.992301	0.910065	0.276234	0	0.193547	0.606846	1.26677
regulation of cell growth	1	0.989114	0.994946	0.978207	0	0.209498	0.294799	0.522328
response to peptide	1	0.990299	0.950266	0.669806	0	0.203922	0.515634	0.910657
negative regulation of biosynthetic process	1	0.945865	0.663386	0.714356	0	0.415622	0.902795	0.874014
negative regulation of cellular biosynthetic process	1	0.945865	0.663386	0.714356	0	0.415622	0.902795	0.874014
regulation of secretion	1	0.940541	0.950266	0.86565	0	0.426982	0.515634	0.727699
viral process	1	0.940541	0.883874	0.669806	0	0.426982	0.643832	0.910657
regulation of cell cycle phase transition	1	0.928407	0.933363	0.20579	0	0.451495	0.547944	1.38203
positive regulation of proteolysis	1	1	0.998958	0.971273	0	0	0.194706	0.542194
negative regulation of cell differentiation	1	0.914024	0.990979	0.951265	0	0.478733	0.32254	0.586336
negative regulation of cellular macromolecule biosynthetic process	1	0.921518	0.54025	0.649734	0	0.464749	1.02957	0.926514
positive regulation of DNA-binding transcription factor activity	1	0.565998	0.134735	0.384476	0	1.02619	1.62763	1.16469
response to peptide hormone	1	0.984642	0.911599	0.59894	0	0.228033	0.584097	0.970038
microtubule cytoskeleton organization	1	0.914024	0.96709	0.219546	0	0.478733	0.448038	1.37232
regulation of ion transport	1	0.984642	0.990979	0.827935	0	0.228033	0.32254	0.760787
negative regulation of macromolecule biosynthetic process	1	0.921518	0.54025	0.649734	0	0.464749	1.02957	0.926514
tissue morphogenesis	1	0.724386	0.883962	0.920083	0	0.803945	0.62491	0.637535
regulation of chromosome organization	1	0.978381	0.946639	0.300458	0	0.249838	0.495194	1.27543
regulation of secretion by cell	1	0.897036	0.883962	0.75245	0	0.509167	0.62491	0.832492
regulation of mitotic cell cycle phase transition	1	0.887445	0.946639	0.19071	0	0.525765	0.495194	1.44224
gland development	1	0.705572	0.740119	0.19071	0	0.830899	0.813409	1.44224
modulation of chemical synaptic transmission	1	0.978381	0.946639	0.997537	0	0.249838	0.495194	0.351838
embryo development ending in birth or egg hatching	1	0.705572	0.740119	0.19071	0	0.830899	0.813409	1.44224
regulation of trans-synaptic signaling	1	0.978381	0.946639	0.997537	0	0.249838	0.495194	0.351838
regulation of system process	1	0.978381	0.576293	0.574169	0	0.249838	0.994959	0.993279
chordate embryonic development	1	0.705572	0.740119	0.19071	0	0.830899	0.813409	1.44224
regulation of protein catabolic process	1	0.978381	0.867612	0.950398	0	0.249838	0.647355	0.576806
regulation of apoptotic signaling pathway	1	0.975783	0.712035	0.250288	0	0.257987	0.844547	1.35066
cellular response to peptide	1	0.972879	0.92723	0.604318	0	0.266644	0.531998	0.966892
positive regulation of protein transport	1	0.877052	0.937607	0.376097	0	0.5434	0.512984	1.18982
response to bacterium	1	0.975783	0.849398	0.780309	0	0.257987	0.671346	0.802147
positive regulation of establishment of protein localization	1	0.877052	0.937607	0.376097	0	0.5434	0.512984	1.18982
Fc receptor signaling pathway	1	1	0.972568	0.949842	0	0	0.395225	0.565364
regulation of intracellular transport	1	1	0.9994	0.400485	0	0	0.120381	1.17024
RNA metabolic process	1	0.969634	0.806895	0.0881162	0	0.27586	0.724653	1.74743
negative regulation of nucleobase-containing compound metabolic process	1	0.853643	0.806895	0.895043	0	0.582193	0.724653	0.662062
morphogenesis of an epithelium	1	0.597608	0.886384	0.962288	0	0.995564	0.597808	0.524661
cellular response to peptide hormone stimulus	1	0.961961	0.886384	0.578389	0	0.296198	0.597808	0.993346
protein-containing complex subunit organization	1	0.826353	0.886384	0.720452	0	0.626521	0.597808	0.855726
regulation of proteolysis involved in cellular protein catabolic process	1	1	0.991186	0.985827	0	0	0.271055	0.435617
regulation of peptidase activity	1	1	0.953425	0.365784	0	0	0.44418	1.22439
negative regulation of mitotic cell cycle	1	0.826353	0.886384	0.172979	0	0.626521	0.597808	1.52661
regulation of cellular protein catabolic process	1	1	0.991186	0.985827	0	0	0.271055	0.435617
organelle assembly	1	1	0.953425	0.517703	0	0	0.44418	1.05517
negative regulation of cell cycle process	1	0.952395	0.849297	0.185032	0	0.319546	0.65081	1.52396
protein-containing complex assembly	1	0.946763	0.934465	0.702149	0	0.332566	0.483572	0.870955
negative regulation of RNA metabolic process	1	0.794703	0.695009	0.752668	0	0.67766	0.859042	0.819886
response to molecule of bacterial origin	1	0.946763	0.827256	0.702149	0	0.332566	0.680763	0.870955
organic substance catabolic process	1	1	0.827256	0.250058	0	0	0.680763	1.40822
response to lipopolysaccharide	1	0.946763	0.827256	0.702149	0	0.332566	0.680763	0.870955
negative regulation of response to external stimulus	1	0.940479	0.980052	0.98172	0	0.346627	0.319394	0.431688
positive regulation of NF-kappaB transcription factor activity	1	0.52221	0.286535	0.549782	0	1.12721	1.42018	1.02608
cell cycle checkpoint	1	0.946763	0.934465	0.391228	0	0.332566	0.483572	1.20356
cellular process involved in reproduction in multicellular organism	1	1	1	0.97443	0	0	0	0.455905
regulation of endopeptidase activity	1	1	0.908719	0.41889	0	0	0.530117	1.18014
positive regulation of cell cycle process	1	0.758213	0.922553	0.645717	0	0.73731	0.505834	0.928335
regulation of I-kappaB kinase/NF-kappaB signaling	1	0.940479	0.980052	0.950133	0	0.346627	0.319394	0.534352
regulation of ion transmembrane transport	1	0.940479	0.980052	0.887537	0	0.346627	0.319394	0.649744
membrane organization	1	0.758213	0.426445	0.105448	0	0.73731	1.20556	1.78915
regulation of intracellular protein transport	1	1	0.996818	0.583974	0	0	0.158253	0.993412
organelle localization	1	1	0.99597	0.911662	0	0	0.165544	0.601122
regulation of ubiquitin-dependent protein catabolic process	1	1	0.975629	0.97443	0	0	0.334104	0.455905
forebrain development	1	0.738006	0.975629	0.268316	0	0.77102	0.334104	1.39752
regulation of metal ion transport	1	1	0.975629	0.97443	0	0	0.334104	0.455905
negative regulation of organelle organization	1	1	0.99597	0.111916	0	0	0.165544	1.80917
epithelial tube morphogenesis	1	0.716418	0.892714	0.964554	0	0.807794	0.556711	0.482811
activation of JUN kinase activity	1	1	0.892714	0.681886	0	0	0.556711	0.889823
G protein-coupled receptor signaling pathway	1	0.92565	0.745196	0.352637	0	0.378414	0.788571	1.27493
negative regulation of cell cycle phase transition	1	0.916932	0.874274	0.162148	0	0.396473	0.585961	1.66193
mitotic cell cycle checkpoint	1	0.92565	0.892714	0.21238	0	0.378414	0.556711	1.51872
in utero embryonic development	1	0.716418	0.745196	0.111916	0	0.807794	0.788571	1.80917
negative regulation of catabolic process	1	0.92565	0.892714	0.817955	0	0.378414	0.556711	0.735709
positive regulation of I-kappaB kinase/NF-kappaB signaling	1	0.92565	0.970277	0.911662	0	0.378414	0.35015	0.601122
macromolecule catabolic process	1	1	0.892714	0.352637	0	0	0.556711	1.27493
negative regulation of RNA biosynthetic process	1	0.693401	0.712124	0.620407	0	0.84808	0.832063	0.956444
endocytosis	1	0.693401	0.874274	0.620407	0	0.84808	0.585961	0.956444
response to insulin	1	1	0.963813	0.449064	0	0	0.367722	1.15353
positive regulation of intracellular transport	1	1	0.9949	0.288353	0	0	0.173497	1.3855
regulation of chemotaxis	1	0.916932	0.9949	0.620407	0	0.396473	0.173497	0.956444
negative regulation of neuron death	1	1	0.874274	0.884331	0	0	0.585961	0.640758
inorganic ion homeostasis	1	0.916932	0.712124	0.884331	0	0.396473	0.832063	0.640758
negative regulation of nucleic acid-templated transcription	1	0.693401	0.712124	0.620407	0	0.84808	0.832063	0.956444
regulation of proteasomal protein catabolic process	1	1	0.9949	0.983591	0	0	0.173497	0.400509
negative regulation of transcription, DNA-templated	1	0.693401	0.712124	0.620407	0	0.84808	0.832063	0.956444
negative regulation of mitotic cell cycle phase transition	1	0.907214	0.853124	0.227994	0	0.416251	0.618286	1.51614
regulation of nuclear division	1	1	0.991843	0.482108	0	0	0.191789	1.1229
positive regulation of intracellular protein transport	1	1	0.993548	0.37919	0	0	0.182208	1.25357
regulation of cysteine-type endopeptidase activity	1	1	0.946672	0.482108	0	0	0.408412	1.1229
response to oxygen levels	1	1	0.993548	0.993638	0	0	0.182208	0.318963
plasma membrane bounded cell projection assembly	1	1	0.853124	0.55336	0	0	0.618286	1.0333
cation homeostasis	1	0.907214	0.676087	0.850325	0	0.416251	0.88038	0.685674
regulation of cation transmembrane transport	1	0.907214	0.956027	0.976578	0	0.416251	0.387051	0.425454
intrinsic apoptotic signaling pathway	1	0.907214	0.461692	0.227994	0	0.416251	1.17902	1.51614
cell projection assembly	1	1	0.853124	0.55336	0	0	0.618286	1.0333
aging	1	0.907214	0.956027	0.719663	0	0.416251	0.387051	0.846218
regulation of cell cycle G2/M phase transition	1	1	0.991843	0.911073	0	0	0.191789	0.585025
exocytosis	1	0.896382	0.637106	0.808751	0	0.438004	0.934393	0.736999
positive regulation of chromosome organization	1	0.896382	0.828983	0.808751	0	0.438004	0.654198	0.736999
regulation of response to wounding	1	0.642915	0.637106	0.808751	0	0.941276	0.934393	0.736999
transmembrane receptor protein serine/threonine kinase signaling pathway	1	1	0.991843	0.808751	0	0	0.191789	0.736999
pattern recognition receptor signaling pathway	1	1	0.828983	0.659189	0	0	0.654198	0.914164
negative regulation of nervous system development	1	0.615387	0.935464	0.758897	0	0.995651	0.432145	0.796209
Fc-epsilon receptor signaling pathway	1	1	0.828983	0.808751	0	0	0.654198	0.736999
cellular response to biotic stimulus	1	1	0.946672	0.808751	0	0	0.408412	0.736999
regulation of cellular response to growth factor stimulus	1	0.896382	0.637106	0.482108	0	0.438004	0.934393	1.1229
response to virus	1	0.896382	0.946672	0.808751	0	0.438004	0.408412	0.736999
negative regulation of defense response	1	0.884312	0.935464	0.986028	0	0.462045	0.432145	0.361185
regulation of hormone levels	1	0.642915	0.105814	0.482108	0	0.941276	2.05728	1.1229
negative regulation of cell development	1	0.884312	0.989692	0.953583	0	0.462045	0.202379	0.48531
gliogenesis	1	0.642915	0.946672	0.310464	0	0.941276	0.408412	1.37177
regulation of peptide secretion	1	0.642915	0.417514	0.659189	0	0.941276	1.25561	0.914164
endomembrane system organization	1	0.884312	0.801572	0.408547	0	0.462045	0.694329	1.22879
regulation of extrinsic apoptotic signaling pathway	1	1	0.595279	0.59173	0	0	0.995107	0.993476
cellular response to insulin stimulus	1	1	0.935464	0.408547	0	0	0.432145	1.22879
DNA integrity checkpoint	1	1	0.935464	0.59173	0	0	0.432145	0.993476
negative regulation of binding	1	1	0.801572	0.125971	0	0	0.694329	1.86444
response to decreased oxygen levels	1	1	0.989692	0.986028	0	0	0.202379	0.361185
negative regulation of cellular catabolic process	1	1	0.935464	0.758897	0	0	0.432145	0.796209
DNA damage checkpoint	1	1	0.935464	0.59173	0	0	0.432145	0.993476
positive regulation of peptidase activity	1	1	0.989692	0.59173	0	0	0.202379	0.993476
second-messenger-mediated signaling	1	0.884312	0.801572	0.881838	0	0.462045	0.694329	0.628819
regulation of immune effector process	1	0.615387	0.801572	0.881838	0	0.995651	0.694329	0.628819
positive regulation of protein catabolic process	1	1	0.98698	0.979539	0	0	0.214144	0.386508
pattern specification process	1	0.586318	0.550794	0.518456	0	1.05642	1.06393	1.08717
establishment or maintenance of cell polarity	1	0.855889	0.906133	0.970298	0	0.518605	0.488532	0.41545
toll-like receptor signaling pathway	1	1	0.770628	0.700388	0	0	0.739471	0.8653
chromosome segregation	1	1	0.770628	0.0337216	0	0	0.739471	2.64356
response to transforming growth factor beta	1	0.870866	0.770628	0.518456	0	0.488756	0.739471	1.08717
response to hypoxia	1	1	0.98698	0.979539	0	0	0.214144	0.386508
regulation of peptidyl-serine phosphorylation	1	0.870866	0.922074	0.700388	0	0.488756	0.458699	0.8653
regulation of reactive oxygen species metabolic process	1	0.586318	0.770628	0.335033	0	1.05642	0.739471	1.35582
RNA processing	1	0.870866	0.770628	0.335033	0	0.488756	0.739471	1.35582
DNA metabolic process	1	1	0.922074	0.700388	0	0	0.458699	0.8653
regulation of proteasomal ubiquitin-dependent protein catabolic process	1	1	0.98698	0.979539	0	0	0.214144	0.386508
regulation of muscle system process	1	1	0.328259	0.518456	0	0	1.44161	1.08717
positive regulation of chemotaxis	1	0.870866	0.98698	0.700388	0	0.488756	0.214144	0.8653
negative regulation of inflammatory response	1	0.855889	0.906133	0.970298	0	0.518605	0.488532	0.41545
regulation of protein secretion	1	0.586318	0.328259	0.518456	0	1.05642	1.44161	1.08717
negative regulation of neuron apoptotic process	1	1	0.770628	0.935647	0	0	0.739471	0.521643
regulation of small GTPase mediated signal transduction	1	0.870866	0.922074	0.995342	0	0.488756	0.458699	0.269684
regulation of protein ubiquitination	1	1	0.922074	0.700388	0	0	0.458699	0.8653
supramolecular fiber organization	1	0.586318	0.328259	0.335033	0	1.05642	1.44161	1.35582
regulation of cell size	1	1	1	0.970298	0	0	0	0.41545
regulation of response to cytokine stimulus	1	0.586318	0.550794	0.518456	0	1.05642	1.06393	1.08717
regulation of protein modification by small protein conjugation or removal	1	1	0.922074	0.700388	0	0	0.458699	0.8653
heart morphogenesis	1	0.855889	0.983564	0.911781	0	0.518605	0.227293	0.56356
glial cell differentiation	1	0.555711	0.906133	0.264238	0	1.12471	0.488532	1.51106
negative regulation of apoptotic signaling pathway	1	1	0.906133	0.799303	0	0	0.488532	0.738275
positive regulation of proteolysis involved in cellular protein catabolic process	1	1	0.983564	0.992847	0	0	0.227293	0.288599
leukocyte activation involved in immune response	1	1	0.906133	0.992847	0	0	0.488532	0.288599
cell activation involved in immune response	1	1	0.906133	0.992847	0	0	0.488532	0.288599
protein localization to organelle	1	0.855889	0.983564	0.799303	0	0.518605	0.227293	0.738275
regulation of mitotic nuclear division	1	1	0.983564	0.264238	0	0	0.227293	1.51106
proteolysis	1	1	0.983564	0.633361	0	0	0.227293	0.946875
positive regulation of peptidyl-serine phosphorylation	1	0.855889	0.906133	0.633361	0	0.518605	0.488532	0.946875
regulated exocytosis	1	0.855889	0.503944	0.633361	0	0.518605	1.14259	0.946875
organonitrogen compound catabolic process	1	1	0.735917	0.264238	0	0	0.790624	1.51106
regulation of ion transmembrane transporter activity	1	0.855889	0.906133	0.799303	0	0.518605	0.488532	0.738275
positive regulation of ubiquitin-dependent protein catabolic process	1	1	0.983564	0.992847	0	0	0.227293	0.288599
regulation of smooth muscle cell proliferation	1	0.555711	0.735917	0.441226	0	1.12471	0.790624	1.19957
meiotic cell cycle	1	1	0.979262	0.362565	0	0	0.242084	1.33692
regulation of transmembrane receptor protein serine/threonine kinase signaling pathway	1	0.855889	0.735917	0.633361	0	0.518605	0.790624	0.946875
negative regulation of immune response	1	0.839213	0.979262	0.989089	0	0.55218	0.242084	0.310215
negative regulation of neurogenesis	1	0.839213	0.979262	0.880537	0	0.55218	0.242084	0.612454
response to mechanical stimulus	1	0.855889	0.906133	0.441226	0	0.518605	0.488532	1.19957
positive regulation of secretion	1	0.555711	0.503944	0.133564	0	1.12471	1.14259	1.90358
regulation of cysteine-type endopeptidase activity involved in apoptotic process	1	1	0.88722	0.362565	0	0	0.522339	1.33692
regulation of cellular carbohydrate metabolic process	1	1	0.735917	0.633361	0	0	0.790624	0.946875
positive regulation of Wnt signaling pathway	1	0.555711	0.735917	0.911781	0	1.12471	0.790624	0.56356
cellular component disassembly	1	0.855889	0.735917	0.441226	0	0.518605	0.790624	1.19957
regulation of G2/M transition of mitotic cell cycle	1	1	0.983564	0.911781	0	0	0.227293	0.56356
negative regulation of proteolysis	1	1	0.735917	0.441226	0	0	0.790624	1.19957
positive regulation of cellular protein catabolic process	1	1	0.983564	0.992847	0	0	0.227293	0.288599
regulation of leukocyte migration	1	0.555711	0.906133	0.441226	0	1.12471	0.488532	1.19957
mesenchyme development	1	0.839213	0.979262	0.880537	0	0.55218	0.242084	0.612454
intracellular protein transport	1	1	0.455143	0.198901	0	0	1.23327	1.70506
cation transport	1	1	0.88722	0.989089	0	0	0.522339	0.310215
positive regulation of apoptotic signaling pathway	1	0.839213	0.455143	0.198901	0	0.55218	1.23327	1.70506
germ cell development	1	1	1	0.975182	0	0	0	0.364241
regulation of cytokine-mediated signaling pathway	1	0.523593	0.697255	0.558642	0	1.20216	0.849074	1.04476
spindle organization	1	0.820647	0.654529	0.141513	0	0.590228	0.916504	1.95454
cellular response to transforming growth factor beta stimulus	1	0.839213	0.88722	0.743989	0	0.55218	0.522339	0.807912
regulation of calcium ion transport	1	1	0.88722	0.989089	0	0	0.522339	0.310215
urogenital system development	1	0.820647	0.864871	0.983478	0	0.590228	0.56097	0.335152
interaction with host	1	0.839213	0.455143	0.362565	0	0.55218	1.23327	1.33692
DNA repair	1	1	0.88722	0.558642	0	0	0.522339	1.04476
cellular response to lipopolysaccharide	1	1	0.979262	0.880537	0	0	0.242084	0.612454
cellular response to molecule of bacterial origin	1	1	0.979262	0.880537	0	0	0.242084	0.612454
regulation of leukocyte proliferation	1	0.523593	0.697255	0.743989	0	1.20216	0.849074	0.807912
cellular macromolecule catabolic process	1	1	0.88722	0.362565	0	0	0.522339	1.33692
negative regulation of protein binding	1	1	0.979262	0.362565	0	0	0.242084	1.33692
organelle fission	1	1	0.979262	0.362565	0	0	0.242084	1.33692
nuclear division	1	1	0.979262	0.362565	0	0	0.242084	1.33692
negative regulation of cell projection organization	1	0.820647	0.973848	0.840376	0	0.590228	0.258846	0.670227
positive regulation of ion transport	1	1	0.979262	0.558642	0	0	0.242084	1.04476
regulation of protein localization to nucleus	1	1	0.88722	0.362565	0	0	0.522339	1.33692
metal ion homeostasis	1	0.839213	0.697255	0.880537	0	0.55218	0.849074	0.612454
regulation of membrane potential	1	1	1	0.880537	0	0	0	0.612454
positive regulation of transmembrane transport	1	1	0.979262	0.362565	0	0	0.242084	1.33692
mRNA metabolic process	1	1	0.88722	0.558642	0	0	0.522339	1.04476
positive regulation of cell growth	1	0.839213	0.979262	0.743989	0	0.55218	0.242084	0.807912
positive regulation of secretion by cell	1	0.523593	0.455143	0.0905005	0	1.20216	1.23327	2.18198
protein localization to membrane	1	0.523593	0.103706	0.0905005	0	1.20216	2.23765	2.18198
cell junction assembly	1	0.523593	0.103706	0.0905005	0	1.20216	2.23765	2.18198
regulation of mRNA metabolic process	1	1	0.455143	0.198901	0	0	1.23327	1.70506
developmental growth involved in morphogenesis	1	0.523593	0.697255	0.743989	0	1.20216	0.849074	0.807912
cellular ion homeostasis	1	1	0.864871	0.840376	0	0	0.56097	0.670227
Fc receptor mediated stimulatory signaling pathway	1	0.820647	0.973848	0.939234	0	0.590228	0.258846	0.487785
small GTPase mediated signal transduction	1	1	0.973848	0.997158	0	0	0.258846	0.20591
telencephalon development	1	0.820647	0.973848	0.477904	0	0.590228	0.258846	1.16442
anatomical structure homeostasis	1	1	1	0.678572	0	0	0	0.891429
negative regulation of cell adhesion	1	0.820647	0.654529	0.477904	0	0.590228	0.916504	1.16442
regulation of response to DNA damage stimulus	1	0.820647	0.404931	0.285546	0	0.590228	1.33907	1.50855
positive regulation of proteasomal protein catabolic process	1	1	0.973848	0.983478	0	0	0.258846	0.335152
ameboidal-type cell migration	1	0.820647	0.973848	0.983478	0	0.590228	0.258846	0.335152
regulation of chromatin organization	1	0.820647	0.654529	0.141513	0	0.590228	0.916504	1.95454
synaptic signaling	1	0.820647	0.654529	0.840376	0	0.590228	0.916504	0.670227
positive regulation of proteasomal ubiquitin-dependent protein catabolic process	1	1	0.973848	0.983478	0	0	0.258846	0.335152
positive regulation of canonical Wnt signaling pathway	1	0.490013	0.654529	0.939234	0	1.29063	0.916504	0.487785
negative regulation of MAPK cascade	1	1	0.973848	0.840376	0	0	0.258846	0.670227
regulation of exocytosis	1	0.820647	0.864871	0.939234	0	0.590228	0.56097	0.487785
positive regulation of protein-containing complex assembly	1	1	1	0.983478	0	0	0	0.335152
regulation of synaptic plasticity	1	1	0.973848	0.997158	0	0	0.258846	0.20591
negative regulation of transcription by RNA polymerase II	1	0.490013	0.404931	0.477904	0	1.29063	1.33907	1.16442
positive regulation of endopeptidase activity	1	1	0.973848	0.678572	0	0	0.258846	0.891429
regulation of glucose metabolic process	1	1	0.654529	0.477904	0	0	0.916504	1.16442
positive regulation of hemopoiesis	1	1	0.864871	0.678572	0	0	0.56097	0.891429
protein catabolic process	1	1	0.864871	0.477904	0	0	0.56097	1.16442
establishment of cell polarity	1	0.799982	0.838578	0.914519	0	0.633703	0.605536	0.533804
cellular cation homeostasis	1	1	0.864871	0.840376	0	0	0.56097	0.670227
positive regulation of mitotic cell cycle	1	0.490013	0.654529	0.285546	0	1.29063	0.916504	1.50855
regulation of wound healing	1	0.490013	0.404931	0.678572	0	1.29063	1.33907	0.891429
regulation of regulated secretory pathway	1	0.820647	0.864871	0.939234	0	0.590228	0.56097	0.487785
divalent inorganic cation homeostasis	1	0.820647	0.654529	0.840376	0	0.590228	0.916504	0.670227
regulation of cell cycle G1/S phase transition	1	0.490013	0.404931	0.141513	0	1.29063	1.33907	1.95454
nucleus organization	1	1	0.838578	0.393748	0	0	0.605536	1.31392
regionalization	1	0.45505	0.60773	0.603322	0	1.39267	0.995155	0.99354
negative regulation of neuron differentiation	1	0.776987	0.958473	0.96305	0	0.683859	0.3001	0.398609
immune response-regulating cell surface receptor signaling pathway involved in phagocytosis	1	1	1	0.975182	0	0	0	0.364241
cilium assembly	1	1	0.967037	0.603322	0	0	0.278001	0.99354
kidney development	1	0.776987	0.807798	0.96305	0	0.683859	0.657521	0.398609
renal system development	1	0.776987	0.807798	0.96305	0	0.683859	0.657521	0.398609
cilium organization	1	1	0.967037	0.603322	0	0	0.278001	0.99354
Fc-gamma receptor signaling pathway involved in phagocytosis	1	1	1	0.975182	0	0	0	0.364241
Fc-gamma receptor signaling pathway	1	1	1	0.975182	0	0	0	0.364241
RNA biosynthetic process	1	1	0.60773	0.213529	0	0	0.995155	1.72918
transcription, DNA-templated	1	1	0.60773	0.213529	0	0	0.995155	1.72918
regulation of G1/S transition of mitotic cell cycle	1	0.45505	0.60773	0.213529	0	1.39267	0.995155	1.72918
regulation of muscle cell differentiation	1	0.799982	0.838578	0.789812	0	0.633703	0.605536	0.73954
cell-cell adhesion	1	0.799982	0.838578	0.975182	0	0.633703	0.605536	0.364241
mammary gland development	1	0.799982	0.353984	0.0939674	0	0.633703	1.46407	2.28696
negative regulation of ion transport	1	1	1	0.975182	0	0	0	0.364241
signal transduction in response to DNA damage	1	1	0.838578	0.603322	0	0	0.605536	0.99354
nucleic acid-templated transcription	1	1	0.60773	0.213529	0	0	0.995155	1.72918
regulation of protein dephosphorylation	1	1	0.60773	0.213529	0	0	0.995155	1.72918
regulation of hormone secretion	1	0.45505	0.163211	0.393748	0	1.39267	2.03637	1.31392
regulation of Ras protein signal transduction	1	0.799982	0.838578	0.995448	0	0.633703	0.605536	0.222467
mesoderm development	1	0.776987	0.0423646	0.0572502	0	0.683859	3.09618	2.75223
vascular process in circulatory system	1	0.776987	0.807798	0.149763	0	0.683859	0.657521	2.02338
regulation of osteoblast differentiation	1	0.776987	0.55698	0.519492	0	0.683859	1.0881	1.12111
I-kappaB kinase/NF-kappaB signaling	1	0.776987	0.55698	0.149763	0	0.683859	1.0881	2.02338
placenta development	1	0.418814	0.807798	0.309646	0	1.51168	0.657521	1.50607
myeloid cell activation involved in immune response	1	1	0.807798	0.96305	0	0	0.657521	0.398609
regulation of chromosome segregation	1	1	1	0.429558	0	0	0	1.28507
mitotic DNA integrity checkpoint	1	1	0.807798	0.309646	0	0	0.657521	1.50607
mitotic DNA damage checkpoint	1	1	0.807798	0.309646	0	0	0.657521	1.50607
mRNA processing	1	1	0.807798	0.727648	0	0	0.657521	0.824246
trans-synaptic signaling	1	0.776987	0.807798	0.881264	0	0.683859	0.657521	0.589016
regulation of peptide hormone secretion	1	0.418814	0.128576	0.519492	0	1.51168	2.26741	1.12111
protein modification by small protein conjugation or removal	1	0.776987	0.807798	0.149763	0	0.683859	0.657521	2.02338
positive regulation of transmembrane receptor protein serine/threonine kinase signaling pathway	1	1	0.807798	0.519492	0	0	0.657521	1.12111
regulation of telomere maintenance	1	1	0.958473	0.881264	0	0	0.3001	0.589016
developmental cell growth	1	0.776987	0.807798	0.881264	0	0.683859	0.657521	0.589016
positive regulation of synaptic transmission	1	0.776987	0.958473	0.96305	0	0.683859	0.3001	0.398609
calcium ion homeostasis	1	1	0.807798	0.881264	0	0	0.657521	0.589016
actomyosin structure organization	1	0.776987	0.807798	0.519492	0	0.683859	0.657521	1.12111
endocrine system development	1	1	1	0.309646	0	0	0	1.50607
cell growth	1	0.776987	0.807798	0.881264	0	0.683859	0.657521	0.589016
negative regulation of cell growth	1	1	1	0.945524	0	0	0	0.439846
cellular protein-containing complex assembly	1	1	0.807798	0.727648	0	0	0.657521	0.824246
response to tumor necrosis factor	1	1	0.958473	0.881264	0	0	0.3001	0.589016
regulation of extent of cell growth	1	1	1	0.945524	0	0	0	0.439846
negative regulation of Wnt signaling pathway	1	1	0.958473	0.727648	0	0	0.3001	0.824246
regulation of G protein-coupled receptor signaling pathway	1	1	0.807798	0.881264	0	0	0.657521	0.589016
regulation of leukocyte mediated immunity	1	0.418814	0.55698	0.727648	0	1.51168	1.0881	0.824246
regulation of cell projection assembly	1	1	0.947711	0.653307	0	0	0.32588	0.930067
regulation of tissue remodeling	1	0.751403	0.097786	0.0968986	0	0.742362	2.55632	2.435
signal transduction by p53 class mediator	1	0.751403	0.50258	0.653307	0	0.742362	1.19957	0.930067
cellular metal ion homeostasis	1	1	0.771967	0.837374	0	0	0.718945	0.656482
myeloid leukocyte mediated immunity	1	1	0.771967	0.945524	0	0	0.718945	0.439846
negative regulation of extrinsic apoptotic signaling pathway	1	1	0.771967	0.837374	0	0	0.718945	0.656482
Ras protein signal transduction	1	1	0.947711	0.988503	0	0	0.32588	0.264604
regulation of mononuclear cell proliferation	1	0.381461	0.50258	0.837374	0	1.65228	1.19957	0.656482
positive regulation of cysteine-type endopeptidase activity	1	1	0.947711	0.653307	0	0	0.32588	0.930067
morphogenesis of a branching structure	1	0.722946	0.730523	0.780738	0	0.81151	0.792636	0.740792
mitotic spindle organization	1	1	0.947711	0.229704	0	0	0.32588	1.76222
positive regulation of cell junction assembly	1	0.751403	0.50258	0.945524	0	0.742362	1.19957	0.439846
cellular response to oxygen levels	1	1	0.947711	0.837374	0	0	0.32588	0.656482
development of primary sexual characteristics	1	1	1	0.920566	0	0	0	0.490236
positive regulation of reactive oxygen species metabolic process	1	0.381461	0.50258	0.229704	0	1.65228	1.19957	1.76222
transcription by RNA polymerase II	1	1	0.50258	0.429558	0	0	1.19957	1.28507
positive regulation of leukocyte differentiation	1	1	0.771967	0.653307	0	0	0.718945	0.930067
establishment of organelle localization	1	1	0.934192	0.981891	0	0	0.356343	0.291987
regulation of chromosome separation	1	1	1	0.56725	0	0	0	1.06612
positive regulation of smooth muscle cell proliferation	1	0.381461	0.50258	0.429558	0	1.65228	1.19957	1.28507
regulation of telomere maintenance via telomerase	1	1	0.947711	0.945524	0	0	0.32588	0.439846
regulation of oxidoreductase activity	1	0.381461	0.253244	0.229704	0	1.65228	1.79723	1.76222
regulation of cell division	1	0.381461	0.771967	0.837374	0	1.65228	0.718945	0.656482
regulation of phosphoprotein phosphatase activity	1	1	0.50258	0.429558	0	0	1.19957	1.28507
regulation of lymphocyte proliferation	1	0.381461	0.50258	0.837374	0	1.65228	1.19957	0.656482
cellular response to decreased oxygen levels	1	1	0.947711	0.837374	0	0	0.32588	0.656482
leukocyte degranulation	1	1	0.771967	0.945524	0	0	0.718945	0.439846
positive regulation of protein localization to nucleus	1	1	0.947711	0.429558	0	0	0.32588	1.28507
regeneration	1	0.381461	0.253244	0.229704	0	1.65228	1.79723	1.76222
regulation of histone modification	1	0.751403	0.771967	0.229704	0	0.742362	0.718945	1.76222
negative regulation of neuron projection development	1	0.722946	0.934192	0.920566	0	0.81151	0.356343	0.490236
regulation of nucleocytoplasmic transport	1	1	0.947711	0.429558	0	0	0.32588	1.28507
regulation of telomere maintenance via telomere lengthening	1	1	0.947711	0.945524	0	0	0.32588	0.439846
regulation of cell shape	1	1	0.771967	0.945524	0	0	0.718945	0.439846
regulation of inflammatory response to antigenic stimulus	1	0.722946	0.730523	0.920566	0	0.81151	0.792636	0.490236
metal ion transport	1	1	0.947711	0.988503	0	0	0.32588	0.264604
learning	1	0.751403	0.947711	0.945524	0	0.742362	0.32588	0.439846
cellular divalent inorganic cation homeostasis	1	1	0.771967	0.837374	0	0	0.718945	0.656482
microtubule cytoskeleton organization involved in mitosis	1	1	0.947711	0.229704	0	0	0.32588	1.76222
regulation of leukocyte chemotaxis	1	0.751403	0.947711	0.429558	0	0.742362	0.32588	1.28507
negative regulation of protein serine/threonine kinase activity	1	1	0.934192	0.780738	0	0	0.356343	0.740792
cellular calcium ion homeostasis	1	1	0.730523	0.780738	0	0	0.792636	0.740792
meiotic cell cycle process	1	1	1	0.709575	0	0	0	0.849181
chemical synaptic transmission	1	0.722946	0.730523	0.780738	0	0.81151	0.792636	0.740792
integrin-mediated signaling pathway	1	0.722946	0.934192	0.998061	0	0.81151	0.356343	0.131721
transforming growth factor beta receptor signaling pathway	1	1	1	0.920566	0	0	0	0.490236
cellular response to hypoxia	1	1	0.934192	0.780738	0	0	0.356343	0.740792
cellular response to tumor necrosis factor	1	1	0.934192	0.780738	0	0	0.356343	0.740792
regulation of cytokinesis	1	0.722946	0.934192	0.920566	0	0.81151	0.356343	0.490236
negative regulation of G1/S transition of mitotic cell cycle	1	0.722946	0.730523	0.337318	0	0.81151	0.792636	1.50362
regulation of cell cycle arrest	1	1	0.730523	0.56725	0	0	0.792636	1.06612
negative regulation of cellular response to growth factor stimulus	1	0.722946	0.730523	0.780738	0	0.81151	0.792636	0.740792
anterograde trans-synaptic signaling	1	0.722946	0.730523	0.780738	0	0.81151	0.792636	0.740792
epithelium migration	1	0.722946	0.934192	0.981891	0	0.81151	0.356343	0.291987
tissue migration	1	0.722946	0.934192	0.981891	0	0.81151	0.356343	0.291987
negative regulation of transmembrane receptor protein serine/threonine kinase signaling pathway	1	0.722946	0.730523	0.780738	0	0.81151	0.792636	0.740792
cellular protein catabolic process	1	1	0.730523	0.337318	0	0	0.792636	1.50362
positive regulation of telomere maintenance via telomerase	1	1	0.934192	0.920566	0	0	0.356343	0.490236
positive regulation of telomere maintenance	1	1	0.934192	0.920566	0	0	0.356343	0.490236
nuclear chromosome segregation	1	1	0.934192	0.158194	0	0	0.356343	2.12081
negative regulation of canonical Wnt signaling pathway	1	1	0.934192	0.780738	0	0	0.356343	0.740792
regulation of calcium-mediated signaling	1	1	0.934192	0.998061	0	0	0.356343	0.131721
positive regulation of axonogenesis	1	1	1	0.920566	0	0	0	0.490236
positive regulation of protein secretion	1	0.343191	0.205411	0.337318	0	1.82091	2.02622	1.50362
epithelial cell proliferation	1	0.722946	0.730523	0.56725	0	0.81151	0.792636	1.06612
regulation of plasma membrane bounded cell projection assembly	1	1	0.934192	0.56725	0	0	0.356343	1.06612
regulation of carbohydrate biosynthetic process	1	1	1	0.780738	0	0	0	0.740792
inositol lipid-mediated signaling	1	1	1	0.56725	0	0	0	1.06612
phosphatidylinositol-mediated signaling	1	1	1	0.56725	0	0	0	1.06612
oxidation-reduction process	1	1	0.730523	0.56725	0	0	0.792636	1.06612
regulation of cellular response to heat	1	1	0.91722	0.97167	0	0	0.392893	0.325449
regulation of axon extension	1	1	1	0.920566	0	0	0	0.490236
positive regulation of telomere maintenance via telomere lengthening	1	1	0.934192	0.920566	0	0	0.356343	0.490236
gonad development	1	1	1	0.885609	0	0	0	0.553207
T cell differentiation	1	0.722946	0.934192	0.780738	0	0.81151	0.356343	0.740792
epithelial cell migration	1	0.722946	0.934192	0.981891	0	0.81151	0.356343	0.291987
negative regulation of protein catabolic process	1	0.722946	0.445041	0.56725	0	0.81151	1.33577	1.06612
B cell activation	1	1	0.730523	0.780738	0	0	0.792636	0.740792
regulation of blood circulation	1	0.722946	0.730523	0.780738	0	0.81151	0.792636	0.740792
calcium-mediated signaling	1	0.722946	0.730523	0.780738	0	0.81151	0.792636	0.740792
negative regulation of inflammatory response to antigenic stimulus	1	0.6913	0.91722	0.97167	0	0.894399	0.392893	0.325449
mammary gland epithelium development	1	0.722946	0.205411	0.0147319	0	0.81151	2.02622	4.61247
morphogenesis of a branching epithelium	1	0.722946	0.730523	0.780738	0	0.81151	0.792636	0.740792
positive regulation of peptide secretion	1	0.343191	0.205411	0.337318	0	1.82091	2.02622	1.50362
cell aging	1	0.722946	0.730523	0.337318	0	0.81151	0.792636	1.50362
negative regulation of cell cycle G1/S phase transition	1	0.722946	0.730523	0.337318	0	0.81151	0.792636	1.50362
glial cell development	1	0.304263	0.682943	0.247756	0	2.02697	0.882681	1.80949
female gamete generation	1	1	1	0.885609	0	0	0	0.553207
cell-matrix adhesion	1	1	0.91722	0.885609	0	0	0.392893	0.553207
regulation of telomerase activity	1	1	0.91722	0.885609	0	0	0.392893	0.553207
protein localization to cell periphery	1	0.6913	0.385133	0.471445	0	0.894399	1.50597	1.24744
DNA-templated transcription, initiation	1	1	0.682943	0.247756	0	0	0.882681	1.80949
negative regulation of nuclear division	1	1	1	0.622982	0	0	0	0.993602
regulation of sister chromatid segregation	1	1	1	0.622982	0	0	0	0.993602
regulation of metaphase/anaphase transition of cell cycle	1	1	1	0.622982	0	0	0	0.993602
regulation of actin cytoskeleton reorganization	1	1	0.91722	0.885609	0	0	0.392893	0.553207
positive regulation of transporter activity	1	1	1	0.709575	0	0	0	0.849181
positive regulation of leukocyte proliferation	1	1	1	0.97167	0	0	0	0.325449
mesenchymal cell differentiation	1	0.6913	0.91722	0.471445	0	0.894399	0.392893	1.24744
branching morphogenesis of an epithelial tube	1	0.6913	0.682943	0.885609	0	0.894399	0.882681	0.553207
meiotic nuclear division	1	1	1	0.709575	0	0	0	0.849181
anterior/posterior pattern specification	1	0.6913	0.682943	0.471445	0	0.894399	0.882681	1.24744
B cell receptor signaling pathway	1	0.6913	0.385133	0.885609	0	0.894399	1.50597	0.553207
thymus development	1	0.6913	0.91722	0.709575	0	0.894399	0.392893	0.849181
regulation of coagulation	1	0.304263	0.385133	0.471445	0	2.02697	1.50597	1.24744
neuron projection extension	1	0.6913	0.682943	0.709575	0	0.894399	0.882681	0.849181
regulation of insulin secretion	1	0.6913	0.160697	0.471445	0	0.894399	2.32036	1.24744
regulation of anion transport	1	1	1	0.0541862	0	0	0	3.55401
regulation of muscle adaptation	1	1	0.160697	0.471445	0	0	2.32036	1.24744
regulation of RNA splicing	1	1	0.682943	0.471445	0	0	0.882681	1.24744
positive regulation of chromatin organization	1	0.6913	0.682943	0.471445	0	0.894399	0.882681	1.24744
response to endoplasmic reticulum stress	1	1	0.91722	0.709575	0	0	0.392893	0.849181
regulation of cellular response to insulin stimulus	1	1	0.91722	0.885609	0	0	0.392893	0.553207
regulation of hemostasis	1	0.304263	0.385133	0.471445	0	2.02697	1.50597	1.24744
positive regulation of nucleocytoplasmic transport	1	1	0.91722	0.471445	0	0	0.392893	1.24744
regulation of telomere capping	1	1	0.91722	0.885609	0	0	0.392893	0.553207
regulation of glucose transmembrane transport	1	1	0.682943	0.028653	0	0	0.882681	4.08067
regulation of mitochondrion organization	1	1	1	0.709575	0	0	0	0.849181
male sex differentiation	1	1	1	0.622982	0	0	0	0.993602
regulation of insulin receptor signaling pathway	1	1	0.91722	0.885609	0	0	0.392893	0.553207
regulation of blood coagulation	1	0.304263	0.385133	0.471445	0	2.02697	1.50597	1.24744
regulation of epithelial cell apoptotic process	1	1	0.385133	0.709575	0	0	1.50597	0.849181
negative regulation of cell-cell adhesion	1	1	0.682943	0.247756	0	0	0.882681	1.80949
muscle organ development	1	0.6913	0.682943	0.247756	0	0.894399	0.882681	1.80949
positive regulation of immune effector process	1	0.6913	0.682943	0.709575	0	0.894399	0.882681	0.849181
positive regulation of leukocyte chemotaxis	1	0.6913	0.91722	0.471445	0	0.894399	0.392893	1.24744
positive regulation of leukocyte migration	1	0.6913	0.91722	0.471445	0	0.894399	0.392893	1.24744
response to ionizing radiation	1	1	0.895922	0.369768	0	0	0.437558	1.50119
signal transduction involved in DNA damage checkpoint	1	1	0.895922	0.622982	0	0	0.437558	0.993602
signal transduction involved in DNA integrity checkpoint	1	1	0.895922	0.622982	0	0	0.437558	0.993602
negative regulation of cell cycle G2/M phase transition	1	1	0.895922	0.622982	0	0	0.437558	0.993602
positive regulation of osteoblast differentiation	1	1	0.628796	0.622982	0	0	0.995201	0.993602
regulation of calcium ion transmembrane transport	1	1	1	0.994437	0	0	0	0.162068
signal transduction involved in cell cycle checkpoint	1	1	0.895922	0.622982	0	0	0.437558	0.993602
neutrophil mediated immunity	1	1	0.895922	0.956023	0	0	0.437558	0.367269
regulation of cation channel activity	1	0.656115	0.628796	0.622982	0	0.995735	0.995201	0.993602
regulation of intrinsic apoptotic signaling pathway	1	0.656115	0.628796	0.166545	0	0.995735	0.995201	2.26824
regulation of extrinsic apoptotic signaling pathway in absence of ligand	1	1	0.323923	0.166545	0	0	1.7247	2.26824
pallium development	1	0.656115	0.895922	0.622982	0	0.995735	0.437558	0.993602
cellular response to BMP stimulus	1	1	0.895922	0.369768	0	0	0.437558	1.50119
response to BMP	1	1	0.895922	0.369768	0	0	0.437558	1.50119
activin receptor signaling pathway	1	1	0.895922	0.622982	0	0	0.437558	0.993602
neutrophil activation involved in immune response	1	1	0.895922	0.956023	0	0	0.437558	0.367269
positive regulation of telomerase activity	1	1	0.895922	0.8376	0	0	0.437558	0.634148
regulation of synapse assembly	1	1	1	0.990596	0	0	0	0.182893
regulation of sodium ion transport	1	1	1	0.8376	0	0	0	0.634148
cell fate commitment	1	0.656115	0.628796	0.622982	0	0.995735	0.995201	0.993602
modulation of process of other organism involved in symbiotic interaction	1	1	0.628796	0.369768	0	0	0.995201	1.50119
transcription initiation from RNA polymerase II promoter	1	1	0.628796	0.369768	0	0	0.995201	1.50119
cellular response to interferon-gamma	1	1	0.323923	0.622982	0	0	1.7247	0.993602
proteolysis involved in cellular protein catabolic process	1	1	0.895922	0.622982	0	0	0.437558	0.993602
sister chromatid segregation	1	1	0.895922	0.166545	0	0	0.437558	2.26824
regulation of interspecies interactions between organisms	1	0.656115	0.323923	0.166545	0	0.995735	1.7247	2.26824
generation of precursor metabolites and energy	1	1	0.895922	0.622982	0	0	0.437558	0.993602
positive regulation of protein polymerization	1	1	1	0.8376	0	0	0	0.634148
lipopolysaccharide-mediated signaling pathway	1	1	1	0.956023	0	0	0	0.367269
regulation of viral process	1	0.656115	0.323923	0.166545	0	0.995735	1.7247	2.26824
regulation of synaptic vesicle cycle	1	1	0.628796	0.8376	0	0	0.995201	0.634148
regulation of mRNA stability	1	1	0.323923	0.0541862	0	0	1.7247	3.55401
regulation of RNA stability	1	1	0.323923	0.0541862	0	0	1.7247	3.55401
negative regulation of secretion	1	1	1	0.956023	0	0	0	0.367269
modulation of process of other organism	1	1	0.628796	0.369768	0	0	0.995201	1.50119
granulocyte activation	1	1	0.895922	0.956023	0	0	0.437558	0.367269
response to temperature stimulus	1	1	1	0.956023	0	0	0	0.367269
positive regulation of histone modification	1	0.656115	0.628796	0.369768	0	0.995735	0.995201	1.50119
regulation of BMP signaling pathway	1	0.656115	0.628796	0.622982	0	0.995735	0.995201	0.993602
BMP signaling pathway	1	1	0.895922	0.369768	0	0	0.437558	1.50119
positive regulation of telomere capping	1	1	0.895922	0.8376	0	0	0.437558	0.634148
epidermis development	1	0.265	0.120185	0.0119299	0	2.28437	2.71222	6.13694
positive regulation of ion transmembrane transport	1	1	1	0.8376	0	0	0	0.634148
negative regulation of transmembrane transport	1	1	0.895922	0.622982	0	0	0.437558	0.993602
regulation of muscle cell apoptotic process	1	1	0.895922	0.956023	0	0	0.437558	0.367269
gland morphogenesis	1	0.265	0.323923	0.166545	0	2.28437	1.7247	2.26824
insulin receptor signaling pathway	1	1	0.895922	0.369768	0	0	0.437558	1.50119
neutrophil activation	1	1	0.895922	0.956023	0	0	0.437558	0.367269
regulation of platelet activation	1	0.265	0.323923	0.369768	0	2.28437	1.7247	1.50119
regulation of protein targeting	1	1	1	0.622982	0	0	0	0.993602
regulation of myeloid leukocyte mediated immunity	1	0.656115	0.628796	0.8376	0	0.995735	0.995201	0.634148
regulation of signaling receptor activity	1	0.656115	0.628796	0.369768	0	0.995735	0.995201	1.50119
membrane docking	1	1	0.895922	0.369768	0	0	0.437558	1.50119
protein localization to plasma membrane	1	0.656115	0.323923	0.369768	0	0.995735	1.7247	1.50119
response to interferon-gamma	1	1	0.323923	0.622982	0	0	1.7247	0.993602
regulation of mRNA catabolic process	1	1	0.323923	0.0541862	0	0	1.7247	3.55401
negative regulation of cellular amide metabolic process	1	1	0.323923	0.369768	0	0	1.7247	1.50119
limbic system development	1	0.617003	0.869209	0.268156	0	1.12232	0.4934	1.88167
regulation of oxidative stress-induced cell death	1	1	0.869209	0.268156	0	0	0.4934	1.88167
cellular response to amino acid starvation	1	1	0.869209	0.521696	0	0	0.4934	1.19573
regulation of muscle contraction	1	1	0.869209	0.773215	0	0	0.4934	0.742033
positive regulation of myeloid cell differentiation	1	1	0.869209	0.521696	0	0	0.4934	1.19573
gastrulation	1	0.617003	0.262802	0.268156	0	1.12232	2.01627	1.88167
receptor-mediated endocytosis	1	0.225805	0.567821	0.268156	0	2.61502	1.13985	1.88167
calcium ion transport	1	1	0.869209	0.932338	0	0	0.4934	0.421017
embryonic placenta development	1	0.225805	0.567821	0.0991298	0	2.61502	1.13985	3.03235
epidermal growth factor receptor signaling pathway	1	0.617003	0.869209	0.932338	0	1.12232	0.4934	0.421017
epithelial tube formation	1	0.225805	0.567821	0.773215	0	2.61502	1.13985	0.742033
positive regulation of cell cycle phase transition	1	0.617003	0.869209	0.773215	0	1.12232	0.4934	0.742033
response to amino acid starvation	1	1	0.869209	0.521696	0	0	0.4934	1.19573
centrosome cycle	1	1	1	0.521696	0	0	0	1.19573
Golgi organization	1	0.617003	0.869209	0.773215	0	1.12232	0.4934	0.742033
regulation of polysaccharide metabolic process	1	1	0.869209	0.521696	0	0	0.4934	1.19573
ubiquitin-dependent protein catabolic process	1	1	0.869209	0.521696	0	0	0.4934	1.19573
cell-cell junction organization	1	0.225805	0.0189512	0.0991298	0	2.61502	5.15099	3.03235
epithelial cell development	1	1	0.500039	0.409012	0	0	1.33255	1.49878
regulation of neurotransmitter levels	1	1	0.869209	0.932338	0	0	0.4934	0.421017
regulation of mitotic sister chromatid segregation	1	1	1	0.521696	0	0	0	1.19573
regulation of glycogen metabolic process	1	1	0.869209	0.521696	0	0	0.4934	1.19573
divalent metal ion transport	1	1	0.869209	0.932338	0	0	0.4934	0.421017
regulation of neurotransmitter receptor activity	1	0.617003	0.567821	0.521696	0	1.12232	1.13985	1.19573
regulation of DNA replication	1	0.617003	0.567821	0.521696	0	1.12232	1.13985	1.19573
DNA replication	1	1	0.869209	0.773215	0	0	0.4934	0.742033
cellular response to mechanical stimulus	1	0.617003	0.567821	0.0246068	0	1.12232	1.13985	5.34467
detection of stimulus	1	1	0.869209	0.932338	0	0	0.4934	0.421017
stem cell differentiation	1	0.617003	0.869209	0.268156	0	1.12232	0.4934	1.88167
protein modification by small protein conjugation	1	0.617003	0.567821	0.268156	0	1.12232	1.13985	1.88167
organelle localization by membrane tethering	1	1	1	0.521696	0	0	0	1.19573
mitotic nuclear division	1	1	0.869209	0.521696	0	0	0.4934	1.19573
regulation of cytosolic calcium ion concentration	1	1	0.869209	0.932338	0	0	0.4934	0.421017
response to acid chemical	1	0.617003	0.869209	0.990596	0	1.12232	0.4934	0.182893
spermatid differentiation	1	1	1	0.845077	0	0	0	0.592931
regulation of sequestering of calcium ion	1	1	1	1	0	0	0	0
modification-dependent macromolecule catabolic process	1	1	0.869209	0.521696	0	0	0.4934	1.19573
cell maturation	1	1	0.869209	0.773215	0	0	0.4934	0.742033
modulation by symbiont of host process	1	1	0.567821	0.521696	0	0	1.13985	1.19573
skin development	1	0.225805	0.0848741	0.0991298	0	2.61502	3.26127	3.03235
positive regulation of muscle cell differentiation	1	1	1	0.932338	0	0	0	0.421017
regulation of cellular response to oxidative stress	1	1	0.869209	0.268156	0	0	0.4934	1.88167
positive regulation of protein ubiquitination	1	1	0.869209	0.521696	0	0	0.4934	1.19573
negative regulation of protein ubiquitination	1	1	0.869209	0.773215	0	0	0.4934	0.742033
neutrophil degranulation	1	1	0.869209	0.932338	0	0	0.4934	0.421017
regulation of leukocyte degranulation	1	0.617003	0.869209	0.932338	0	1.12232	0.4934	0.421017
regulation of epithelial cell differentiation	1	1	0.869209	0.932338	0	0	0.4934	0.421017
protein ubiquitination	1	0.617003	0.567821	0.268156	0	1.12232	1.13985	1.88167
positive regulation of cysteine-type endopeptidase activity involved in apoptotic process	1	1	0.869209	0.521696	0	0	0.4934	1.19573
energy derivation by oxidation of organic compounds	1	1	0.869209	0.521696	0	0	0.4934	1.19573
ciliary basal body-plasma membrane docking	1	1	1	0.521696	0	0	0	1.19573
morphogenesis of embryonic epithelium	1	0.225805	0.567821	0.773215	0	2.61502	1.13985	0.742033
microtubule organizing center organization	1	1	1	0.521696	0	0	0	1.19573
regulation of mitotic sister chromatid separation	1	1	1	0.521696	0	0	0	1.19573
negative regulation of endopeptidase activity	1	1	0.567821	0.268156	0	0	1.13985	1.88167
intrinsic apoptotic signaling pathway in response to DNA damage	1	0.617003	0.262802	0.268156	0	1.12232	2.01627	1.88167
male gonad development	1	1	1	0.689375	0	0	0	0.89299
positive regulation of mitochondrion organization	1	1	1	0.773215	0	0	0	0.742033
DNA damage response, signal transduction by p53 class mediator	1	1	0.567821	0.773215	0	0	1.13985	0.742033
modification-dependent protein catabolic process	1	1	0.869209	0.521696	0	0	0.4934	1.19573
tube formation	1	0.225805	0.567821	0.773215	0	2.61502	1.13985	0.742033
response to cadmium ion	1	0.617003	0.869209	0.268156	0	1.12232	0.4934	1.88167
RNA splicing	1	1	0.567821	0.521696	0	0	1.13985	1.19573
regulation of cardiac muscle hypertrophy	1	1	0.262802	0.521696	0	0	2.01627	1.19573
development of primary male sexual characteristics	1	1	1	0.689375	0	0	0	0.89299
positive regulation of cation transmembrane transport	1	1	1	0.932338	0	0	0	0.421017
B cell differentiation	1	1	0.869209	0.932338	0	0	0.4934	0.421017
negative regulation of epithelial cell apoptotic process	1	1	0.869209	0.932338	0	0	0.4934	0.421017
regulation of calcium ion transport into cytosol	1	1	1	1	0	0	0	0
negative regulation of autophagy	1	1	1	0.521696	0	0	0	1.19573
regulation of mitotic metaphase/anaphase transition	1	1	1	0.521696	0	0	0	1.19573
proteasomal protein catabolic process	1	1	0.869209	0.773215	0	0	0.4934	0.742033
negative regulation of peptidase activity	1	1	0.567821	0.268156	0	0	1.13985	1.88167
regulation of adaptive immune response	1	0.617003	0.567821	0.773215	0	1.12232	1.13985	0.742033
circadian rhythm	1	0.617003	0.869209	0.990596	0	1.12232	0.4934	0.182893
cardiac chamber development	1	0.617003	0.869209	0.932338	0	1.12232	0.4934	0.421017
regulation of muscle hypertrophy	1	1	0.262802	0.521696	0	0	2.01627	1.19573
regulation of heart contraction	1	1	0.869209	0.932338	0	0	0.4934	0.421017
negative regulation of mitotic nuclear division	1	1	1	0.521696	0	0	0	1.19573
positive regulation of protein modification by small protein conjugation or removal	1	1	0.869209	0.521696	0	0	0.4934	1.19573
negative regulation of protein modification by small protein conjugation or removal	1	1	0.869209	0.773215	0	0	0.4934	0.742033
female pregnancy	1	1	1	0.773215	0	0	0	0.742033
regulation of response to oxidative stress	1	1	0.869209	0.268156	0	0	0.4934	1.88167
divalent inorganic cation transport	1	1	0.869209	0.932338	0	0	0.4934	0.421017
peripheral nervous system development	1	1	1	0.409012	0	0	0	1.49878
signal transduction involved in mitotic G1 DNA damage checkpoint	1	1	0.835721	0.689375	0	0	0.565149	0.89299
signal transduction involved in mitotic cell cycle checkpoint	1	1	0.835721	0.689375	0	0	0.565149	0.89299
renal system process	1	0.525241	0.793761	0.97323	0	1.50184	0.660781	0.245375
nuclear envelope organization	1	1	0.500039	0.174253	0	0	1.33255	2.51562
regulation of homotypic cell-cell adhesion	1	0.573537	0.500039	0.409012	0	1.28504	1.33255	1.49878
nucleocytoplasmic transport	1	1	1	0.409012	0	0	0	1.49878
positive regulation of lymphocyte differentiation	1	1	0.835721	0.689375	0	0	0.565149	0.89299
hexose metabolic process	1	1	0.500039	0.409012	0	0	1.33255	1.49878
regulation of pathway-restricted SMAD protein phosphorylation	1	1	1	0.689375	0	0	0	0.89299
interferon-gamma-mediated signaling pathway	1	1	0.500039	0.689375	0	0	1.33255	0.89299
negative regulation of chromosome organization	1	1	1	0.689375	0	0	0	0.89299
negative regulation of proteolysis involved in cellular protein catabolic process	1	1	0.835721	0.689375	0	0	0.565149	0.89299
spermatid development	1	1	1	0.954922	0	0	0	0.295343
smoothened signaling pathway	1	0.573537	0.835721	0.689375	0	1.28504	0.565149	0.89299
positive regulation of cytosolic calcium ion concentration	1	1	0.835721	0.896978	0	0	0.565149	0.492664
tissue homeostasis	1	1	1	0.689375	0	0	0	0.89299
embryonic epithelial tube formation	1	0.573537	0.835721	0.896978	0	1.28504	0.565149	0.492664
glycerophospholipid metabolic process	1	1	1	0.689375	0	0	0	0.89299
signal transduction involved in mitotic DNA integrity checkpoint	1	1	0.835721	0.689375	0	0	0.565149	0.89299
signal transduction involved in mitotic DNA damage checkpoint	1	1	0.835721	0.689375	0	0	0.565149	0.89299
intracellular signal transduction involved in G1 DNA damage checkpoint	1	1	0.835721	0.689375	0	0	0.565149	0.89299
phospholipid metabolic process	1	1	1	0.689375	0	0	0	0.89299
microtubule-based movement	1	1	1	0.896978	0	0	0	0.492664
regulation of polysaccharide biosynthetic process	1	1	1	0.689375	0	0	0	0.89299
mitotic G1/S transition checkpoint	1	1	0.835721	0.689375	0	0	0.565149	0.89299
negative regulation of chromosome segregation	1	1	1	0.584239	0	0	0	1.11937
positive regulation of calcium ion transport	1	1	0.835721	0.896978	0	0	0.565149	0.492664
G1 DNA damage checkpoint	1	1	0.835721	0.689375	0	0	0.565149	0.89299
NIK/NF-kappaB signaling	1	0.573537	0.835721	0.409012	0	1.28504	0.565149	1.49878
regulation of gliogenesis	1	1	0.835721	0.689375	0	0	0.565149	0.89299
sprouting angiogenesis	1	1	0.835721	0.689375	0	0	0.565149	0.89299
monosaccharide metabolic process	1	1	0.500039	0.409012	0	0	1.33255	1.49878
regulation of glycogen biosynthetic process	1	1	1	0.689375	0	0	0	0.89299
regulation of tumor necrosis factor production	1	1	0.835721	0.689375	0	0	0.565149	0.89299
regulation of endothelial cell apoptotic process	1	1	0.500039	0.896978	0	0	1.33255	0.492664
positive regulation of organelle assembly	1	1	0.835721	0.689375	0	0	0.565149	0.89299
negative regulation of metaphase/anaphase transition of cell cycle	1	1	1	0.584239	0	0	0	1.11937
negative regulation of reproductive process	1	0.525241	0.793761	0.291632	0	1.50184	0.660781	2.00372
movement in host environment	1	0.573537	0.500039	0.409012	0	1.28504	1.33255	1.49878
defense response to virus	1	0.573537	0.500039	0.409012	0	1.28504	1.33255	1.49878
negative regulation of blood vessel morphogenesis	1	1	0.203493	0.409012	0	0	2.42404	1.49878
regulation of type I interferon production	1	1	1	0.896978	0	0	0	0.492664
negative regulation of cysteine-type endopeptidase activity	1	1	0.835721	0.409012	0	0	0.565149	1.49878
entry into host	1	0.573537	0.500039	0.409012	0	1.28504	1.33255	1.49878
positive regulation of ion transmembrane transporter activity	1	1	1	0.689375	0	0	0	0.89299
regulation of neurotransmitter transport	1	1	0.835721	0.896978	0	0	0.565149	0.492664
positive regulation of cell cycle arrest	1	1	0.835721	0.896978	0	0	0.565149	0.492664
energy reserve metabolic process	1	1	0.835721	0.689375	0	0	0.565149	0.89299
negative regulation of chromosome separation	1	1	1	0.584239	0	0	0	1.11937
astrocyte differentiation	1	0.187168	0.500039	0.174253	0	3.0554	1.33255	2.51562
glucose metabolic process	1	1	0.500039	0.409012	0	0	1.33255	1.49878
regulation of meiotic cell cycle	1	0.525241	0.793761	0.584239	0	1.50184	0.660781	1.11937
negative regulation of vasculature development	1	1	0.203493	0.409012	0	0	2.42404	1.49878
eye morphogenesis	1	0.573537	0.203493	0.409012	0	1.28504	2.42404	1.49878
activation of protein kinase B activity	1	1	1	0.689375	0	0	0	0.89299
regulation of release of sequestered calcium ion into cytosol	1	1	1	1	0	0	0	0
spindle assembly	1	1	0.500039	0.409012	0	0	1.33255	1.49878
regulation of nervous system process	1	1	1	0.689375	0	0	0	0.89299
cellular response to nerve growth factor stimulus	1	1	1	0.984123	0	0	0	0.209674
response to nerve growth factor	1	1	1	0.984123	0	0	0	0.209674
nuclear transport	1	1	1	0.409012	0	0	0	1.49878
regulation of striated muscle cell differentiation	1	1	1	0.896978	0	0	0	0.492664
endothelial cell migration	1	1	1	0.984123	0	0	0	0.209674
G2 DNA damage checkpoint	1	1	0.835721	0.409012	0	0	0.565149	1.49878
mitotic G1 DNA damage checkpoint	1	1	0.835721	0.689375	0	0	0.565149	0.89299
positive regulation of small GTPase mediated signal transduction	1	0.573537	0.500039	0.896978	0	1.28504	1.33255	0.492664
negative regulation of translation	1	1	0.203493	0.174253	0	0	2.42404	2.51562
peptidyl-serine autophosphorylation	1	1	1	0.409012	0	0	0	1.49878
regulation of glutamate receptor signaling pathway	1	0.573537	0.500039	0.689375	0	1.28504	1.33255	0.89299
negative regulation of protein-containing complex assembly	1	1	0.835721	0.896978	0	0	0.565149	0.492664
negative regulation of angiogenesis	1	1	0.203493	0.409012	0	0	2.42404	1.49878
proteasome-mediated ubiquitin-dependent protein catabolic process	1	1	0.835721	0.689375	0	0	0.565149	0.89299
negative regulation of cysteine-type endopeptidase activity involved in apoptotic process	1	1	0.835721	0.409012	0	0	0.565149	1.49878
receptor metabolic process	1	1	1	0.689375	0	0	0	0.89299
animal organ regeneration	1	0.573537	0.835721	0.689375	0	1.28504	0.565149	0.89299
regulation of neurotransmitter secretion	1	1	0.835721	0.896978	0	0	0.565149	0.492664
negative regulation of G2/M transition of mitotic cell cycle	1	1	0.835721	0.689375	0	0	0.565149	0.89299
regulation of glucan biosynthetic process	1	1	1	0.689375	0	0	0	0.89299
negative regulation of BMP signaling pathway	1	0.573537	0.500039	0.409012	0	1.28504	1.33255	1.49878
positive regulation of dephosphorylation	1	0.573537	0.500039	0.409012	0	1.28504	1.33255	1.49878
regulation of Notch signaling pathway	1	0.573537	0.500039	0.689375	0	1.28504	1.33255	0.89299
positive regulation of pathway-restricted SMAD protein phosphorylation	1	1	1	0.689375	0	0	0	0.89299
negative regulation of ion transmembrane transport	1	1	1	0.689375	0	0	0	0.89299
cyclic-nucleotide-mediated signaling	1	1	0.835721	0.896978	0	0	0.565149	0.492664
negative regulation of hemopoiesis	1	1	1	0.896978	0	0	0	0.492664
negative regulation of organ growth	1	1	1	0.896978	0	0	0	0.492664
ribonucleoprotein complex biogenesis	1	0.573537	0.835721	0.174253	0	1.28504	0.565149	2.51562
regulation of Rho protein signal transduction	1	1	1	1	0	0	0	0
regulation of T cell proliferation	1	0.573537	0.835721	0.896978	0	1.28504	0.565149	0.492664
regulation of blood pressure	1	1	1	0.984123	0	0	0	0.209674
regulation of tumor necrosis factor superfamily cytokine production	1	1	0.835721	0.689375	0	0	0.565149	0.89299
glycerolipid metabolic process	1	1	1	0.689375	0	0	0	0.89299
regulation of adaptive immune response based on somatic recombination of immune receptors built from immunoglobulin superfamily domains	1	0.573537	0.500039	0.689375	0	1.28504	1.33255	0.89299
neural tube development	1	0.573537	0.500039	0.689375	0	1.28504	1.33255	0.89299
locomotory behavior	1	0.573537	0.835721	0.984123	0	1.28504	0.565149	0.209674
cardiac ventricle development	1	0.573537	0.835721	0.896978	0	1.28504	0.565149	0.492664
cardiac chamber morphogenesis	1	0.573537	0.835721	0.896978	0	1.28504	0.565149	0.492664
negative regulation of cellular protein catabolic process	1	1	0.835721	0.689375	0	0	0.565149	0.89299

## Sheet: DE HPBraf 2
	0.05	0.1	0.2	0.4	0.05	0.1	0.2	0.4	5%, E[V(p)]	rank	E[Q]	min Q
cell differentiation	0.000126546	0.000573426	0.00182924	0.0535655	5.18181	2.7124	1.93564	1.35791	0.07	1	0.07	0.0355
regulation of multicellular organismal development	0.000129856	0.000637593	0.0196071	0.0623267	4.68396	2.71848	1.65814	1.37661	0.071	2	0.0355	0.0355
cellular developmental process	0.000220804	0.00117845	0.00477353	0.0227833	4.88928	2.55044	1.80546	1.45439	0.128	3	0.0426667	0.03925
positive regulation of developmental process	0.000395155	0.000488228	0.00141467	0.0462642	4.25975	2.91609	2.14834	1.46425	0.225	4	0.05625	0.03925
positive regulation of lipase activity	0.000523403	0.00198579	0.00374975	0.00865245	10.9386	6.50949	4.83402	4.2721	0.293	5	0.0586	0.03925
positive regulation of phospholipase activity	0.000523403	0.00198579	0.00374975	0.00865245	10.9386	6.50949	4.83402	4.2721	0.293	6	0.0488333	0.03925
biomineralization	0.000594678	0.00804136	0.0187917	0.0243228	16.8381	7.54957	5.16492	5.36277	0.371	7	0.053	0.03925
biomineral tissue development	0.000594678	0.00804136	0.0187917	0.0243228	16.8381	7.54957	5.16492	5.36277	0.371	8	0.046375	0.03925
transmembrane receptor protein tyrosine kinase signaling pathway	0.000688661	0.00124152	0.0122417	0.0309741	4.07294	2.74559	1.83236	1.543	0.436	9	0.0484444	0.03925
regulation of lipase activity	0.000734274	0.00293071	0.0062562	0.017946	9.93139	5.84898	4.22127	3.40798	0.446	10	0.0446	0.03925
regulation of phospholipase activity	0.000734274	0.00293071	0.0062562	0.017946	9.93139	5.84898	4.22127	3.40798	0.446	11	0.0405455	0.03925
regulation of developmental process	0.000833259	0.000340631	0.00736478	0.0446344	3.83648	2.81216	1.76065	1.39208	0.471	12	0.03925	0.03925
bone development	0.00144921	0.0180376	0.159842	0.469351	12.0162	5.38019	2.32634	1.25147	0.924	13	0.0710769	0.0603043
digestive tract development	0.00144921	0.0180376	0.159842	0.469351	12.0162	5.38019	2.32634	1.25147	0.924	14	0.066	0.0603043
positive regulation of neurogenesis	0.0016004	0.000349374	0.000255914	0.0529446	4.7861	4.03236	3.27613	1.70788	1.006	15	0.0670667	0.0603043
positive regulation of cell differentiation	0.00189808	0.000255578	0.000945539	0.1917	3.79478	3.30179	2.37029	1.2633	1.102	16	0.068875	0.0603043
peptidyl-tyrosine modification	0.00203453	0.00444581	0.00670695	0.0597844	3.44881	2.32469	1.85339	1.40022	1.325	17	0.0779412	0.0603043
peptidyl-tyrosine phosphorylation	0.00203453	0.00444581	0.00670695	0.0597844	3.44881	2.32469	1.85339	1.40022	1.325	18	0.0736111	0.0603043
positive regulation of multicellular organismal process	0.00203453	0.001734	0.000715602	0.0597844	3.44881	2.54085	2.18364	1.40022	1.325	19	0.0697368	0.0603043
cellular response to retinoic acid	0.00209689	0.0250464	0.070754	0.335291	10.5065	4.70071	2.935	1.50854	1.339	20	0.06695	0.0603043
digestive system development	0.00209689	0.0250464	0.204386	0.335291	10.5065	4.70071	2.03141	1.50854	1.339	21	0.0637619	0.0603043
positive regulation of nervous system development	0.00212284	0.000548407	0.000150244	0.0258485	4.53958	3.79797	3.35204	1.86446	1.341	22	0.0609545	0.0603043
regulation of multicellular organismal process	0.00227251	0.00155381	0.00375504	0.0403794	3.39391	2.4676	1.84472	1.39758	1.387	23	0.0603043	0.0603043
hemopoiesis	0.00277365	0.00946464	0.036037	0.0831706	4.3154	2.73965	1.90995	1.56379	1.78	24	0.0741667	0.0705556
system development	0.00299042	0.00232645	0.0198754	0.0327038	3.44622	2.41264	1.60521	1.41153	1.877	25	0.07508	0.0705556
cell morphogenesis involved in differentiation	0.00315376	0.00356809	0.0834784	0.250817	4.21077	3.06026	1.66921	1.26748	1.905	26	0.0732692	0.0705556
positive regulation of cell development	0.00315376	0.00102435	0.00124152	0.167466	4.21077	3.48944	2.74559	1.37941	1.905	27	0.0705556	0.0705556
regulation of cell differentiation	0.00352208	0.00147028	0.0310709	0.515339	3.1964	2.55658	1.5991	1.01203	2.093	28	0.07475	0.0731463
cell development	0.00406633	0.0121871	0.187539	0.178323	3.18319	2.10911	1.28325	1.23635	2.457	29	0.0847241	0.0731463
enzyme linked receptor protein signaling pathway	0.00439322	0.00575642	0.0571642	0.0480126	3.14695	2.2833	1.51431	1.43938	2.526	30	0.0842	0.0731463
positive regulation of phosphorylation	0.00479134	0.0773102	0.0476597	0.0877638	3.03978	1.57937	1.48259	1.30369	2.823	31	0.0910645	0.0731463
positive regulation of kinase activity	0.00484375	0.0495521	0.0240311	0.0769457	3.02717	1.71052	1.61349	1.33914	2.891	32	0.0903438	0.0731463
regulation of kinase activity	0.00507987	0.0121333	0.0125005	0.042548	3.00094	2.01808	1.69345	1.40374	2.949	33	0.0893636	0.0731463
positive regulation of phosphorus metabolic process	0.00510401	0.0818916	0.0524139	0.10033	3.01339	1.56495	1.46724	1.28557	2.977	34	0.0875588	0.0731463
positive regulation of phosphate metabolic process	0.00510401	0.0818916	0.0524139	0.10033	3.01339	1.56495	1.46724	1.28557	2.977	35	0.0850571	0.0731463
positive regulation of hydrolase activity	0.0051054	0.00684486	0.0199212	0.0919584	3.83478	2.76349	2.01281	1.51066	2.977	36	0.0826944	0.0731463
response to retinoic acid	0.00519008	0.0548565	0.058803	0.211708	7.61676	3.40142	2.75414	1.73497	2.982	37	0.0805946	0.0731463
leukocyte differentiation	0.00523118	0.00402499	0.119116	0.149265	4.75999	3.6351	1.73038	1.53751	2.986	38	0.0785789	0.0731463
regulation of protein kinase B signaling	0.00523118	0.0145782	0.367293	0.654619	4.75999	3.0333	1.24607	0.920843	2.986	39	0.0765641	0.0731463
cognition	0.00534705	0.00648995	0.0109588	0.00181736	5.68018	4.04689	3.03659	3.85295	2.999	40	0.074975	0.0731463
learning or memory	0.00534705	0.00648995	0.0109588	0.00181736	5.68018	4.04689	3.03659	3.85295	2.999	41	0.0731463	0.0731463
columnar/cuboidal epithelial cell differentiation	0.00576438	0.0379844	0.20265	0.0489733	12.1405	5.55901	2.43014	4.57522	3.924	42	0.0934286	0.0912558
myeloid cell homeostasis	0.00576438	0.0379844	0.00112834	0.0006135	12.1405	5.55901	12.554	Inf	3.924	43	0.0912558	0.0912558
positive regulation of cell projection organization	0.00583138	0.00340357	0.00398978	0.100902	4.09241	3.25202	2.59226	1.55475	4.079	44	0.0927045	0.0927045
immune system development	0.00710782	0.0279377	0.0340495	0.0362845	3.59003	2.25111	1.85472	1.70014	4.787	45	0.106378	0.104065
hematopoietic or lymphoid organ development	0.00710782	0.0279377	0.0340495	0.0362845	3.59003	2.25111	1.85472	1.70014	4.787	46	0.104065	0.104065
ephrin receptor signaling pathway	0.00769562	0.0104854	0.0205933	0.0482552	5.1219	3.60626	2.64494	2.11577	5.005	47	0.106489	0.106489
generation of neurons	0.00788602	0.0021857	0.00459781	0.0828034	2.8785	2.48145	1.90573	1.35075	6.333	48	0.131938	0.121321
positive regulation of tyrosine phosphorylation of STAT protein	0.00834923	0.00804136	0.0187917	0.0982742	10.1118	7.54957	5.16492	3.04244	6.588	49	0.134449	0.121321
regulation of tyrosine phosphorylation of STAT protein	0.00834923	0.00804136	0.0187917	0.0982742	10.1118	7.54957	5.16492	3.04244	6.588	50	0.13176	0.121321
cell morphogenesis	0.00842648	0.0261368	0.217938	0.35487	3.25483	2.14013	1.31325	1.13273	6.603	51	0.129471	0.121321
positive regulation of transferase activity	0.00871852	0.0489846	0.0385665	0.13563	2.77804	1.70468	1.53154	1.25377	6.64	52	0.127692	0.121321
regulation of transferase activity	0.00891588	0.0119257	0.0206782	0.080036	2.7672	2.01567	1.61343	1.31892	6.681	53	0.126057	0.121321
multicellular organism development	0.00905224	0.00509083	0.0484046	0.0849005	2.95682	2.25357	1.47404	1.29767	6.703	54	0.12413	0.121321
skeletal system development	0.00910772	0.125656	0.659433	0.140266	4.87941	2.12198	0.902445	1.65215	6.703	55	0.121873	0.121321
regulation of neurogenesis	0.00922907	0.00445465	0.0291037	0.301185	3.19902	2.64678	1.78927	1.17464	6.794	56	0.121321	0.121321
neurogenesis	0.00967936	0.00305457	0.00722988	0.128327	2.78686	2.39625	1.83101	1.28142	7.427	57	0.130298	0.130298
sex differentiation	0.0104437	0.0978662	0.502316	0.0552608	5.95771	2.65768	1.14541	2.42006	7.616	58	0.13131	0.130695
epithelial cell differentiation	0.010692	0.141553	0.177371	0.608028	4.6588	2.0255	1.64359	0.965772	7.711	59	0.130695	0.130695
positive regulation of receptor signaling pathway via STAT	0.0115177	0.012402	0.0316514	0.165261	8.6622	6.28535	4.1248	2.27575	8.977	60	0.149617	0.14479
female sex differentiation	0.0115177	0.0703362	0.322773	0.367856	8.6622	3.96057	1.72899	1.50606	8.977	61	0.147164	0.14479
positive regulation of receptor signaling pathway via JAK-STAT	0.0115177	0.012402	0.0316514	0.165261	8.6622	6.28535	4.1248	2.27575	8.977	62	0.14479	0.14479
reproductive structure development	0.0124584	0.158305	0.541885	0.362528	4.45642	1.93707	1.0434	1.22856	9.626	63	0.152794	0.150406
reproductive system development	0.0124584	0.158305	0.541885	0.362528	4.45642	1.93707	1.0434	1.22856	9.626	64	0.150406	0.150406
developmental process	0.0131185	0.00918212	0.061772	0.0639228	2.91336	2.16129	1.44419	1.33659	9.923	65	0.152662	0.152662
regulation of nervous system development	0.0141732	0.00857018	0.032252	0.226194	2.94317	2.41712	1.74365	1.23626	10.569	66	0.160136	0.156295
regulation of phosphorus metabolic process	0.0145236	0.0755439	0.067612	0.100734	2.61847	1.58006	1.41867	1.27698	11.505	67	0.171716	0.156295
anatomical structure morphogenesis	0.015179	0.102536	0.256931	0.169345	2.58886	1.54544	1.20111	1.23229	11.814	68	0.173735	0.156295
nervous system process	0.0152629	0.00556073	0.0248249	0.00635089	3.64405	3.18044	2.14463	2.35689	11.952	69	0.173217	0.156295
axonogenesis	0.0152629	0.00556073	0.0550868	0.190036	3.64405	3.18044	1.89769	1.39619	11.952	70	0.170743	0.156295
cellular response to lipid	0.0152629	0.117898	0.110079	0.409945	3.64405	1.89286	1.67126	1.13254	11.952	71	0.168338	0.156295
positive regulation of neuron projection development	0.0152629	0.00556073	0.00368394	0.114841	3.64405	3.18044	2.71089	1.54888	11.952	72	0.166	0.156295
developmental maturation	0.0152934	0.0899481	0.383872	0.707814	7.57325	3.45965	1.5097	0.851874	11.952	73	0.163726	0.156295
anatomical structure maturation	0.0152934	0.0899481	0.383872	0.707814	7.57325	3.45965	1.5097	0.851874	11.952	74	0.161514	0.156295
positive regulation of phospholipase C activity	0.0152934	0.0180376	0.0109358	0.0282959	7.57325	5.38019	4.99683	4.09463	11.952	75	0.15936	0.156295
substrate adhesion-dependent cell spreading	0.0152934	0.0899481	0.383872	0.246063	7.57325	3.45965	1.5097	1.81545	11.952	76	0.157263	0.156295
anatomical structure development	0.0161106	0.00540753	0.0526997	0.0693677	2.70685	2.26055	1.46355	1.32373	12.172	77	0.158078	0.156295
behavior	0.0165749	0.0279382	0.0289078	0.00407443	4.09818	2.82625	2.32997	2.89345	12.191	78	0.156295	0.156295
cell morphogenesis involved in neuron differentiation	0.017104	0.0066789	0.0656973	0.229649	3.5385	3.07704	1.82973	1.33104	12.735	79	0.161203	0.161203
regulation of cell development	0.0179859	0.0122531	0.0848875	0.513705	2.80601	2.29527	1.5249	1.01997	13.152	80	0.1644	0.162679
lymphocyte differentiation	0.0183367	0.152667	0.415758	0.479216	4.88223	2.1758	1.25879	1.1266	13.177	81	0.162679	0.162679
positive regulation of neuron differentiation	0.0190964	0.00796663	0.00637101	0.178124	3.43846	2.98018	2.50502	1.40483	14.615	82	0.178232	0.172558
multicellular organismal process	0.0195885	0.0167532	0.117093	0.220892	2.73002	2.0183	1.3372	1.16772	14.789	83	0.178181	0.172558
myeloid leukocyte differentiation	0.0196923	0.00401997	0.070754	0.156835	6.72216	6.85635	2.935	2.12789	14.84	84	0.176667	0.172558
ossification	0.0196923	0.111582	0.443701	0.335291	6.72216	3.06992	1.33906	1.50854	14.84	85	0.174588	0.172558
regulation of phospholipase C activity	0.0196923	0.0250464	0.018339	0.0558496	6.72216	4.70071	4.15631	3.06264	14.84	86	0.172558	0.172558
nervous system development	0.0203245	0.00943925	0.072888	0.425167	2.43972	2.08649	1.43004	1.05535	15.363	87	0.176586	0.176586
axon development	0.0212459	0.00944047	0.0450354	0.215515	3.34344	2.88879	1.92284	1.3418	15.713	88	0.178557	0.178557
regulation of hydrolase activity	0.022527	0.0385772	0.117802	0.346192	2.67921	1.95423	1.44247	1.12898	16.342	89	0.183618	0.183618
regulation of phosphorylation	0.0231771	0.0742745	0.0999466	0.0993858	2.3974	1.58377	1.35544	1.28017	17.793	90	0.1977	0.1977
positive regulation of phosphatidylinositol 3-kinase signaling	0.0252473	0.0210167	0.0677146	0.0323929	4.35314	3.39716	2.21721	2.41644	19.078	91	0.209648	0.202957
regulation of synapse organization	0.0252473	0.00498608	0.0248052	0.285715	4.35314	4.30793	2.70554	1.3902	19.078	92	0.20737	0.202957
regulation of synapse structure or activity	0.0252473	0.00498608	0.0248052	0.285715	4.35314	4.30793	2.70554	1.3902	19.078	93	0.20514	0.202957
positive regulation of vasculature development	0.0252473	0.0715575	0.156161	0.160228	4.35314	2.6148	1.79675	1.66768	19.078	94	0.202957	0.202957
regulation of cellular component biogenesis	0.0273931	0.0261368	0.217938	0.265923	2.69542	2.14013	1.31325	1.20698	19.768	95	0.208084	0.20799
tissue development	0.0278727	0.17698	0.43906	0.281686	2.56197	1.47346	1.0827	1.17575	19.967	96	0.20799	0.20799
regulation of plasma membrane bounded cell projection organization	0.02953	0.00445465	0.0544224	0.301185	2.64993	2.64678	1.65278	1.17464	21.59	97	0.222577	0.208269
regulation of cell projection organization	0.02953	0.00445465	0.0544224	0.301185	2.64993	2.64678	1.65278	1.17464	21.59	98	0.220306	0.208269
positive regulation of catalytic activity	0.0297652	0.0608486	0.01895	0.0990199	2.27604	1.63895	1.62383	1.28907	21.603	99	0.218212	0.208269
cell projection morphogenesis	0.0300446	0.0351729	0.149475	0.322291	2.80501	2.15291	1.4566	1.17574	21.66	100	0.2166	0.208269
neuron projection morphogenesis	0.0300446	0.0351729	0.149475	0.322291	2.80501	2.15291	1.4566	1.17574	21.66	101	0.214455	0.208269
plasma membrane bounded cell projection morphogenesis	0.0300446	0.0351729	0.149475	0.322291	2.80501	2.15291	1.4566	1.17574	21.66	102	0.212353	0.208269
homeostasis of number of cells	0.0303901	0.159983	0.0106928	0.0165365	5.48618	2.50295	4.18846	3.86496	21.66	103	0.210291	0.208269
response to alcohol	0.0303901	0.0434297	0.127741	0.30753	5.48618	3.74787	2.2734	1.51105	21.66	104	0.208269	0.208269
cell part morphogenesis	0.0325914	0.0392586	0.166614	0.363569	2.74889	2.10662	1.42187	1.13905	23.032	105	0.219352	0.216402
positive regulation of cellular component organization	0.0329071	0.102596	0.149101	0.392741	2.39008	1.6028	1.35176	1.08641	23.108	106	0.218	0.216402
regulation of GTPase activity	0.0335668	0.0966293	0.104702	0.265652	3.92444	2.34377	1.94743	1.4023	23.155	107	0.216402	0.216402
regulation of anatomical structure morphogenesis	0.0340967	0.0137325	0.0275727	0.0280653	2.45297	2.20866	1.727	1.59189	23.541	108	0.217972	0.217972
regulation of phosphate metabolic process	0.0355918	0.119869	0.0935075	0.120903	2.22636	1.46477	1.36572	1.25289	25.746	109	0.236202	0.226181
positive regulation of GTPase activity	0.0366902	0.186265	0.162209	0.391374	5.02132	2.29008	2.04172	1.31823	25.98	110	0.236182	0.226181
regulation of muscle cell differentiation	0.0366902	0.0548565	0.352548	0.600985	5.02132	3.40142	1.46775	0.996738	25.98	111	0.234054	0.226181
regulation of receptor signaling pathway via STAT	0.0366902	0.0548565	0.058803	0.391374	5.02132	3.40142	2.75414	1.31823	25.98	112	0.231964	0.226181
regulation of receptor signaling pathway via JAK-STAT	0.0366902	0.0548565	0.058803	0.391374	5.02132	3.40142	2.75414	1.31823	25.98	113	0.229912	0.226181
sensory organ development	0.0379524	0.00247339	0.0560006	0.130828	3.18471	3.66522	1.94754	1.54314	26.182	114	0.229667	0.226181
regulation of neuron projection development	0.0381263	0.00763423	0.0386088	0.252674	2.64245	2.61246	1.78912	1.23674	26.237	115	0.228148	0.226181
regulation of phosphatidylinositol 3-kinase signaling	0.0382707	0.037675	0.126729	0.0482552	3.73929	2.87037	1.8348	2.11577	26.237	116	0.226181	0.226181
positive regulation of protein kinase B signaling	0.0433425	0.286901	0.82608	0.824791	3.56944	1.5884	0.682335	0.736736	30.864	117	0.263795	0.255074
positive regulation of lipid kinase activity	0.0436166	0.213611	0.653162	0.283363	4.62788	2.10989	0.9187	1.51358	30.864	118	0.261559	0.255074
positive regulation of phosphatidylinositol 3-kinase activity	0.0436166	0.213611	0.653162	0.283363	4.62788	2.10989	0.9187	1.51358	30.864	119	0.259361	0.255074
regulation of phosphatidylinositol 3-kinase activity	0.0436166	0.213611	0.653162	0.283363	4.62788	2.10989	0.9187	1.51358	30.864	120	0.2572	0.255074
regulation of lipid kinase activity	0.0436166	0.213611	0.653162	0.283363	4.62788	2.10989	0.9187	1.51358	30.864	121	0.255074	0.255074
regulation of leukocyte activation	0.0462577	0.206673	0.408037	0.202817	2.9906	1.63897	1.17305	1.38701	31.932	122	0.261738	0.261738
cellular component morphogenesis	0.0475803	0.0648267	0.266496	0.471197	2.49573	1.89951	1.26819	1.05372	32.563	123	0.26474	0.26474
rhythmic process	0.0487842	0.0525279	0.50365	0.451497	3.4145	2.59883	1.09349	1.12852	34.944	124	0.281806	0.280592
animal organ development	0.0498952	0.0731564	0.222801	0.0430959	2.0846	1.61002	1.22271	1.41063	35.074	125	0.280592	0.280592
immune system process	0.0507147	0.0856024	0.103305	0.172383	2.13283	1.60893	1.39742	1.23703
regulation of neuron differentiation	0.0510501	0.0129994	0.0689517	0.409311	2.45006	2.40331	1.62878	1.09732
positive regulation of phospholipid metabolic process	0.0511587	0.241788	0.695935	0.197038	4.29056	1.95541	0.851092	1.71082
regulation of phospholipid metabolic process	0.0511587	0.241788	0.695935	0.197038	4.29056	1.95541	0.851092	1.71082
cell surface receptor signaling pathway	0.052176	0.02007	0.140144	0.223926	2.05161	1.89204	1.3004	1.16742
epithelium development	0.0524717	0.314728	0.562588	0.90794	2.60564	1.34021	0.997345	0.702319
response to lipid	0.0524717	0.314728	0.186889	0.559595	2.60564	1.34021	1.41736	0.996461
lymphocyte activation	0.0545964	0.335577	0.541885	0.362528	3.27164	1.45513	1.0434	1.22856
chemotaxis	0.0556002	0.0178097	0.0248249	0.114841	2.81728	2.70779	2.14463	1.54888
leukocyte activation	0.0556002	0.423166	0.63208	0.409945	2.81728	1.22133	0.934023	1.13254
taxis	0.0556002	0.0178097	0.0248249	0.114841	2.81728	2.70779	2.14463	1.54888
locomotion	0.0587093	0.12362	0.132204	0.276547	2.16817	1.56088	1.38707	1.16956
detection of stimulus	0.0591157	0.189461	0.20265	0.173067	6.49421	3.02941	2.43014	2.52388
male gonad development	0.0591157	0.189461	0.498939	0.00820518	6.49421	3.02941	1.33577	10.7506
development of primary male sexual characteristics	0.0591157	0.189461	0.498939	0.00820518	6.49421	3.02941	1.33577	10.7506
positive regulation of biomineralization	0.0591157	0.189461	0.20265	0.173067	6.49421	3.02941	2.43014	2.52388
response to fibroblast growth factor	0.0591157	0.0379844	0.20265	0.173067	6.49421	5.55901	2.43014	2.52388
limb development	0.0591157	0.189461	0.20265	0.173067	6.49421	3.02941	2.43014	2.52388
activation of GTPase activity	0.0591157	0.189461	0.498939	0.687816	6.49421	3.02941	1.33577	0.895817
regulation of gliogenesis	0.0591157	0.189461	0.0552204	0.173067	6.49421	3.02941	4.09392	2.52388
appendage development	0.0591157	0.189461	0.20265	0.173067	6.49421	3.02941	2.43014	2.52388
cellular response to fibroblast growth factor stimulus	0.0591157	0.0379844	0.20265	0.173067	6.49421	5.55901	2.43014	2.52388
cellular response to nerve growth factor stimulus	0.0591157	0.0379844	0.20265	0.40725	6.49421	5.55901	2.43014	1.50361
response to nerve growth factor	0.0591157	0.0379844	0.20265	0.40725	6.49421	5.55901	2.43014	1.50361
positive regulation of biomineral tissue development	0.0591157	0.189461	0.20265	0.173067	6.49421	3.02941	2.43014	2.52388
positive regulation of bone mineralization	0.0591157	0.189461	0.20265	0.173067	6.49421	3.02941	2.43014	2.52388
positive regulation of dendritic spine development	0.0591157	0.0379844	0.0552204	0.40725	6.49421	5.55901	4.09392	1.50361
leukocyte migration	0.0593016	0.270572	0.734659	0.630868	3.99793	1.82136	0.792489	0.94993
regulation of vesicle-mediated transport	0.0606655	0.259599	0.504961	0.461904	2.73756	1.49609	1.06147	1.08358
regulation of vasculature development	0.0607779	0.175853	0.39404	0.423236	3.13974	1.85572	1.2293	1.15256
peptidyl-amino acid modification	0.0609983	0.135968	0.285625	0.66088	2.0765	1.44521	1.16038	0.943642
cell-cell signaling	0.0610407	0.105362	0.616956	0.315754	2.49268	1.80005	0.949002	1.19047
positive regulation of cellular metabolic process	0.0634693	0.217451	0.465427	0.685026	2.02164	1.30922	1.0437	0.932509
response to wounding	0.0659948	0.278069	0.536456	0.387326	2.66187	1.45347	1.02852	1.14963
regulation of lipid metabolic process	0.0673265	0.0807955	0.431076	0.339008	3.01756	2.27272	1.17525	1.24735
secretion by cell	0.0673265	0.0807955	0.614311	0.123086	3.01756	2.27272	0.955211	1.64232
export from cell	0.0673265	0.0807955	0.614311	0.123086	3.01756	2.27272	0.955211	1.64232
myeloid cell differentiation	0.068028	0.0338695	0.0213726	0.0105186	3.74186	3.38818	3.05044	3.37947
neuron projection development	0.0708899	0.053021	0.126092	0.162539	2.24185	1.92791	1.46101	1.32255
movement of cell or subcellular component	0.0727991	0.0895616	0.186958	0.325859	2.05851	1.64659	1.30332	1.13088
cell chemotaxis	0.0736204	0.228462	0.261793	0.266559	5.56169	2.5927	2.02132	1.88782
regulation of protein acetylation	0.0736204	0.228462	0.261793	0.0982742	5.56169	2.5927	2.02132	3.04244
leukocyte homeostasis	0.0736204	0.228462	0.0843634	0.0982742	5.56169	2.5927	3.26974	3.04244
stem cell differentiation	0.0736204	0.228462	0.261793	0.0982742	5.56169	2.5927	2.02132	3.04244
regulation of leukocyte apoptotic process	0.0736204	0.0529559	0.0843634	0.0982742	5.56169	4.62685	3.26974	3.04244
tissue remodeling	0.0736204	0.228462	0.566696	0.931758	5.56169	2.5927	1.14259	0.422317
cell maturation	0.0736204	0.228462	0.566696	0.771823	5.56169	2.5927	1.14259	0.744368
positive regulation of muscle cell differentiation	0.0736204	0.0529559	0.261793	0.771823	5.56169	4.62685	2.02132	0.744368
protein kinase B signaling	0.0736204	0.228462	0.261793	0.519802	5.56169	2.5927	2.02132	1.19957
B cell differentiation	0.0736204	0.228462	0.261793	0.771823	5.56169	2.5927	2.02132	0.744368
circadian rhythm	0.0736204	0.00804136	0.0843634	0.266559	5.56169	7.54957	3.26974	1.88782
tube development	0.075438	0.0653364	0.11836	0.244948	2.33887	1.95511	1.5308	1.25576
regulation of catalytic activity	0.0765724	0.0371009	0.00698832	0.106955	1.90541	1.75017	1.7528	1.26936
neuron differentiation	0.077107	0.0549263	0.111062	0.0785361	2.09658	1.83426	1.44672	1.42587
negative regulation of biological process	0.0771322	0.111723	0.118149	0.278463	1.97819	1.50173	1.33232	1.12915
regulation of ossification	0.0773175	0.329141	0.593646	0.589007	3.51513	1.60063	0.997529	0.996706
positive regulation of cellular component biogenesis	0.0774458	0.0317286	0.105405	0.36592	2.52149	2.39417	1.65105	1.16564
positive regulation of protein serine/threonine kinase activity	0.0814106	0.457355	0.122894	0.532544	2.06672	1.10304	1.42174	1.00713
positive regulation of protein modification process	0.0845534	0.320034	0.255701	0.486883	1.86608	1.20017	1.1899	1.02375
regulation of localization	0.0845534	0.0859542	0.255701	0.0889708	1.86608	1.56166	1.1899	1.30896
cell-substrate adhesion	0.0871476	0.358553	0.415758	0.307866	3.31394	1.50861	1.25879	1.37638
regulation of lymphocyte activation	0.0891318	0.252679	0.539617	0.149265	2.69963	1.586	1.03697	1.53751
male sex differentiation	0.0891461	0.267994	0.627676	0.0117685	4.86086	2.26473	0.997577	6.15802
hematopoietic progenitor cell differentiation	0.0891461	0.0703362	0.0316514	0.165261	4.86086	3.96057	4.1248	2.27575
regulation of synapse assembly	0.0891461	0.012402	0.0316514	0.0536162	4.86086	6.28535	4.1248	3.566
cell fate commitment	0.0891461	0.267994	0.322773	0.6211	4.86086	2.26473	1.72899	0.99677
negative regulation of cellular protein localization	0.0891461	0.267994	0.627676	0.6211	4.86086	2.26473	0.997577	0.99677
regulation of protein kinase activity	0.0894114	0.169845	0.185826	0.359442	1.87915	1.40719	1.27122	1.09505
cell migration	0.089838	0.547819	0.628072	0.668448	2.09631	1.01838	0.941906	0.923729
positive regulation of MAPK cascade	0.093345	0.124347	0.0285111	0.410849	1.93352	1.54054	1.6673	1.07434
positive regulation of molecular function	0.0958826	0.234834	0.0259042	0.0707553	1.80819	1.28544	1.56757	1.32454
regulation of cell activation	0.0965855	0.214361	0.157153	0.0373183	2.33469	1.55284	1.50203	1.78569
regulation of actin cytoskeleton organization	0.0971	0.129629	0.401758	0.108184	2.60738	1.94266	1.19699	1.63622
response to external stimulus	0.0973812	0.0346828	0.101906	0.213578	1.84103	1.81432	1.38651	1.19236
positive regulation of angiogenesis	0.0974941	0.173133	0.265737	0.2257	3.13379	2.05079	1.52514	1.52131
camera-type eye development	0.0974941	0.0168348	0.129242	0.2257	3.13379	3.61629	1.92109	1.52131
positive regulation of lipid metabolic process	0.0974941	0.38783	0.852184	0.55044	3.13379	1.42626	0.619701	1.03669
positive regulation of metabolic process	0.0999497	0.334293	0.414467	0.60649	1.83577	1.18251	1.07397	0.968309
plasma membrane bounded cell projection organization	0.100125	0.148244	0.463305	0.242035	1.95403	1.51793	1.0618	1.20326
cell adhesion	0.10348	0.230184	0.284117	0.677144	2.27802	1.51329	1.29304	0.908265
biological adhesion	0.10348	0.230184	0.284117	0.677144	2.27802	1.51329	1.29304	0.908265
gonad development	0.105558	0.30756	0.681855	0.0979266	4.31511	2.00961	0.884774	2.66729
positive regulation of ossification	0.105558	0.30756	0.383872	0.469351	4.31511	2.00961	1.5097	1.25147
negative regulation of lymphocyte activation	0.105558	0.0899481	0.0489144	0.0282959	4.31511	3.45965	3.43095	4.09463
regulation of postsynapse organization	0.105558	0.0899481	0.159842	0.707814	4.31511	3.45965	2.32634	0.851874
regulation of bone mineralization	0.105558	0.30756	0.383872	0.469351	4.31511	2.00961	1.5097	1.25147
cellular response to glucose starvation	0.105558	0.30756	0.383872	0.0282959	4.31511	2.00961	1.5097	4.09463
spermatogenesis	0.108331	0.416827	0.710626	0.770371	2.97158	1.35213	0.834044	0.789787
eye development	0.108331	0.0210167	0.0677146	0.160228	2.97158	3.39716	2.21721	1.66768
sensory system development	0.108331	0.0210167	0.0677146	0.160228	2.97158	3.39716	2.21721	1.66768
visual system development	0.108331	0.0210167	0.0677146	0.160228	2.97158	3.39716	2.21721	1.66768
regulation of cellular protein localization	0.110626	0.413598	0.730432	0.811061	2.22374	1.20802	0.841787	0.798633
localization of cell	0.111559	0.611107	0.602623	0.717571	1.9663	0.953818	0.961623	0.8933
cell motility	0.111559	0.611107	0.602623	0.717571	1.9663	0.953818	0.961623	0.8933
neuron development	0.111559	0.0519447	0.112391	0.127871	1.9663	1.89083	1.46605	1.35488
regulation of actin filament-based process	0.114039	0.0673148	0.311775	0.101465	2.43948	2.23243	1.30843	1.6342
secretion	0.114039	0.158509	0.470643	0.101465	2.43948	1.80937	1.10893	1.6342
cell projection organization	0.115744	0.177247	0.530585	0.337549	1.87579	1.4538	1.01263	1.12693
regulation of cytoskeleton organization	0.11802	0.263032	0.753295	0.213073	2.17179	1.43945	0.820069	1.31724
positive regulation of peptidyl-tyrosine phosphorylation	0.119632	0.0835835	0.185456	0.514854	2.82477	2.47219	1.68714	1.07129
development of primary sexual characteristics	0.122731	0.346755	0.729485	0.156835	3.87826	1.80529	0.794504	2.12789
response to ketone	0.122731	0.111582	0.204386	0.565108	3.87826	3.06992	2.03141	1.06955
actin cytoskeleton reorganization	0.122731	0.111582	0.443701	0.779166	3.87826	3.06992	1.33906	0.743126
epithelial cell proliferation	0.122731	0.346755	0.443701	0.156835	3.87826	1.80529	1.33906	2.12789
positive regulation of dendrite development	0.122731	0.111582	0.204386	0.335291	3.87826	3.06992	2.03141	1.50854
regulation of dendritic spine development	0.122731	0.111582	0.204386	0.565108	3.87826	3.06992	2.03141	1.06955
B cell activation	0.122731	0.346755	0.443701	0.335291	3.87826	1.80529	1.33906	1.50854
positive regulation of MAP kinase activity	0.123451	0.641158	0.211541	0.609336	1.90635	0.924118	1.30445	0.961515
positive regulation of protein phosphorylation	0.129461	0.46917	0.299496	0.426071	1.69882	1.06877	1.15693	1.05433
positive regulation of ERK1 and ERK2 cascade	0.131368	0.0314005	0.043182	0.415774	2.69145	3.02742	2.35658	1.1841
response to inorganic substance	0.132248	0.0328606	0.133279	0.164693	2.29057	2.51729	1.63239	1.46118
response to extracellular stimulus	0.132248	0.190027	0.537857	0.164693	2.29057	1.69236	1.0322	1.46118
signal transduction	0.139534	0.156414	0.0904605	0.136108	1.89998	1.48853	1.43849	1.26571
regulation of lymphocyte differentiation	0.14055	0.385255	0.501193	0.836026	3.51999	1.63806	1.2025	0.658537
regulation of biomineralization	0.14055	0.385255	0.501193	0.651233	3.51999	1.63806	1.2025	0.933039
regulation of protein localization to plasma membrane	0.14055	0.135007	0.097115	0.427307	3.51999	2.75826	2.56277	1.28926
neuron migration	0.14055	0.135007	0.097115	0.227938	3.51999	2.75826	2.56277	1.76807
positive regulation of cell junction assembly	0.14055	0.0334972	0.00639552	0.0308252	3.51999	4.17195	4.89605	3.46184
regulation of biomineral tissue development	0.14055	0.385255	0.501193	0.651233	3.51999	1.63806	1.2025	0.933039
learning	0.14055	0.0334972	0.097115	0.0958885	3.51999	4.17195	2.56277	2.44324
developmental process involved in reproduction	0.141636	0.67807	0.8987	0.90794	2.02833	0.877294	0.653281	0.702319
cell activation	0.141636	0.491537	0.698636	0.333636	2.02833	1.09926	0.875072	1.17756
regulation of developmental growth	0.141803	0.0956998	0.725662	0.202817	2.22246	2.01637	0.835774	1.38701
regulation of cell population proliferation	0.142413	0.199775	0.169918	0.403346	1.69388	1.36507	1.29377	1.07151
male gamete generation	0.143511	0.500939	0.801392	0.886064	2.56925	1.16831	0.715097	0.651774
regulation of cell junction assembly	0.143511	0.110666	0.0551408	0.0482552	2.56925	2.22763	2.21285	2.11577
regulation of neuron apoptotic process	0.143511	0.263013	0.424483	0.642749	2.56925	1.6641	1.20863	0.931364
positive regulation of leukocyte activation	0.143511	0.500939	0.801392	0.32552	2.56925	1.16831	0.715097	1.29802
system process	0.144041	0.0846018	0.148554	0.094988	1.89616	1.79163	1.42771	1.44517
positive regulation of protein kinase activity	0.144499	0.590971	0.368067	0.66209	1.71675	0.972065	1.12219	0.935266
negative regulation of cellular process	0.148309	0.106471	0.110711	0.20124	1.65122	1.50335	1.33896	1.17951
regulation of osteoblast differentiation	0.15891	0.4228	0.555575	0.51714	3.22142	1.49864	1.09074	1.12474
negative regulation of cytokine production	0.15891	0.4228	0.127741	0.30753	3.22142	1.49864	2.2734	1.51105
mitotic DNA integrity checkpoint	0.15891	0.4228	0.806896	0.51714	3.22142	1.49864	0.659048	1.12474
mitotic DNA damage checkpoint	0.15891	0.4228	0.806896	0.51714	3.22142	1.49864	0.659048	1.12474
inner ear development	0.15891	0.00866589	0.127741	0.148347	3.22142	5.31717	2.2734	2.0302
negative regulation of leukocyte activation	0.15891	0.159983	0.127741	0.148347	3.22142	2.50295	2.2734	2.0302
signaling	0.165194	0.197333	0.0883038	0.0956453	1.81069	1.41503	1.45038	1.32344
cellular response to growth factor stimulus	0.176248	0.124976	0.533615	0.624007	1.86164	1.72017	1.02124	0.949876
cell communication	0.176362	0.215536	0.104403	0.0882169	1.77568	1.38625	1.41774	1.3373
sensory perception	0.177714	0.0548565	0.058803	0.0323045	2.96862	3.40142	2.75414	3.08323
cardiac muscle tissue development	0.177714	0.45919	0.606332	0.211708	2.96862	1.38063	0.997554	1.73497
skeletal system morphogenesis	0.177714	0.45919	0.837752	0.211708	2.96862	1.38063	0.606932	1.73497
regulation of protein polymerization	0.177714	0.45919	0.606332	0.600985	2.96862	1.38063	0.997554	0.996738
regulation of protein localization to cell periphery	0.177714	0.186265	0.162209	0.391374	2.96862	2.29008	2.04172	1.31823
regulation of endocytosis	0.177714	0.45919	0.606332	0.913615	2.96862	1.38063	0.997554	0.535454
regulation of angiogenesis	0.182091	0.335577	0.541885	0.514299	2.25961	1.45513	1.0434	1.0587
positive regulation of cell activation	0.182091	0.578847	0.724844	0.230659	2.25961	1.02687	0.82321	1.42279
regulation of axonogenesis	0.182091	0.0611433	0.205656	0.230659	2.25961	2.4807	1.56159	1.42279
positive regulation of cellular protein metabolic process	0.185296	0.247631	0.291838	0.618633	1.53797	1.27283	1.15705	0.961953
positive regulation of cell motility	0.185413	0.404676	0.560776	0.244948	1.82382	1.19969	0.997317	1.25576
positive regulation of locomotion	0.185413	0.404676	0.560776	0.244948	1.82382	1.19969	0.997317	1.25576
positive regulation of cell migration	0.185413	0.404676	0.560776	0.244948	1.82382	1.19969	0.997317	1.25576
regulation of protein modification process	0.186911	0.162544	0.280568	0.196104	1.53264	1.38616	1.16335	1.1856
positive regulation of intracellular signal transduction	0.189766	0.39952	0.213684	0.499741	1.55998	1.13401	1.24059	1.01946
reproduction	0.191204	0.824424	0.970806	0.991673	1.71221	0.719626	0.553572	0.551662
reproductive process	0.191204	0.824424	0.970806	0.991673	1.71221	0.719626	0.553572	0.551662
response to stress	0.192808	0.460888	0.283416	0.199211	1.52219	1.07211	1.16013	1.18137
positive regulation of cellular component movement	0.194766	0.422874	0.587369	0.282603	1.78735	1.17471	0.974362	1.21458
embryonic organ development	0.19557	0.175853	0.235635	0.17068	2.17153	1.85572	1.48704	1.532
cellular response to extracellular stimulus	0.19557	0.360149	0.578847	0.0920463	2.17153	1.39617	0.997479	1.76526
regulation of peptidyl-tyrosine phosphorylation	0.19557	0.175853	0.39404	0.575007	2.17153	1.85572	1.2293	0.996639
regulation of synaptic plasticity	0.19687	0.016131	0.199978	0.283363	2.75181	4.33604	1.85193	1.51358
lung development	0.19687	0.494273	0.403404	0.283363	2.75181	1.27945	1.34241	1.51358
respiratory tube development	0.19687	0.494273	0.403404	0.283363	2.75181	1.27945	1.34241	1.51358
respiratory system development	0.19687	0.494273	0.403404	0.283363	2.75181	1.27945	1.34241	1.51358
regulation of protein serine/threonine kinase activity	0.198562	0.218107	0.0908084	0.361463	1.58952	1.36543	1.44912	1.10437
regulation of MAP kinase activity	0.200427	0.358249	0.104657	0.369009	1.62498	1.20619	1.45116	1.1078
cellular response to organic substance	0.202154	0.124791	0.222801	0.425167	1.51567	1.4743	1.22271	1.05535
regulation of protein phosphorylation	0.202907	0.277404	0.262666	0.346938	1.49913	1.23891	1.17912	1.09225
positive regulation of protein metabolic process	0.202907	0.277404	0.340053	0.56162	1.49913	1.23891	1.12243	0.988203
negative regulation of gene expression	0.204301	0.619185	0.479343	0.739994	1.75212	0.94613	1.06687	0.867515
regulation of cellular localization	0.208252	0.404268	0.757906	0.703243	1.65762	1.17142	0.83815	0.901565
axon guidance	0.20931	0.0279382	0.0692554	0.2153	2.08985	2.82625	1.99195	1.43165
angiogenesis	0.20931	0.194134	0.0692554	0.123086	2.08985	1.78044	1.99195	1.64232
neuron projection guidance	0.20931	0.0279382	0.0692554	0.2153	2.08985	2.82625	1.99195	1.43165
negative regulation of macromolecule metabolic process	0.213323	0.358138	0.72915	0.680533	1.55168	1.19022	0.876548	0.924036
response to growth factor	0.214007	0.169835	0.638468	0.773327	1.71809	1.57797	0.931182	0.842786
regulation of cell morphogenesis	0.215896	0.0361609	0.0637572	0.0737727	1.83346	2.3258	1.79716	1.63091
myeloid leukocyte activation	0.216298	0.527937	0.695935	0.556085	2.56374	1.19173	0.851092	1.04815
interaction with host	0.216298	0.527937	0.886547	0.556085	2.56374	1.19173	0.523525	1.04815
negative regulation of cell activation	0.216298	0.241788	0.10291	0.0893995	2.56374	1.95541	2.24371	2.18949
negative regulation of protein binding	0.216298	0.527937	0.886547	0.879296	2.56374	1.19173	0.523525	0.614361
ear development	0.216298	0.0211115	0.240423	0.197038	2.56374	3.96789	1.69387	1.71082
vascular endothelial growth factor receptor signaling pathway	0.216298	0.527937	0.453553	0.879296	2.56374	1.19173	1.23633	0.614361
regulation of MAPK cascade	0.222921	0.0912348	0.0146516	0.255611	1.50276	1.59051	1.73008	1.16632
positive regulation of cellular process	0.226779	0.407605	0.432702	0.28496	1.53796	1.13102	1.06947	1.13275
negative regulation of cell population proliferation	0.227346	0.0968669	0.0748612	0.345661	1.78804	1.91268	1.73997	1.18068
positive regulation of peptidyl-serine phosphorylation	0.235923	0.270572	0.734659	0.969881	2.39913	1.82136	0.792489	0.416707
response to mechanical stimulus	0.235923	0.560108	0.734659	0.79748	2.39913	1.11493	0.792489	0.740608
striated muscle tissue development	0.235923	0.560108	0.734659	0.438568	2.39913	1.11493	0.792489	1.20352
response to radiation	0.237461	0.670564	0.827903	0.961277	1.94265	0.88223	0.69866	0.541639
developmental growth	0.237461	0.433633	0.827903	0.73422	1.94265	1.24363	0.69866	0.845877
multi-organism reproductive process	0.238969	0.757004	0.897174	0.971856	1.74459	0.77314	0.641668	0.569967
multi-organism process	0.238969	0.757004	0.897174	0.971856	1.74459	0.77314	0.641668	0.569967
regulation of growth	0.244072	0.208026	0.813681	0.205736	1.62267	1.48438	0.774838	1.28639
regulation of protein localization	0.244072	0.111727	0.584962	0.386713	1.62267	1.72133	0.975834	1.11717
cellular response to endogenous stimulus	0.244073	0.320182	0.733818	0.749004	1.55694	1.26731	0.860539	0.872815
regulation of cellular component organization	0.24541	0.357655	0.654179	0.824933	1.42019	1.1616	0.936409	0.855207
regulation of molecular function	0.246039	0.155598	0.0401652	0.163527	1.42461	1.40221	1.50397	1.20989
regulation of cellular metabolic process	0.246445	0.326693	0.396629	0.365532	1.4976	1.21191	1.09331	1.08634
negative regulation of cell death	0.249662	0.310418	0.182548	0.0872417	1.49924	1.25566	1.31529	1.3874
peptidyl-tyrosine autophosphorylation	0.251815	0.252679	0.367293	0.513932	1.87621	1.586	1.24607	1.04988
inflammatory response	0.251815	0.252679	0.222264	0.372528	1.87621	1.586	1.47629	1.19391
growth	0.251815	0.457761	0.848197	0.777639	1.87621	1.19954	0.672885	0.804735
regulation of neuron death	0.251815	0.457761	0.539617	0.777639	1.87621	1.19954	1.03697	0.804735
positive regulation of cell population proliferation	0.253352	0.335017	0.531262	0.417531	1.53337	1.24708	1.0149	1.08147
regulation of actin filament organization	0.255675	0.299754	0.769442	0.515716	2.25392	1.70413	0.741203	1.09073
regulation of peptidyl-serine phosphorylation	0.255675	0.299754	0.769442	0.979227	2.25392	1.70413	0.741203	0.38767
cellular lipid metabolic process	0.255675	0.114932	0.549152	0.69804	2.25392	2.47569	1.06654	0.868074
regulation of protein localization to membrane	0.255675	0.299754	0.326681	0.515716	2.25392	1.70413	1.4453	1.09073
negative regulation of neuron apoptotic process	0.255675	0.299754	0.326681	0.33249	2.25392	1.70413	1.4453	1.36035
response to drug	0.255675	0.299754	0.769442	0.934831	2.25392	1.70413	0.741203	0.523246
muscle tissue development	0.255675	0.590738	0.769442	0.33249	2.25392	1.04721	0.741203	1.36035
negative regulation of protein modification process	0.262677	0.128127	0.593381	0.372222	1.66318	1.76716	0.970517	1.14972
blood vessel morphogenesis	0.26632	0.129629	0.0685946	0.0562751	1.81373	1.94266	1.92325	1.85054
modulation of chemical synaptic transmission	0.26632	0.129629	0.401758	0.704329	1.81373	1.94266	1.19699	0.876109
regulation of trans-synaptic signaling	0.26632	0.129629	0.401758	0.704329	1.81373	1.94266	1.19699	0.876109
regulation of cell morphogenesis involved in differentiation	0.26632	0.0516796	0.139325	0.297112	1.81373	2.40239	1.65713	1.27989
spermatid development	0.273107	0.474312	0.740489	0.769399	3.76701	1.78981	0.796479	0.745597
response to metal ion	0.275493	0.133231	0.593646	0.75675	2.1246	2.31639	0.997529	0.798744
regulation of organelle assembly	0.275493	0.329141	0.800464	0.880501	2.1246	1.60063	0.695944	0.630779
positive regulation of developmental growth	0.275493	0.329141	0.800464	0.40578	2.1246	1.60063	0.695944	1.23287
DNA integrity checkpoint	0.275493	0.619804	0.800464	0.40578	2.1246	0.986952	0.695944	1.23287
negative regulation of binding	0.275493	0.619804	0.800464	0.880501	2.1246	0.986952	0.695944	0.630779
DNA damage checkpoint	0.275493	0.619804	0.800464	0.40578	2.1246	0.986952	0.695944	1.23287
positive regulation of cell morphogenesis involved in differentiation	0.275493	0.041735	0.0297582	0.242913	2.1246	3.15654	2.79026	1.51871
activation of MAPKK activity	0.280948	0.505015	0.0823356	0.349741	1.75523	1.11961	1.84168	1.21191
establishment of localization in cell	0.286901	0.643625	0.937873	0.790193	1.5884	0.918085	0.579696	0.819525
embryo development	0.286901	0.279981	0.3654	0.583603	1.5884	1.40494	1.18923	0.979204
phagocytosis	0.295319	0.358553	0.827958	0.171464	2.00905	1.50861	0.655707	1.67863
regulation of cellular response to growth factor stimulus	0.295319	0.358553	0.827958	0.307866	2.00905	1.50861	0.655707	1.37638
positive regulation of cytoskeleton organization	0.295319	0.358553	0.635502	0.65657	2.00905	1.50861	0.936654	0.917118
regulation of dendrite development	0.295319	0.358553	0.635502	0.65657	2.00905	1.50861	0.936654	0.917118
platelet activation	0.295319	0.358553	0.635502	0.171464	2.00905	1.50861	0.936654	1.67863
regulation of ERK1 and ERK2 cascade	0.295675	0.0673148	0.0976968	0.404096	1.70009	2.23243	1.76659	1.1504
negative regulation of protein phosphorylation	0.295675	0.158509	0.470643	0.278401	1.70009	1.80937	1.10893	1.29415
cellular response to external stimulus	0.295675	0.528017	0.639238	0.101465	1.70009	1.08334	0.926324	1.6342
response to nutrient levels	0.295675	0.31525	0.639238	0.278401	1.70009	1.42793	0.926324	1.29415
negative regulation of phosphorylation	0.295675	0.158509	0.470643	0.278401	1.70009	1.80937	1.10893	1.29415
protein phosphorylation	0.304684	0.326748	0.540119	0.282785	Inf	2.42371	1.13315	1.45385
circulatory system development	0.307618	0.293928	0.481597	0.534116	1.45743	1.3239	1.05837	1.00975
wound healing	0.310477	0.55053	0.669647	0.328472	1.64809	1.04913	0.894196	1.22846
spermatid differentiation	0.310995	0.528098	0.793092	0.844117	3.13602	1.48905	0.662325	0.594783
histone-serine phosphorylation	0.310995	0.528098	0.424867	0.582603	3.13602	1.48905	1.60611	1.12293
positive regulation of biological process	0.311251	0.432749	0.217067	0.269514	1.38086	1.11241	1.24057	1.14578
regulation of cell-matrix adhesion	0.315101	0.673252	0.674529	0.55044	1.90497	0.88449	0.882493	1.03669
lipid metabolic process	0.315101	0.173133	0.674529	0.717215	1.90497	2.05079	0.882493	0.848935
cell cycle G2/M phase transition	0.315101	0.673252	0.955672	0.932954	1.90497	0.88449	0.387895	0.54838
regulation of microtubule cytoskeleton organization	0.315101	0.673252	0.852184	0.717215	1.90497	0.88449	0.619701	0.848935
G2/M transition of mitotic cell cycle	0.315101	0.673252	0.955672	0.932954	1.90497	0.88449	0.387895	0.54838
negative regulation of growth	0.315101	0.38783	0.674529	0.717215	1.90497	1.42626	0.882493	0.848935
response to organic substance	0.315709	0.259978	0.404114	0.60549	1.30993	1.26298	1.08296	0.967641
positive regulation of signal transduction	0.315709	0.6043	0.31892	0.315302	1.30993	0.962785	1.1402	1.1127
positive regulation of nitrogen compound metabolic process	0.31802	0.576291	0.770962	0.827764	1.30121	0.985431	0.870077	0.857964
response to endogenous stimulus	0.321179	0.301452	0.782417	0.824682	1.38393	1.27942	0.824874	0.823213
gamete generation	0.325329	0.780129	0.922384	0.96167	1.59897	0.725399	0.56673	0.565191
cellular response to stimulus	0.325783	0.331602	0.228166	0.240491	1.43053	1.24711	1.261	1.18529
regulation of leukocyte differentiation	0.334794	0.194517	0.304411	0.617549	1.81063	1.93894	1.43207	0.959559
negative regulation of neuron death	0.334794	0.416827	0.503067	0.446048	1.81063	1.35213	1.11367	1.15736
positive regulation of lymphocyte activation	0.334794	0.697673	0.873417	0.446048	1.81063	0.840618	0.587292	1.15736
negative regulation of metabolic process	0.337173	0.564197	0.800869	0.859116	1.30768	0.994622	0.828496	0.816116
positive regulation of cell communication	0.339231	0.520818	0.28801	0.32948	1.27558	1.02672	1.16252	1.10408
positive regulation of signaling	0.339231	0.520818	0.28801	0.32948	1.27558	1.02672	1.16252	1.10408
cell division	0.34021	0.37987	0.725662	0.566921	1.5525	1.29691	0.835774	0.99657
blood vessel development	0.34021	0.206673	0.0801288	0.0678064	1.5525	1.63897	1.79946	1.72323
positive regulation of cellular protein localization	0.34021	0.593913	0.725662	0.693582	1.5525	0.98642	0.835774	0.889458
regulation of metabolic process	0.342653	0.482702	0.544296	0.604818	1.33098	1.06994	1.00348	0.968394
epithelial cell development	0.346978	0.576475	0.835114	0.40725	2.6846	1.27408	0.56646	1.50361
ion transmembrane transport	0.346978	0.576475	0.498939	0.896217	2.6846	1.27408	1.33577	0.494194
peripheral nervous system development	0.346978	0.189461	0.498939	0.896217	2.6846	3.02941	1.33577	0.494194
nucleocytoplasmic transport	0.346978	0.576475	0.835114	0.896217	2.6846	1.27408	0.56646	0.494194
positive regulation of lymphocyte differentiation	0.346978	0.576475	0.835114	0.896217	2.6846	1.27408	0.56646	0.494194
positive regulation of cardiac muscle cell proliferation	0.346978	0.576475	0.835114	0.173067	2.6846	1.27408	0.56646	2.52388
roof of mouth development	0.346978	0.189461	0.498939	0.173067	2.6846	3.02941	1.33577	2.52388
ERBB2 signaling pathway	0.346978	0.189461	0.498939	0.896217	2.6846	3.02941	1.33577	0.494194
vascular endothelial growth factor signaling pathway	0.346978	0.576475	0.20265	0.40725	2.6846	1.27408	2.43014	1.50361
chondrocyte differentiation	0.346978	0.576475	0.835114	0.40725	2.6846	1.27408	0.56646	1.50361
regulation of tumor necrosis factor production	0.346978	0.189461	0.0552204	0.40725	2.6846	3.02941	4.09392	1.50361
movement in host environment	0.346978	0.576475	0.835114	0.687816	2.6846	1.27408	0.56646	0.895817
entry into host	0.346978	0.576475	0.835114	0.687816	2.6846	1.27408	0.56646	0.895817
response to calcium ion	0.346978	0.189461	0.498939	0.896217	2.6846	3.02941	1.33577	0.494194
regulation of nucleotide metabolic process	0.346978	0.576475	0.498939	0.687816	2.6846	1.27408	1.33577	0.895817
neuron projection organization	0.346978	0.189461	0.20265	0.0489733	2.6846	3.02941	2.43014	4.57522
activation of protein kinase B activity	0.346978	0.576475	0.835114	0.687816	2.6846	1.27408	0.56646	0.895817
positive regulation of dendrite morphogenesis	0.346978	0.189461	0.20265	0.40725	2.6846	3.02941	2.43014	1.50361
postsynapse organization	0.346978	0.189461	0.20265	0.0489733	2.6846	3.02941	2.43014	4.57522
positive regulation of inflammatory response	0.346978	0.189461	0.0552204	0.40725	2.6846	3.02941	4.09392	1.50361
nuclear transport	0.346978	0.576475	0.835114	0.896217	2.6846	1.27408	0.56646	0.494194
G2 DNA damage checkpoint	0.346978	0.576475	0.835114	0.40725	2.6846	1.27408	0.56646	1.50361
positive regulation of neuron apoptotic process	0.346978	0.576475	0.835114	0.983965	2.6846	1.27408	0.56646	0.210313
regulation of purine nucleotide metabolic process	0.346978	0.576475	0.498939	0.687816	2.6846	1.27408	1.33577	0.895817
positive regulation of small GTPase mediated signal transduction	0.346978	0.576475	0.20265	0.0489733	2.6846	1.27408	2.43014	4.57522
regulation of actin filament polymerization	0.346978	0.576475	0.835114	0.687816	2.6846	1.27408	0.56646	0.895817
regulation of actin filament length	0.346978	0.576475	0.835114	0.687816	2.6846	1.27408	0.56646	0.895817
animal organ regeneration	0.346978	0.189461	0.498939	0.896217	2.6846	3.02941	1.33577	0.494194
negative regulation of G2/M transition of mitotic cell cycle	0.346978	0.576475	0.835114	0.896217	2.6846	1.27408	0.56646	0.494194
regulation of Notch signaling pathway	0.346978	0.576475	0.498939	0.896217	2.6846	1.27408	1.33577	0.494194
regulation of fibroblast migration	0.346978	0.576475	0.835114	0.896217	2.6846	1.27408	0.56646	0.494194
regulation of tumor necrosis factor superfamily cytokine production	0.346978	0.189461	0.0552204	0.40725	2.6846	3.02941	4.09392	1.50361
cardiac ventricle development	0.346978	0.576475	0.498939	0.40725	2.6846	1.27408	1.33577	1.50361
cardiac chamber morphogenesis	0.346978	0.576475	0.498939	0.173067	2.6846	1.27408	1.33577	2.52388
regulation of actin polymerization or depolymerization	0.346978	0.576475	0.835114	0.687816	2.6846	1.27408	0.56646	0.895817
regulation of protein tyrosine kinase activity	0.346978	0.0379844	0.20265	0.40725	2.6846	5.55901	2.43014	1.50361
regulation of cellular protein metabolic process	0.348015	0.127357	0.345802	0.288775	1.25976	1.45007	1.11637	1.12212
regulation of cell communication	0.352212	0.389404	0.256591	0.0903023	1.2626	1.13327	1.1828	1.29135
coagulation	0.354354	0.445416	0.544911	0.210072	1.72502	1.28504	1.05253	1.52395
response to light stimulus	0.354354	0.720605	0.891939	0.963992	1.72502	0.80067	0.557965	0.484274
hemostasis	0.354354	0.445416	0.544911	0.210072	1.72502	1.28504	1.05253	1.52395
blood coagulation	0.354354	0.445416	0.544911	0.210072	1.72502	1.28504	1.05253	1.52395
mitotic cell cycle checkpoint	0.354354	0.720605	0.891939	0.679166	1.72502	0.80067	0.557965	0.892703
regulation of microtubule-based process	0.354354	0.720605	0.891939	0.815974	1.72502	0.80067	0.557965	0.738039
cellular response to starvation	0.354354	0.445416	0.743769	0.210072	1.72502	1.28504	0.790435	1.52395
sexual reproduction	0.355097	0.809479	0.941741	0.977717	1.50847	0.684122	0.532456	0.52389
vasculature development	0.355097	0.22385	0.0943669	0.0892989	1.50847	1.58863	1.73318	1.6317
transport	0.358809	0.746772	0.994168	0.930116	1.29037	0.831175	0.497865	0.740108
cellular protein modification process	0.359407	0.409262	0.450848	0.30196	Inf	2.06404	1.34916	1.46741
cellular protein metabolic process	0.359407	0.409262	0.450848	0.30196	Inf	2.06404	1.34916	1.46741
macromolecule modification	0.359407	0.409262	0.450848	0.30196	Inf	2.06404	1.34916	1.46741
protein modification process	0.359407	0.409262	0.450848	0.30196	Inf	2.06404	1.34916	1.46741
regulation of signaling	0.35987	0.400753	0.203367	0.073985	1.25244	1.12365	1.22975	1.31677
anatomical structure formation involved in morphogenesis	0.361531	0.566367	0.397811	0.513392	1.39662	1.00681	1.14546	1.02853
immune response	0.362836	0.235724	0.482579	0.800602	1.34072	1.4013	1.05497	0.832314
positive regulation of response to stimulus	0.364051	0.430642	0.249269	0.156112	1.23845	1.09693	1.18941	1.22126
regulation of protein metabolic process	0.371129	0.146789	0.314455	0.301401	1.22961	1.41341	1.13763	1.11474
cellular response to chemical stimulus	0.371381	0.234472	0.273883	0.371684	1.23157	1.29119	1.17267	1.08051
negative regulation of protein kinase activity	0.373744	0.0966293	0.21686	0.0739445	1.64676	2.34377	1.58968	1.96494
regulation of T cell activation	0.373744	0.742094	0.908022	0.415774	1.64676	0.76421	0.531302	1.1841
forebrain development	0.373744	0.0966293	0.384233	0.0116346	1.64676	2.34377	1.27528	2.78933
regulation of small molecule metabolic process	0.373744	0.473486	0.773996	0.932314	1.64676	1.22403	0.750974	0.567626
regulation of supramolecular fiber organization	0.373744	0.473486	0.773996	0.580907	1.64676	1.22403	0.750974	0.996673
muscle structure development	0.373744	0.473486	0.58508	0.265652	1.64676	1.22403	0.997505	1.4023
protein metabolic process	0.379666	0.439892	0.497684	0.369132	Inf	1.9452	1.26185	1.35024
positive regulation of macroautophagy	0.381148	0.619977	0.566696	0.931758	2.34551	1.11272	1.14259	0.422317
limbic system development	0.381148	0.619977	0.868667	0.0982742	2.34551	1.11272	0.494537	3.04244
positive regulation of heart growth	0.381148	0.619977	0.868667	0.266559	2.34551	1.11272	0.494537	1.88782
regulation of muscle contraction	0.381148	0.228462	0.0843634	0.0982742	2.34551	2.5927	3.26974	3.04244
gastrulation	0.381148	0.619977	0.566696	0.519802	2.34551	1.11272	1.14259	1.19957
regulation of fatty acid metabolic process	0.381148	0.228462	0.261793	0.771823	2.34551	2.5927	2.02132	0.744368
embryonic placenta development	0.381148	0.619977	0.566696	0.771823	2.34551	1.11272	1.14259	0.744368
epithelial tube formation	0.381148	0.619977	0.868667	0.990491	2.34551	1.11272	0.494537	0.183446
centrosome cycle	0.381148	0.619977	0.566696	0.519802	2.34551	1.11272	1.14259	1.19957
regulation of neurotransmitter levels	0.381148	0.619977	0.868667	0.519802	2.34551	1.11272	0.494537	1.19957
dendrite morphogenesis	0.381148	0.228462	0.261793	0.0982742	2.34551	2.5927	2.02132	3.04244
leukocyte proliferation	0.381148	0.228462	0.566696	0.519802	2.34551	2.5927	1.14259	1.19957
positive regulation of stress fiber assembly	0.381148	0.228462	0.566696	0.519802	2.34551	2.5927	1.14259	1.19957
response to acid chemical	0.381148	0.228462	0.566696	0.771823	2.34551	2.5927	1.14259	0.744368
positive regulation of actin filament bundle assembly	0.381148	0.228462	0.566696	0.519802	2.34551	2.5927	1.14259	1.19957
regulation of phagocytosis	0.381148	0.619977	0.868667	0.519802	2.34551	1.11272	0.494537	1.19957
modulation by symbiont of host process	0.381148	0.619977	0.868667	0.519802	2.34551	1.11272	0.494537	1.19957
skin development	0.381148	0.619977	0.566696	0.931758	2.34551	1.11272	1.14259	0.422317
morphogenesis of embryonic epithelium	0.381148	0.619977	0.868667	0.990491	2.34551	1.11272	0.494537	0.183446
positive regulation of cardiac muscle tissue growth	0.381148	0.619977	0.868667	0.266559	2.34551	1.11272	0.494537	1.88782
cardiac muscle cell development	0.381148	0.619977	0.868667	0.771823	2.34551	1.11272	0.494537	0.744368
cardiac cell development	0.381148	0.619977	0.868667	0.771823	2.34551	1.11272	0.494537	0.744368
microtubule organizing center organization	0.381148	0.619977	0.566696	0.519802	2.34551	1.11272	1.14259	1.19957
macroautophagy	0.381148	0.619977	0.868667	0.771823	2.34551	1.11272	0.494537	0.744368
inner ear morphogenesis	0.381148	0.0529559	0.261793	0.266559	2.34551	4.62685	2.02132	1.88782
tube formation	0.381148	0.619977	0.868667	0.990491	2.34551	1.11272	0.494537	0.183446
response to cadmium ion	0.381148	0.619977	0.868667	0.771823	2.34551	1.11272	0.494537	0.744368
positive regulation of carbohydrate metabolic process	0.381148	0.619977	0.868667	0.931758	2.34551	1.11272	0.494537	0.422317
cardiac chamber development	0.381148	0.619977	0.566696	0.266559	2.34551	1.11272	1.14259	1.88782
cellular response to oxygen-containing compound	0.382053	0.387442	0.376532	0.441057	1.27409	1.17214	1.12801	1.06076
activation of protein kinase activity	0.39233	0.901851	0.508293	0.655993	1.25718	0.635963	1.0286	0.935372
negative regulation of programmed cell death	0.39233	0.402164	0.209705	0.0779107	1.25718	1.15562	1.28586	1.41224
negative regulation of kinase activity	0.39293	0.110666	0.250066	0.103915	1.57501	2.22763	1.50246	1.79548
regulation of cellular component size	0.39293	0.263013	0.801392	0.642749	1.57501	1.6641	0.715097	0.931364
regulation of cell-substrate adhesion	0.39293	0.76219	0.623318	0.642749	1.57501	0.730784	0.947686	0.931364
localization	0.395967	0.9326	0.997143	0.98962	1.19984	0.656167	0.533476	0.660588
defense response	0.396427	0.276845	0.224085	0.735982	1.27814	1.33144	1.29593	0.880226
response to oxygen-containing compound	0.39709	0.275506	0.291614	0.446491	1.23086	1.28191	1.18583	1.05194
cell population proliferation	0.399595	0.466049	0.536456	0.178124	1.38925	1.15349	1.02852	1.40483
response to molecule of bacterial origin	0.411882	0.527693	0.464409	0.699347	1.50899	1.11722	1.14834	0.873778
response to lipopolysaccharide	0.411882	0.527693	0.464409	0.699347	1.50899	1.11722	1.14834	0.873778
regulation of epithelial cell proliferation	0.411882	0.527693	0.659433	0.546534	1.50899	1.11722	0.902445	1.02948
regulation of protein-containing complex assembly	0.411882	0.78095	0.933911	0.962476	1.50899	0.700028	0.484635	0.507504
cell cycle checkpoint	0.411882	0.78095	0.933911	0.824791	1.50899	0.700028	0.484635	0.736736
response to starvation	0.411882	0.527693	0.82608	0.247379	1.50899	1.11722	0.682335	1.41308
regulation of immune system process	0.412931	0.297077	0.552653	0.290186	1.22442	1.27321	0.997064	1.1606
regulation of TOR signaling	0.413593	0.659086	0.627676	0.367856	2.08147	0.987203	0.997577	1.50606
negative regulation of cell cycle G2/M phase transition	0.413593	0.659086	0.895443	0.6211	2.08147	0.987203	0.438559	0.99677
positive regulation of osteoblast differentiation	0.413593	0.659086	0.627676	0.6211	2.08147	0.987203	0.997577	0.99677
regulation of T cell differentiation	0.413593	0.659086	0.627676	0.836418	2.08147	0.987203	0.997577	0.636131
positive regulation of protein localization to plasma membrane	0.413593	0.267994	0.119505	0.367856	2.08147	2.26473	2.71965	1.50606
activation of JNKK activity	0.413593	0.267994	0.322773	0.836418	2.08147	2.26473	1.72899	0.636131
cytokine production	0.413593	0.659086	0.627676	0.165261	2.08147	0.987203	0.997577	2.27575
modulation of process of other organism involved in symbiotic interaction	0.413593	0.267994	0.627676	0.367856	2.08147	2.26473	0.997577	1.50606
cellular response to fatty acid	0.413593	0.267994	0.627676	0.955594	2.08147	2.26473	0.997577	0.368395
cellular response to glucose stimulus	0.413593	0.267994	0.627676	0.836418	2.08147	2.26473	0.997577	0.636131
cellular response to hexose stimulus	0.413593	0.267994	0.627676	0.836418	2.08147	2.26473	0.997577	0.636131
cellular response to monosaccharide stimulus	0.413593	0.267994	0.627676	0.836418	2.08147	2.26473	0.997577	0.636131
cellular response to ketone	0.413593	0.267994	0.322773	0.6211	2.08147	2.26473	1.72899	0.99677
regulation of protein deacetylation	0.413593	0.267994	0.627676	0.6211	2.08147	2.26473	0.997577	0.99677
organic acid metabolic process	0.413593	0.659086	0.895443	0.955594	2.08147	0.987203	0.438559	0.368395
response to fatty acid	0.413593	0.267994	0.627676	0.955594	2.08147	2.26473	0.997577	0.368395
positive regulation of protein polymerization	0.413593	0.659086	0.627676	0.6211	2.08147	0.987203	0.997577	0.99677
cartilage development	0.413593	0.659086	0.895443	0.6211	2.08147	0.987203	0.438559	0.99677
regulation of synaptic vesicle cycle	0.413593	0.659086	0.895443	0.6211	2.08147	0.987203	0.438559	0.99677
oxoacid metabolic process	0.413593	0.659086	0.895443	0.955594	2.08147	0.987203	0.438559	0.368395
modulation of process of other organism	0.413593	0.267994	0.627676	0.367856	2.08147	2.26473	0.997577	1.50606
response to temperature stimulus	0.413593	0.659086	0.627676	0.6211	2.08147	0.987203	0.997577	0.99677
transmembrane transport	0.413593	0.659086	0.627676	0.955594	2.08147	0.987203	0.997577	0.368395
positive regulation of cardiac muscle tissue development	0.413593	0.659086	0.895443	0.367856	2.08147	0.987203	0.438559	1.50606
striated muscle cell development	0.413593	0.659086	0.895443	0.836418	2.08147	0.987203	0.438559	0.636131
muscle cell development	0.413593	0.659086	0.895443	0.836418	2.08147	0.987203	0.438559	0.636131
regulation of lipid biosynthetic process	0.413593	0.0703362	0.322773	0.367856	2.08147	3.96057	1.72899	1.50606
positive regulation of protein localization to cell periphery	0.413593	0.267994	0.119505	0.367856	2.08147	2.26473	2.71965	1.50606
positive regulation of small molecule metabolic process	0.413593	0.659086	0.895443	0.955594	2.08147	0.987203	0.438559	0.368395
epidermis development	0.413593	0.659086	0.627676	0.6211	2.08147	0.987203	0.997577	0.99677
positive regulation of organ growth	0.413593	0.659086	0.895443	0.367856	2.08147	0.987203	0.438559	1.50606
gland morphogenesis	0.413593	0.267994	0.627676	0.836418	2.08147	2.26473	0.997577	0.636131
carboxylic acid metabolic process	0.413593	0.659086	0.895443	0.955594	2.08147	0.987203	0.438559	0.368395
negative regulation of phosphate metabolic process	0.41431	0.296867	0.567251	0.318243	1.35329	1.41303	0.997401	1.21637
establishment of localization	0.416383	0.808155	0.994216	0.937764	1.20271	0.772724	0.505393	0.73446
regulation of signal transduction	0.417032	0.490172	0.24273	0.146553	1.17639	1.05078	1.19308	1.22556
macromolecule metabolic process	0.423532	0.505727	0.596596	0.524617	Inf	1.70909	1.08849	1.11821
cellular macromolecule metabolic process	0.423532	0.505727	0.596596	0.524617	Inf	1.70909	1.08849	1.11821
regulation of cell cycle	0.426048	0.20523	0.743086	0.548427	1.18901	1.37504	0.868422	0.995893
positive regulation of macromolecule metabolic process	0.426669	0.623377	0.75727	0.853447	1.1622	0.951671	0.879293	0.842385
multicellular organism reproduction	0.428939	0.869026	0.930291	0.971312	1.31899	0.597707	0.574739	0.562497
multicellular organismal reproductive process	0.428939	0.869026	0.930291	0.971312	1.31899	0.597707	0.574739	0.562497
negative regulation of phosphorus metabolic process	0.428939	0.31594	0.597198	0.36592	1.31899	1.3746	0.96795	1.16564
cellular response to nutrient levels	0.430573	0.553681	0.693299	0.182723	1.44803	1.07028	0.861107	1.52929
regulation of canonical Wnt signaling pathway	0.430573	0.798432	0.98656	0.972456	1.44803	0.671635	0.293974	0.481734
positive regulation of growth	0.430573	0.553681	0.944195	0.608028	1.44803	1.07028	0.464098	0.965772
response to stimulus	0.43535	0.354569	0.25391	0.367576	1.25013	1.23312	1.24568	1.10209
regulation of macromolecule metabolic process	0.44257	0.513898	0.75446	0.800349	1.16531	1.03878	0.879726	0.871061
brain development	0.443465	0.335234	0.626169	0.202298	1.28625	1.33805	0.940087	1.35194
heart development	0.443465	0.725572	0.939165	0.851192	1.28625	0.812831	0.559266	0.753308
glial cell development	0.444396	0.0899481	0.383872	0.469351	1.87021	3.45965	1.5097	1.25147
positive regulation of cell-matrix adhesion	0.444396	0.694238	0.383872	0.246063	1.87021	0.886718	1.5097	1.81545
positive regulation of muscle tissue development	0.444396	0.694238	0.916802	0.469351	1.87021	0.886718	0.393786	1.25147
cellular glucose homeostasis	0.444396	0.30756	0.681855	0.884645	1.87021	2.00961	0.884774	0.554927
regulation of actin cytoskeleton reorganization	0.444396	0.30756	0.159842	0.0979266	1.87021	2.00961	2.32634	2.66729
mesenchymal cell differentiation	0.444396	0.694238	0.681855	0.0979266	1.87021	0.886718	0.884774	2.66729
branching morphogenesis of an epithelial tube	0.444396	0.694238	0.383872	0.707814	1.87021	0.886718	1.5097	0.851874
positive regulation of muscle organ development	0.444396	0.694238	0.916802	0.469351	1.87021	0.886718	0.393786	1.25147
cardiac muscle cell differentiation	0.444396	0.694238	0.681855	0.469351	1.87021	0.886718	0.884774	1.25147
ear morphogenesis	0.444396	0.0899481	0.383872	0.246063	1.87021	3.45965	1.5097	1.81545
positive regulation of nucleocytoplasmic transport	0.444396	0.694238	0.681855	0.469351	1.87021	0.886718	0.884774	1.25147
central nervous system neuron development	0.444396	0.0899481	0.159842	0.0979266	1.87021	3.45965	2.32634	2.66729
memory	0.444396	0.694238	0.383872	0.0282959	1.87021	0.886718	1.5097	4.09463
regulation of myeloid leukocyte differentiation	0.444396	0.0899481	0.159842	0.246063	1.87021	3.45965	2.32634	1.81545
positive regulation of striated muscle tissue development	0.444396	0.694238	0.916802	0.469351	1.87021	0.886718	0.393786	1.25147
muscle organ development	0.444396	0.30756	0.383872	0.246063	1.87021	2.00961	1.5097	1.81545
intracellular transport	0.448979	0.814698	0.952993	0.948874	1.39158	0.645343	0.44514	0.553155
cellular response to cytokine stimulus	0.46167	0.221533	0.157331	0.107818	1.19761	1.45534	1.42464	1.43202
negative regulation of cellular protein metabolic process	0.46167	0.36231	0.830058	0.428788	1.19761	1.24089	0.75894	1.08464
response to chemical	0.461735	0.24415	0.280568	0.446942	1.12053	1.27424	1.16335	1.04102
negative regulation of transferase activity	0.467079	0.0705651	0.235635	0.0920463	1.33915	2.3723	1.48704	1.76526
cell-cell signaling by wnt	0.467079	0.603147	0.885474	0.961622	1.33915	0.986691	0.599155	0.526253
negative regulation of transport	0.467079	0.175853	0.578847	0.575007	1.33915	1.85572	0.997479	0.996639
Wnt signaling pathway	0.467079	0.603147	0.885474	0.961622	1.33915	0.986691	0.599155	0.526253
negative regulation of mitotic cell cycle	0.467079	0.360149	0.578847	0.423236	1.33915	1.39617	0.997479	1.15256
cytokine-mediated signaling pathway	0.472149	0.214361	0.157153	0.118964	1.22503	1.55284	1.50203	1.4904
establishment of organelle localization	0.473639	0.725828	0.729485	0.779166	1.69713	0.804525	0.794504	0.743126
regulation of cell division	0.473639	0.725828	0.933831	0.779166	1.69713	0.804525	0.357146	0.743126
chemical synaptic transmission	0.473639	0.725828	0.933831	0.565108	1.69713	0.804525	0.357146	1.06955
regulation of cardiac muscle cell proliferation	0.473639	0.346755	0.729485	0.156835	1.69713	1.80529	0.794504	2.12789
retina development in camera-type eye	0.473639	0.346755	0.729485	0.565108	1.69713	1.80529	0.794504	1.06955
multi-multicellular organism process	0.473639	0.725828	0.729485	0.779166	1.69713	0.804525	0.794504	0.743126
regulation of stress fiber assembly	0.473639	0.346755	0.729485	0.565108	1.69713	1.80529	0.794504	1.06955
anterograde trans-synaptic signaling	0.473639	0.725828	0.933831	0.565108	1.69713	0.804525	0.357146	1.06955
epithelium migration	0.473639	0.725828	0.443701	0.779166	1.69713	0.804525	1.33906	0.743126
tissue migration	0.473639	0.725828	0.443701	0.779166	1.69713	0.804525	1.33906	0.743126
regulation of actin filament bundle assembly	0.473639	0.346755	0.729485	0.565108	1.69713	1.80529	0.794504	1.06955
positive regulation of axonogenesis	0.473639	0.111582	0.070754	0.335291	1.69713	3.06992	2.935	1.50854
regulation of plasma membrane bounded cell projection assembly	0.473639	0.346755	0.729485	0.779166	1.69713	1.80529	0.794504	0.743126
T cell costimulation	0.473639	0.725828	0.933831	0.335291	1.69713	0.804525	0.357146	1.50854
lymphocyte costimulation	0.473639	0.725828	0.933831	0.335291	1.69713	0.804525	0.357146	1.50854
inositol lipid-mediated signaling	0.473639	0.346755	0.729485	0.565108	1.69713	1.80529	0.794504	1.06955
phosphatidylinositol-mediated signaling	0.473639	0.346755	0.729485	0.565108	1.69713	1.80529	0.794504	1.06955
regulation of axon extension	0.473639	0.346755	0.729485	0.335291	1.69713	1.80529	0.794504	1.50854
T cell differentiation	0.473639	0.725828	0.933831	0.779166	1.69713	0.804525	0.357146	0.743126
epithelial cell migration	0.473639	0.725828	0.443701	0.779166	1.69713	0.804525	1.33906	0.743126
signal release	0.473639	0.725828	0.933831	0.565108	1.69713	0.804525	0.357146	1.06955
regulation of cyclin-dependent protein kinase activity	0.473639	0.346755	0.729485	0.565108	1.69713	1.80529	0.794504	1.06955
regulation of cellular ketone metabolic process	0.473639	0.346755	0.443701	0.919804	1.69713	1.80529	1.33906	0.49175
extrinsic apoptotic signaling pathway	0.473639	0.346755	0.204386	0.335291	1.69713	1.80529	2.03141	1.50854
mammary gland epithelium development	0.473639	0.346755	0.443701	0.779166	1.69713	1.80529	1.33906	0.743126
morphogenesis of a branching epithelium	0.473639	0.725828	0.443701	0.565108	1.69713	0.804525	1.33906	1.06955
vesicle-mediated transport	0.473974	0.713774	0.957192	0.84018	1.17622	0.842405	0.572569	0.792136
protein autophosphorylation	0.480785	0.496246	0.882321	0.487301	1.10146	1.04599	0.778375	1.02331
MAPK cascade	0.484856	0.795531	0.202354	0.833641	1.12	0.778885	1.28367	0.825378
morphogenesis of an epithelium	0.484857	0.626547	0.780914	0.971451	1.29034	0.949372	0.75615	0.501688
regulation of hemopoiesis	0.484857	0.384744	0.614311	0.632443	1.29034	1.34157	0.955211	0.941088
regulation of cell migration	0.485633	0.395686	0.507751	0.382616	1.13338	1.17139	1.03147	1.1027
negative regulation of protein metabolic process	0.498328	0.264093	0.681178	0.350412	1.13538	1.3739	0.897589	1.14137
activation of MAPK activity	0.500256	0.785692	0.197998	0.489458	1.16889	0.736822	1.41574	1.05173
regulation of cell projection assembly	0.501396	0.385255	0.770993	0.836026	1.55289	1.63806	0.720626	0.658537
myeloid leukocyte mediated immunity	0.501396	0.754209	0.947401	0.651233	1.55289	0.735961	0.326609	0.933039
regulation of actomyosin structure organization	0.501396	0.385255	0.770993	0.651233	1.55289	1.63806	0.720626	0.933039
positive regulation of cysteine-type endopeptidase activity	0.501396	0.135007	0.097115	0.427307	1.55289	2.75826	2.56277	1.28926
morphogenesis of a branching structure	0.501396	0.754209	0.501193	0.651233	1.55289	0.735961	1.2025	0.933039
regulation of focal adhesion assembly	0.501396	0.754209	0.501193	0.427307	1.55289	0.735961	1.2025	1.28926
positive regulation of leukocyte differentiation	0.501396	0.135007	0.252062	0.651233	1.55289	2.75826	1.8018	0.933039
regulation of dendrite morphogenesis	0.501396	0.385255	0.501193	0.651233	1.55289	1.63806	1.2025	0.933039
regulation of animal organ morphogenesis	0.501396	0.385255	0.501193	0.0958885	1.55289	1.63806	1.2025	2.44324
positive regulation of smooth muscle cell proliferation	0.501396	0.754209	0.770993	0.427307	1.55289	0.735961	0.720626	1.28926
regulation of cell-substrate junction assembly	0.501396	0.754209	0.501193	0.427307	1.55289	0.735961	1.2025	1.28926
small molecule biosynthetic process	0.501396	0.754209	0.770993	0.836026	1.55289	0.735961	0.720626	0.658537
positive regulation of neuron death	0.501396	0.754209	0.947401	0.98835	1.55289	0.735961	0.326609	0.265399
cellular response to hydrogen peroxide	0.501396	0.385255	0.252062	0.227938	1.55289	1.63806	1.8018	1.76807
cellular response to vascular endothelial growth factor stimulus	0.501396	0.754209	0.501193	0.651233	1.55289	0.735961	1.2025	0.933039
regulation of generation of precursor metabolites and energy	0.501396	0.754209	0.947401	0.944938	1.55289	0.735961	0.326609	0.441196
leukocyte degranulation	0.501396	0.754209	0.947401	0.427307	1.55289	0.735961	0.326609	1.28926
dendrite development	0.501396	0.385255	0.252062	0.0958885	1.55289	1.63806	1.8018	2.44324
regeneration	0.501396	0.385255	0.252062	0.651233	1.55289	1.63806	1.8018	0.933039
lipid biosynthetic process	0.501396	0.385255	0.770993	0.836026	1.55289	1.63806	0.720626	0.658537
regulation of cell-substrate junction organization	0.501396	0.754209	0.501193	0.427307	1.55289	0.735961	1.2025	1.28926
regulation of nucleocytoplasmic transport	0.501396	0.754209	0.770993	0.651233	1.55289	0.735961	0.720626	0.933039
connective tissue development	0.501396	0.385255	0.770993	0.227938	1.55289	1.63806	0.720626	1.76807
regulation of cell shape	0.501396	0.385255	0.252062	0.0958885	1.55289	1.63806	1.8018	2.44324
cardiocyte differentiation	0.501396	0.754209	0.770993	0.427307	1.55289	0.735961	0.720626	1.28926
positive regulation of defense response	0.502295	0.649025	0.467872	0.396973	1.24476	0.914616	1.12547	1.17423
negative regulation of immune system process	0.502295	0.649025	0.648105	0.685713	1.24476	0.914616	0.916234	0.891075
regulation of anatomical structure size	0.502295	0.409268	0.805509	0.685713	1.24476	1.29085	0.726341	0.891075
cell surface receptor signaling pathway involved in cell-cell signaling	0.502295	0.649025	0.9146	0.978945	1.24476	0.914616	0.553593	0.479168
regulation of Wnt signaling pathway	0.502295	0.856814	0.994121	0.94897	1.24476	0.576971	0.252217	0.567094
regulation of intracellular signal transduction	0.504798	0.524305	0.373662	0.333935	1.07363	1.02357	1.10006	1.09913
positive regulation of response to external stimulus	0.514064	0.433237	0.476556	0.308342	1.14253	1.17905	1.07873	1.20829
regulation of transport	0.515221	0.116802	0.445113	0.166797	1.07952	1.56086	1.07022	1.26171
homeostatic process	0.522288	0.767658	0.481597	0.534116	1.09701	0.783708	1.05837	1.00975
head development	0.527693	0.452802	0.774819	0.352444	1.11722	1.1513	0.799337	1.164
innate immune response	0.527693	0.279981	0.505668	0.866068	1.11722	1.40494	1.05031	0.747727
tube morphogenesis	0.527693	0.279981	0.3654	0.466347	1.11722	1.40494	1.18923	1.06816
germ cell development	0.527741	0.779702	0.806896	0.962608	1.4308	0.677949	0.659048	0.399824
multicellular organismal homeostasis	0.527741	0.779702	0.958209	0.99264	1.4308	0.677949	0.300766	0.242503
mesoderm development	0.527741	0.4228	0.127741	0.056545	1.4308	1.49864	2.2734	2.76167
leukocyte mediated immunity	0.527741	0.779702	0.958209	0.51714	1.4308	0.677949	0.300766	1.12474
placenta development	0.527741	0.779702	0.806896	0.962608	1.4308	0.677949	0.659048	0.399824
myeloid cell activation involved in immune response	0.527741	0.779702	0.958209	0.725729	1.4308	0.677949	0.300766	0.826864
trans-synaptic signaling	0.527741	0.159983	0.555575	0.30753	1.4308	2.50295	1.09074	1.51105
negative regulation of developmental growth	0.527741	0.4228	0.806896	0.725729	1.4308	1.49864	0.659048	0.826864
positive regulation of synaptic transmission	0.527741	0.159983	0.555575	0.725729	1.4308	2.50295	1.09074	0.826864
response to glucose	0.527741	0.159983	0.555575	0.880145	1.4308	2.50295	1.09074	0.590848
response to hexose	0.527741	0.159983	0.555575	0.880145	1.4308	2.50295	1.09074	0.590848
regulation of circadian rhythm	0.527741	0.779702	0.958209	0.725729	1.4308	0.677949	0.300766	0.826864
regulation of extent of cell growth	0.527741	0.4228	0.806896	0.51714	1.4308	1.49864	0.659048	1.12474
regulation of embryonic development	0.527741	0.779702	0.958209	0.725729	1.4308	0.677949	0.300766	0.826864
response to monosaccharide	0.527741	0.159983	0.555575	0.880145	1.4308	2.50295	1.09074	0.590848
response to bacterium	0.536104	0.691158	0.539617	0.654619	1.16215	0.85187	1.03697	0.920843
regulation of protein binding	0.536104	0.691158	0.980709	0.871819	1.16215	0.85187	0.368633	0.699827
regulation of response to stimulus	0.538265	0.426743	0.166097	0.0131138	1.04679	1.10493	1.27396	1.52346
response to hormone	0.541136	0.472249	0.795003	0.733216	1.09298	1.12478	0.779525	0.867121
regulation of programmed cell death	0.546454	0.353956	0.397461	0.0684973	1.0321	1.17492	1.09205	1.36111
positive regulation of cell cycle	0.552454	0.481577	0.866503	0.704329	1.12457	1.15829	0.648826	0.876109
embryonic morphogenesis	0.552454	0.481577	0.738363	0.704329	1.12457	1.15829	0.815352	0.876109
regulation of reproductive process	0.552743	0.45919	0.837752	0.974857	1.32611	1.38063	0.606932	0.365344
establishment of cell polarity	0.552743	0.802596	0.606332	0.211708	1.32611	0.628216	0.997554	1.73497
regulation of heart growth	0.552743	0.45919	0.837752	0.211708	1.32611	1.38063	0.606932	1.73497
regionalization	0.552743	0.802596	0.837752	0.600985	1.32611	0.628216	0.606932	0.996738
autophagy	0.552743	0.802596	0.966813	0.913615	1.32611	0.628216	0.278613	0.535454
regulation of endothelial cell proliferation	0.552743	0.45919	0.352548	0.211708	1.32611	1.38063	1.46775	1.73497
kidney development	0.552743	0.802596	0.966813	0.600985	1.32611	0.628216	0.278613	0.996738
renal system development	0.552743	0.802596	0.966813	0.600985	1.32611	0.628216	0.278613	0.996738
cellular response to carbohydrate stimulus	0.552743	0.45919	0.606332	0.788101	1.32611	1.38063	0.997554	0.741873
cellular response to metal ion	0.552743	0.45919	0.837752	0.788101	1.32611	1.38063	0.606932	0.741873
synapse organization	0.552743	0.45919	0.352548	0.211708	1.32611	1.38063	1.46775	1.73497
cell-cell adhesion	0.552743	0.802596	0.837752	0.913615	1.32611	0.628216	0.606932	0.535454
mammary gland development	0.552743	0.45919	0.352548	0.788101	1.32611	1.38063	1.46775	0.741873
process utilizing autophagic mechanism	0.552743	0.802596	0.966813	0.913615	1.32611	0.628216	0.278613	0.535454
signal transduction in response to DNA damage	0.552743	0.802596	0.966813	0.211708	1.32611	0.628216	0.278613	1.73497
regulation of cardiac muscle tissue growth	0.552743	0.45919	0.837752	0.211708	1.32611	1.38063	0.606932	1.73497
positive regulation of cell-substrate adhesion	0.552743	0.802596	0.352548	0.391374	1.32611	0.628216	1.46775	1.31823
regulation of Ras protein signal transduction	0.552743	0.45919	0.058803	0.0929056	1.32611	1.38063	2.75414	2.29477
phosphate-containing compound metabolic process	0.555604	0.69244	0.616128	0.292186	Inf	1.12775	1.13023	1.80204
phosphorus metabolic process	0.555604	0.69244	0.616128	0.292186	Inf	1.12775	1.13023	1.80204
phosphorylation	0.555604	0.69244	0.616128	0.292186	Inf	1.12775	1.13023	1.80204
response to cytokine	0.557349	0.209813	0.140244	0.190077	1.0434	1.45144	1.43104	1.28566
negative regulation of nitrogen compound metabolic process	0.560835	0.503382	0.841867	0.723011	1.02773	1.05598	0.774104	0.894421
organic substance transport	0.568425	0.729514	0.953999	0.849081	1.08919	0.796684	0.479539	0.732746
negative regulation of apoptotic process	0.571222	0.518567	0.258202	0.0829954	1.01396	1.04103	1.23526	1.40545
regulation of cell death	0.573035	0.390914	0.362056	0.0750126	1.0025	1.13919	1.11554	1.34625
stimulatory C-type lectin receptor signaling pathway	0.576468	0.823151	0.864122	0.283363	1.23535	0.585105	0.562254	1.51358
innate immune response activating cell surface receptor signaling pathway	0.576468	0.823151	0.864122	0.283363	1.23535	0.585105	0.562254	1.51358
ERBB signaling pathway	0.576468	0.494273	0.653162	0.838898	1.23535	1.27945	0.9187	0.672328
ameboidal-type cell migration	0.576468	0.823151	0.403404	0.838898	1.23535	0.585105	1.34241	0.672328
cellular response to inorganic substance	0.576468	0.494273	0.864122	0.676346	1.23535	1.27945	0.562254	0.894283
synaptic signaling	0.576468	0.213611	0.403404	0.140053	1.23535	2.10989	1.34241	1.96118
positive regulation of canonical Wnt signaling pathway	0.576468	0.823151	0.973659	0.938521	1.23535	0.585105	0.259411	0.489282
positive regulation of protein localization to membrane	0.576468	0.494273	0.403404	0.475383	1.23535	1.27945	1.34241	1.16823
striated muscle cell differentiation	0.576468	0.823151	0.864122	0.676346	1.23535	0.585105	0.562254	0.894283
positive regulation of protein-containing complex assembly	0.576468	0.823151	0.864122	0.838898	1.23535	0.585105	0.562254	0.672328
response to UV	0.576468	0.823151	0.864122	0.938521	1.23535	0.585105	0.562254	0.489282
negative regulation of transcription by RNA polymerase II	0.576468	0.494273	0.864122	0.475383	1.23535	1.27945	0.562254	1.16823
regulation of cardiac muscle tissue development	0.576468	0.494273	0.864122	0.283363	1.23535	1.27945	0.562254	1.51358
positive regulation of endopeptidase activity	0.576468	0.213611	0.199978	0.475383	1.23535	2.10989	1.85193	1.16823
positive regulation of hemopoiesis	0.576468	0.213611	0.403404	0.676346	1.23535	2.10989	1.34241	0.894283
T cell activation	0.576468	0.823151	0.973659	0.838898	1.23535	0.585105	0.259411	0.672328
central nervous system neuron differentiation	0.576468	0.067765	0.199978	0.140053	1.23535	3.11206	1.85193	1.96118
positive regulation of supramolecular fiber organization	0.576468	0.494273	0.653162	0.676346	1.23535	1.27945	0.9187	0.894283
negative regulation of cell cycle	0.580258	0.529485	0.744617	0.747406	1.02542	1.05122	0.833429	0.858281
regulation of cell motility	0.581502	0.533639	0.376532	0.353038	1.00052	1.02641	1.12801	1.11747
signal transduction by protein phosphorylation	0.583894	0.879239	0.385986	0.765305	0.993577	0.687921	1.1105	0.875284
tissue morphogenesis	0.584011	0.747293	0.89765	0.936191	1.05591	0.771527	0.605216	0.612837
defense response to other organism	0.592874	0.368371	0.370837	0.781252	1.00454	1.25262	1.17406	0.83212
innate immune response-activating signal transduction	0.598978	0.841601	0.886547	0.197038	1.15591	0.547378	0.523525	1.71082
mesenchyme development	0.598978	0.841601	0.886547	0.360095	1.15591	0.547378	0.523525	1.34134
regulation of cytokine-mediated signaling pathway	0.598978	0.527937	0.10291	0.556085	1.15591	1.19173	2.24371	1.04815
cellular response to transforming growth factor beta stimulus	0.598978	0.841601	0.886547	0.741943	1.15591	0.547378	0.523525	0.810482
urogenital system development	0.598978	0.527937	0.886547	0.360095	1.15591	1.19173	0.523525	1.34134
cellular response to lipopolysaccharide	0.598978	0.527937	0.695935	0.556085	1.15591	1.19173	0.851092	1.04815
cellular response to molecule of bacterial origin	0.598978	0.527937	0.695935	0.556085	1.15591	1.19173	0.851092	1.04815
negative regulation of cell motility	0.598978	0.241788	0.240423	0.556085	1.15591	1.95541	1.69387	1.04815
muscle cell differentiation	0.598978	0.841601	0.695935	0.556085	1.15591	0.547378	0.851092	1.04815
regulation of protein localization to nucleus	0.598978	0.841601	0.886547	0.360095	1.15591	0.547378	0.523525	1.34134
response to hydrogen peroxide	0.598978	0.241788	0.240423	0.197038	1.15591	1.95541	1.69387	1.71082
regulation of membrane potential	0.598978	0.241788	0.453553	0.879296	1.15591	1.95541	1.23633	0.614361
negative regulation of cell migration	0.598978	0.241788	0.240423	0.556085	1.15591	1.95541	1.69387	1.04815
positive regulation of cell growth	0.598978	0.527937	0.886547	0.879296	1.15591	1.19173	0.523525	0.614361
developmental growth involved in morphogenesis	0.598978	0.841601	0.979103	0.956744	1.15591	0.547378	0.242608	0.450207
regulation of body fluid levels	0.599207	0.336657	0.209813	0.0721011	1.0244	1.38162	1.46874	1.72906
cellular response to oxidative stress	0.599207	0.55053	0.343418	0.459095	1.0244	1.04913	1.26019	1.09447
regulation of locomotion	0.601729	0.563369	0.42024	0.337549	0.974413	0.998174	1.09275	1.12693
negative regulation of molecular function	0.602182	0.404268	0.650686	0.783734	0.978588	1.17142	0.924616	0.846234
intracellular signal transduction	0.605309	0.649029	0.466049	0.341458	0.973812	0.933919	1.04364	1.09285
positive regulation of DNA-binding transcription factor activity	0.614012	0.572508	0.236204	0.380614	0.994605	1.01688	1.41459	1.16874
actin cytoskeleton organization	0.614012	0.572508	0.375582	0.646084	0.994605	1.01688	1.21516	0.929602
animal organ morphogenesis	0.617433	0.404676	0.560776	0.16665	0.964974	1.19969	0.997317	1.35494
primary metabolic process	0.618852	0.771538	0.738207	0.480198	Inf	0.898701	0.875208	1.34342
organonitrogen compound metabolic process	0.618852	0.380023	0.433304	0.228177	Inf	Inf	2.02209	2.36789
establishment or maintenance of cell polarity	0.620334	0.85816	0.502316	0.262004	1.08577	0.514085	1.14541	1.51613
heart morphogenesis	0.620334	0.85816	0.905533	0.630868	1.08577	0.514085	0.489633	0.94993
regulation of myeloid cell differentiation	0.620334	0.270572	0.502316	0.438568	1.08577	1.82136	1.14541	1.20352
glial cell differentiation	0.620334	0.270572	0.502316	0.630868	1.08577	1.82136	1.14541	0.94993
leukocyte activation involved in immune response	0.620334	0.85816	0.983431	0.910764	1.08577	0.514085	0.227781	0.565303
cell activation involved in immune response	0.620334	0.85816	0.983431	0.910764	1.08577	0.514085	0.227781	0.565303
positive regulation of DNA biosynthetic process	0.620334	0.85816	0.983431	0.969881	1.08577	0.514085	0.227781	0.416707
regulation of muscle tissue development	0.620334	0.560108	0.734659	0.262004	1.08577	1.11493	0.792489	1.51613
sensory organ morphogenesis	0.620334	0.0978662	0.130033	0.0552608	1.08577	2.65768	2.05222	2.42006
regulated exocytosis	0.620334	0.560108	0.905533	0.438568	1.08577	1.11493	0.489633	1.20352
negative regulation of locomotion	0.620334	0.270572	0.282881	0.438568	1.08577	1.82136	1.56004	1.20352
regulation of smooth muscle cell proliferation	0.620334	0.85816	0.734659	0.438568	1.08577	0.514085	0.792489	1.20352
regulation of muscle organ development	0.620334	0.560108	0.734659	0.262004	1.08577	1.11493	0.792489	1.51613
embryonic organ morphogenesis	0.620334	0.270572	0.502316	0.262004	1.08577	1.82136	1.14541	1.51613
negative regulation of cellular component movement	0.620334	0.270572	0.282881	0.438568	1.08577	1.82136	1.56004	1.20352
negative regulation of neurogenesis	0.620334	0.560108	0.905533	0.630868	1.08577	1.11493	0.489633	0.94993
regulation of striated muscle tissue development	0.620334	0.560108	0.734659	0.262004	1.08577	1.11493	0.792489	1.51613
positive regulation of Wnt signaling pathway	0.620334	0.85816	0.983431	0.910764	1.08577	0.514085	0.227781	0.565303
regulation of G2/M transition of mitotic cell cycle	0.620334	0.560108	0.905533	0.910764	1.08577	1.11493	0.489633	0.565303
regulation of cellular component movement	0.621479	0.446588	0.358039	0.322542	0.949405	1.10852	1.14045	1.1362
mitotic cell cycle phase transition	0.628422	0.593913	0.932672	0.801328	0.966377	0.98642	0.549135	0.791555
regulation of binding	0.628422	0.795228	0.976134	0.937971	0.966377	0.704203	0.421862	0.619587
actin filament-based process	0.628422	0.37987	0.263792	0.566921	0.966377	1.29691	1.36404	0.99657
response to other organism	0.634183	0.452746	0.367197	0.794756	0.934319	1.11498	1.14729	0.840021
response to external biotic stimulus	0.634183	0.452746	0.367197	0.794756	0.934319	1.11498	1.14729	0.840021
[truncated: 800 more rows]

## Sheet: DE HPRas 2
	0.05	0.1	0.2	0.4	0.05	0.1	0.2	0.4	5%, E[V(p)]	rank	E[Q]	min Q
[truncated: 1,572 more rows]

## Sheet: DE HPNF1
	0.05	0.1	0.2	0.4	0.05	0.1	0.2	0.4	5%, E[V(p)]	rank	E[Q]	min Q
[truncated: 1,572 more rows]

[truncated: 7 more sheets: DE TripleWT 2, DIR (Permute) All samples, DIR (PCA) all samples, DIR (Permute) QC , DIR (Permute) QCBraf, DIR (Permute) QCRas, DIR (Permute) TripleWT]
