# Supplementary material for: Characterization and clustering of kinase isoform expression in metastatic melanoma
Source: PLoS Comput Biol. 2022 May 13;18(5):e1010065. doi: 10.1371/journal.pcbi.1010065 (PMC9132324; doi:10.1371/journal.pcbi.1010065)
Supplement: S7 Table — (XLSX) [file pcbi.1010065.s018.xlsx]

## Sheet: DEXSeqResults
exonicBin	groupID	geneName	featureID	exonBaseMean	dispersion	stat	pvalue	padj	Metastatic	Primary.Tumor	log2fold_Primary.Tumor_Metastatic	genomicData.seqnames	genomicData.start	genomicData.end	genomicData.width	genomicData.strand	countData.Sample1	countData.Sample2	countData.Sample3	countData.Sample4	countData.Sample5	countData.Sample6	countData.Sample7	countData.Sample8	countData.Sample9	countData.Sample10	countData.Sample11	countData.Sample12	countData.Sample13	countData.Sample14	countData.Sample15	countData.Sample16	countData.Sample17	countData.Sample18	countData.Sample19	countData.Sample20	countData.Sample21	countData.Sample22	countData.Sample23	countData.Sample24	countData.Sample25	countData.Sample26	countData.Sample27	countData.Sample28	countData.Sample29	countData.Sample30	countData.Sample31	countData.Sample32	countData.Sample33
ENSG00000069020.14:E008	ENSG00000069020.14	MAST4	E008	1.42891	0.422051	42.6213	6.6431e-11	9.26115e-07	0.223756	0.672739	2.4594	chr5	66084498	66084559	62	+	0	1	0	0	1	3	0	0	0	0	0	2	0	0	1	0	0	0	0	2	0	1	0	0	0	0	0	24	1	0	11	0	3
ENSG00000069020.14:E007	ENSG00000069020.14	MAST4	E007	2.24505	0.492339	33.2187	8.23568e-09	5.74068e-05	0.326336	0.825794	2.34637	chr5	66055558	66055690	133	+	0	0	0	0	0	2	1	9	0	1	0	1	1	0	2	0	1	1	0	2	1	2	0	0	0	0	0	47	1	1	14	1	4
ENSG00000068078.13:E013	ENSG00000068078.13	FGFR3	E013	20.9311	0.230937	31.4581	2.03794e-08	9.47029e-05	1.30393	0.769924	-1.96901	chr4	1805419	1805466	48	+	49	1	0	0	0	0	0	1	2	4	0	2	0	2	2	0	2	4	0	1	0	4	1	3	0	0	0	6	3	1	14	0	3
ENSG00000069020.14:E005	ENSG00000069020.14	MAST4	E005	0.699402	0.290408	27.3196	1.72457e-07	0.000601055	0.124094	0.429497	2.35189	chr5	66055537	66055555	19	+	0	0	0	0	0	3	0	3	0	1	0	1	0	0	0	0	0	0	0	0	0	1	0	0	0	0	0	15	0	0	6	0	1
ENSG00000069020.14:E006	ENSG00000069020.14	MAST4	E006	0.591105	0.246879	26.5547	2.56185e-07	0.000714296	0.109699	0.379713	2.28167	chr5	66055556	66055557	2	+	0	0	0	0	0	2	0	3	0	1	0	0	0	0	0	0	0	0	0	0	0	1	0	0	0	0	0	12	0	0	5	0	1
ENSG00000069020.14:E004	ENSG00000069020.14	MAST4	E004	1.56076	0.479217	25.6019	4.19617e-07	0.00097498	0.238498	0.702027	2.46316	chr5	65892484	65892846	363	+	0	0	0	1	0	6	0	3	0	0	0	2	2	0	0	0	0	3	0	1	0	1	0	0	0	1	0	42	0	1	10	0	3
ENSG00000065613.9:E013	ENSG00000065613.9	SLK	E013	2.64065	0.645242	24.7432	6.55003e-07	0.00130449	0.368972	0.918698	2.44564	chr10	105770574	105770666	93	+	1	0	0	0	1	4	2	0	0	0	1	15	1	0	1	0	4	1	0	0	1	1	2	0	0	0	0	20	2	0	45	0	15
ENSG00000069020.14:E009	ENSG00000069020.14	MAST4	E009	1.07048	0.436691	24.3147	8.18113e-07	0.00142566	0.211414	0.517017	1.86773	chr5	66084560	66084608	49	+	0	1	0	0	2	3	0	4	0	0	0	3	0	0	1	0	0	0	0	0	0	0	0	0	0	0	0	12	0	0	6	0	3
ENSG00000142235.4:E014	ENSG00000142235.4	LMTK3	E014	0.893552	0.415437	23.3869	1.32477e-06	0.00205206	0.376717	0.084691	-2.68091	chr19	49013716	49013849	134	-	0	0	0	0	2	0	0	0	0	5	0	1	0	0	0	1	2	0	0	0	1	0	0	0	0	0	0	0	2	0	5	0	0
ENSG00000069020.14:E003	ENSG00000069020.14	MAST4	E003	0.821604	0.389393	19.8334	8.44923e-06	0.0107082	0.14534	0.463546	2.26292	chr5	65892208	65892483	276	+	0	0	0	0	0	2	0	0	0	0	0	0	0	0	0	0	0	2	0	1	1	0	0	0	0	1	0	20	0	0	5	0	1
ENSG00000134853.7:E001	ENSG00000134853.7	PDGFRA	E001	1.93206	0.0721714	19.9801	7.82513e-06	0.0107082	0.488775	0.301984	-1.05136	chr4	55095264	55095446	183	+	0	9	1	0	0	1	0	0	4	6	0	0	0	0	0	1	5	7	0	0	3	2	1	0	0	0	1	0	1	1	1	2	0
ENSG00000037280.11:E003	ENSG00000037280.11	FLT4	E003	6.90335	0.0858395	16.2959	5.41811e-05	0.062469	0.817389	0.959314	0.541953	chr5	180034968	180035159	192	-	4	8	2	6	4	7	3	15	5	19	4	6	6	2	10	2	7	3	9	12	11	14	11	7	2	0	3	5	40	4	11	6	9
ENSG00000069020.14:E015	ENSG00000069020.14	MAST4	E015	1.51312	0.286183	16.1586	5.82524e-05	0.062469	0.348573	0.537581	0.991397	chr5	66195779	66195810	32	+	0	1	0	0	2	1	0	3	0	2	1	1	1	0	2	1	4	0	1	2	0	1	0	0	0	0	1	10	0	1	4	3	1
ENSG00000099308.6:E001	ENSG00000099308.6	MAST3	E001	4.43898	0.135419	15.2884	9.22802e-05	0.0918913	0.758942	0.571496	-0.797075	chr19	18208603	18208641	39	+	1	1	1	4	5	3	1	2	0	4	0	2	0	7	5	2	0	0	0	3	13	1	18	2	2	0	3	10	7	2	0	7	0
ENSG00000091436.12:E029	ENSG00000091436.12	MAP3K20	E029	87.7909	0.118402	15.0856	0.000102743	0.0954895	1.88873	2.02989	0.474151	chr2	174131512	174132738	1227	+	42	67	198	64	50	72	10	14	25	127	10	89	69	75	33	74	1113	186	87	52	24	86	114	110	119	68	24	230	101	79	184	65	150
ENSG00000068078.13:E014	ENSG00000068078.13	FGFR3	E014	31.8026	0.233104	14.7629	0.00012191	0.106222	1.47222	1.00556	-1.65069	chr4	1805467	1805563	97	+	88	2	2	1	3	0	0	5	1	7	0	5	1	3	1	0	4	6	0	0	1	9	0	5	0	2	0	21	4	4	19	0	4
ENSG00000066468.16:E025	ENSG00000066468.16	FGFR2	E025	2.83313	0.458206	14.4402	0.000144683	0.118649	0.664736	0.355609	-1.51403	chr10	123276833	123276977	145	-	0	1	0	2	1	1	1	0	0	1	0	2	6	0	0	2	0	1	0	1	0	0	0	0	0	0	13	0	0	0	3	0	1
ENSG00000152256.9:E010	ENSG00000152256.9	PDK1	E010	5.0622	0.108574	14.2154	0.00016303	0.126267	0.744475	0.915239	0.666784	chr2	173427469	173427528	60	+	2	0	5	3	0	1	3	0	2	7	2	5	2	4	1	0	2	1	5	4	0	4	4	1	8	6	1	3	1	6	3	2	4
ENSG00000253729.3:E080	ENSG00000253729.3	PRKDC	E080	90.6895	0.126744	14.0482	0.000178185	0.130741	1.97387	1.89321	-0.271096	chr8	48855769	48855926	158	-	27	14	9	20	35	28	26	26	250	65	63	74	33	53	13	31	46	145	103	14	58	63	80	15	17	21	71	35	34	6	17	40	9
ENSG00000198796.6:E010	ENSG00000198796.6	ALPK2	E010	4.95534	0.091327	13.9115	0.000191621	0.133569	0.828779	0.653383	-0.713435	chr18	56246046	56247780	1735	-	6	6	8	10	0	1	1	0	6	5	0	4	2	1	4	3	8	3	1	8	3	4	2	0	0	1	1	2	0	0	3	3	3
ENSG00000156711.12:E018	ENSG00000156711.12	MAPK13	E018	2.48869	0.142639	13.6543	0.000219742	0.145877	0.64389	0.466416	-0.821092	chr6	36107800	36107842	43	+	2	0	1	0	1	1	5	3	3	4	0	3	0	2	3	1	1	2	1	0	0	0	0	0	0	0	0	7	0	0	17	0	3
ENSG00000060140.4:E016	ENSG00000060140.4	STYK1	E016	0.828545	0.169051	13.4214	0.000248772	0.157642	0.291515	0.149043	-1.2244	chr12	10787166	10787285	120	-	0	1	0	2	0	0	0	0	0	2	0	0	0	0	1	0	3	1	0	0	1	0	0	0	0	0	0	3	0	0	2	0	0
ENSG00000069020.14:E018	ENSG00000069020.14	MAST4	E018	0.980008	0.495913	12.92	0.000325091	0.197047	0.246477	0.434239	1.1692	chr5	66226575	66226789	215	+	0	0	0	1	0	0	0	0	0	1	1	0	0	0	0	0	0	0	0	3	1	0	0	1	0	0	1	11	0	1	9	3	3
ENSG00000068078.13:E012	ENSG00000068078.13	FGFR3	E012	10.7048	0.321043	12.4788	0.000411589	0.210462	0.856827	1.41888	2.02705	chr4	1804641	1804791	151	+	21	0	0	0	1	6	0	16	0	1	1	11	1	0	0	0	5	0	0	0	2	1	0	1	0	0	0	113	0	2	132	0	53
ENSG00000073803.9:E020	ENSG00000073803.9	MAP3K13	E020	1.4695	0.261863	12.4001	0.000429308	0.210462	0.429089	0.244521	-1.15709	chr3	185146783	185146844	62	+	0	0	1	3	0	2	1	0	4	2	0	0	0	0	4	0	2	1	3	0	0	1	4	0	10	0	1	5	0	0	2	0	1
ENSG00000101213.5:E010	ENSG00000101213.5	PTK6	E010	2.81926	0.131514	12.2753	0.000458981	0.210462	0.676597	0.539025	-0.608063	chr20	62168696	62168723	28	-	0	0	0	0	0	2	0	3	0	1	0	10	3	0	1	0	0	2	0	0	0	0	0	0	1	17	0	10	15	6	4	0	3
ENSG00000137843.7:E017	ENSG00000137843.7	PAK6	E017	3.21115	0.12798	12.4338	0.000421627	0.210462	0.71393	0.504429	-0.927842	chr15	40545216	40545378	163	+	0	9	0	6	0	2	6	0	0	0	1	9	3	0	4	0	0	5	1	0	0	0	13	0	13	0	0	0	3	1	0	2	1
ENSG00000154358.15:E062	ENSG00000154358.15	OBSCN	E062	2.8196	0.130493	12.5599	0.000394122	0.210462	0.576409	0.388644	-0.937069	chr1	228492824	228492862	39	+	1	0	19	0	0	0	0	18	7	0	0	0	3	5	0	0	0	0	0	0	1	4	10	0	0	0	0	1	38	1	0	1	0
ENSG00000165025.10:E002	ENSG00000165025.10	SYK	E002	1.39402	0.312047	12.4798	0.000411371	0.210462	0.34423	0.531835	0.990687	chr9	93564209	93564287	79	+	0	0	0	4	0	2	1	0	0	0	1	4	1	1	0	3	0	5	1	1	0	0	0	0	2	0	0	13	1	0	10	0	2
ENSG00000182541.13:E002	ENSG00000182541.13	LIMK2	E002	4.37047	0.211586	12.2391	0.000467996	0.210462	0.779722	0.628413	-0.627643	chr22	31608265	31608280	16	+	3	1	5	6	7	2	3	0	0	4	3	1	5	4	12	1	3	4	3	2	4	7	4	1	7	3	0	3	3	2	2	3	5
ENSG00000182541.13:E004	ENSG00000182541.13	LIMK2	E004	21.2139	0.199588	12.2763	0.000458758	0.210462	1.40138	1.2412	-0.558958	chr22	31621706	31621805	100	+	2	9	9	11	14	5	20	30	7	19	41	11	16	16	57	24	37	9	47	13	33	29	55	4	45	8	4	8	7	16	6	13	21
ENSG00000182541.13:E003	ENSG00000182541.13	LIMK2	E003	25.4218	0.191311	12.0179	0.000526922	0.222898	1.47623	1.31797	-0.547818	chr22	31608281	31608410	130	+	6	9	11	17	23	13	17	26	6	18	29	10	17	17	62	20	52	14	35	12	43	40	54	5	61	15	3	11	6	11	14	31	24
ENSG00000253729.3:E082	ENSG00000253729.3	PRKDC	E082	43.0241	0.115754	12.0154	0.000527626	0.222898	1.65442	1.58673	-0.23039	chr8	48856534	48856589	56	-	18	5	1	15	22	15	13	11	97	35	34	34	13	19	13	14	16	57	40	10	26	28	42	8	6	14	38	13	28	4	5	24	1
ENSG00000115661.9:E017	ENSG00000115661.9	STK16	E017	132.315	0.153377	11.7013	0.000624577	0.256095	2.09535	2.234	0.463779	chr2	220113615	220115059	1445	+	42	82	70	185	102	102	97	116	33	204	117	200	161	90	194	65	78	99	161	213	189	120	318	110	202	124	18	446	80	236	236	96	79
ENSG00000102755.6:E022	ENSG00000102755.6	FLT1	E022	14.6593	0.75937	11.5705	0.000670065	0.262818	1.12725	1.20265	0.26887	chr13	28942234	28942800	567	-	3	2	17	3	1	6	5	7	0	14	2	7	17	4	37	1	83	9	3	8	0	1	5	2	17	6	0	18	0	4	27	2	1
ENSG00000168038.6:E019	ENSG00000168038.6	ULK4	E019	3.24656	0.159716	11.5468	0.000678677	0.262818	0.663679	0.497974	-0.749207	chr3	41860915	41860998	84	-	1	0	0	4	5	0	2	0	4	4	2	9	1	4	6	1	3	2	3	1	1	2	4	1	6	3	1	1	7	3	1	6	1
ENSG00000142235.4:E013	ENSG00000142235.4	LMTK3	E013	0.752248	0.451893	11.1795	0.000827062	0.311623	0.317087	0.100776	-2.04168	chr19	49013280	49013430	151	-	0	0	0	1	0	0	0	0	0	1	0	1	0	0	2	0	1	0	0	1	3	0	0	0	0	0	0	2	0	0	4	0	0
ENSG00000137843.7:E015	ENSG00000137843.7	PAK6	E015	1.42658	0.122512	10.9554	0.000933325	0.325287	0.455629	0.273654	-1.07954	chr15	40545089	40545203	115	+	0	4	0	3	0	0	1	0	0	0	0	2	1	0	2	0	0	0	0	0	0	0	7	0	3	0	0	0	0	0	0	1	0
ENSG00000182541.13:E001	ENSG00000182541.13	LIMK2	E001	2.50401	0.222807	10.9815	0.000920258	0.325287	0.588554	0.455929	-0.631756	chr22	31608260	31608264	5	+	1	1	4	3	6	1	1	0	0	4	1	0	4	1	7	0	2	2	2	2	2	5	3	1	2	2	0	2	1	1	1	2	5
ENSG00000188906.9:E017	ENSG00000188906.9	LRRK2	E017	3.81855	0.229957	11.0423	0.000890574	0.325287	0.741011	0.560083	-0.776687	chr12	40657591	40657703	113	+	0	2	0	0	0	0	0	3	1	3	0	0	1	0	6	5	4	1	5	4	4	1	37	0	6	0	0	1	0	4	3	1	0
ENSG00000091436.12:E026	ENSG00000091436.12	MAP3K20	E026	13.3921	0.109122	10.0726	0.0015049	0.439405	1.10732	1.21972	0.400975	chr2	174125791	174125865	75	+	4	7	31	15	7	12	0	0	1	19	1	15	11	14	4	11	145	30	14	6	7	6	25	12	24	12	2	34	13	16	28	9	13
ENSG00000105810.5:E005	ENSG00000105810.5	CDK6	E005	40.0624	0.105692	10.2238	0.00138639	0.439405	1.57512	1.54415	-0.105794	chr7	92300740	92300849	110	-	31	17	15	3	15	8	14	0	10	29	20	11	1	14	11	31	38	62	52	7	38	21	40	5	95	0	11	8	6	11	8	11	12
ENSG00000106683.10:E004	ENSG00000106683.10	LIMK1	E004	18.7731	0.405158	10.2668	0.00135443	0.439405	1.35567	1.02389	-1.18056	chr7	73507409	73507629	221	+	4	13	2	7	5	1	3	17	18	28	7	6	24	21	14	24	9	7	25	19	12	3	12	7	46	5	3	0	10	8	6	93	6
ENSG00000122025.10:E003	ENSG00000122025.10	FLT3	E003	3.54532	0.0619045	10.2211	0.0013884	0.439405	0.601347	0.74424	0.603847	chr13	28577930	28578311	382	-	2	7	2	16	2	2	5	4	21	3	1	8	1	0	2	2	0	4	1	10	7	4	7	0	2	0	2	6	3	5	12	3	4
ENSG00000143322.15:E009	ENSG00000143322.15	ABL2	E009	7.32825	0.344971	10.1323	0.00145696	0.439405	0.937241	0.765335	-0.665619	chr1	179079716	179079980	265	-	0	9	53	3	5	0	34	3	0	6	8	2	26	1	1	2	7	3	5	0	11	20	3	0	6	0	1	5	1	9	3	3	3
ENSG00000183765.16:E022	ENSG00000183765.16	CHEK2	E022	1.26681	0.108847	10.2182	0.0013906	0.439405	0.325828	0.454638	0.726163	chr22	29117506	29117619	114	-	2	0	0	2	0	0	0	0	0	2	0	1	0	3	0	0	0	2	2	1	1	2	0	1	0	0	0	0	0	2	2	3	2
ENSG00000188906.9:E007	ENSG00000188906.9	LRRK2	E007	5.39826	0.302903	10.1629	0.00143295	0.439405	0.865482	0.658445	-0.833993	chr12	40631771	40631905	135	+	0	7	0	5	1	2	0	0	5	7	1	2	4	2	6	7	0	3	12	3	1	2	45	0	15	2	0	0	4	0	4	4	0
ENSG00000253729.3:E078	ENSG00000253729.3	PRKDC	E078	130.052	0.117547	10.0628	0.00151291	0.439405	2.12528	2.06127	-0.21435	chr8	48848913	48849077	165	-	52	20	16	30	60	50	41	20	302	105	71	121	38	73	27	43	67	199	149	28	73	77	113	32	14	49	98	78	55	15	25	64	11
ENSG00000060237.12:E020	ENSG00000060237.12	WNK1	E020	55.1687	0.415763	9.74983	0.00179339	0.480203	1.7717	1.63716	-0.455988	chr12	977734	978270	537	+	4	7	18	3	56	43	18	17	73	10	29	23	48	18	7	6	13	134	100	23	208	17	10	10	5	52	91	5	3	11	5	6	7
ENSG00000069020.14:E030	ENSG00000069020.14	MAST4	E030	4.20012	0.0904605	9.76221	0.00178136	0.480203	0.74809	0.601952	-0.616754	chr5	66300780	66300913	134	+	0	0	1	3	1	4	2	3	7	5	1	7	2	7	0	4	25	11	0	2	0	2	6	3	3	0	1	13	1	1	4	0	0
ENSG00000099308.6:E002	ENSG00000099308.6	MAST3	E002	4.37764	0.145077	9.72801	0.00181481	0.480203	0.748926	0.599385	-0.631517	chr19	18218397	18218428	32	+	1	0	0	4	6	2	1	4	1	4	0	2	0	7	4	1	0	0	0	3	10	3	16	2	3	0	2	8	5	2	1	9	0
ENSG00000135446.12:E023	ENSG00000135446.12	CDK4	E023	16.6655	0.212759	9.76071	0.00178281	0.480203	1.19466	1.34381	0.523818	chr12	58145536	58145660	125	-	10	1	23	12	30	3	4	81	6	1	17	25	3	45	8	1	6	5	15	7	3	6	4	2	2	5	1	93	31	11	10	9	22
ENSG00000253729.3:E079	ENSG00000253729.3	PRKDC	E079	102.225	0.117217	9.71711	0.00182561	0.480203	2.02148	1.9604	-0.204999	chr8	48852111	48852257	147	-	40	14	11	25	51	24	36	14	265	76	71	95	33	52	12	31	61	163	106	18	66	67	92	27	22	43	66	49	30	11	16	57	9
ENSG00000253729.3:E083	ENSG00000253729.3	PRKDC	E083	70.2804	0.12742	9.63197	0.00191219	0.493664	1.86053	1.80163	-0.198587	chr8	48866180	48866279	100	-	36	7	8	19	31	26	27	21	193	47	45	61	20	29	15	19	44	97	73	12	47	37	77	18	15	27	64	32	18	5	15	41	3
ENSG00000058404.15:E038	ENSG00000058404.15	CAMK2B	E038	3.09636	0.0523402	9.53887	0.00201166	0.506097	0.522641	0.303046	-1.2079	chr7	44286719	44286791	73	-	0	0	0	1	3	0	0	1	0	1	0	0	3	3	14	4	0	0	0	2	0	4	3	8	1	0	0	0	1	0	0	0	3
ENSG00000143322.15:E022	ENSG00000143322.15	ABL2	E022	8.79974	0.207872	9.51954	0.00203296	0.506097	1.00276	0.904095	-0.36895	chr1	179198376	179198532	157	-	3	3	3	5	1	5	1	1	8	5	3	1	12	4	1	2	5	12	14	3	14	15	13	3	8	3	0	2	6	3	1	4	1
ENSG00000113263.8:E006	ENSG00000113263.8	ITK	E006	3.49487	0.27387	9.45726	0.00210315	0.514385	0.654348	0.511814	-0.642606	chr5	156641202	156641330	129	+	0	5	0	8	4	0	1	1	16	3	3	2	0	2	3	7	3	7	3	8	6	0	1	0	0	1	0	1	6	2	2	2	0
ENSG00000253729.3:E091	ENSG00000253729.3	PRKDC	E091	75.4673	0.136707	9.42162	0.00214442	0.515437	1.89165	1.82893	-0.211288	chr8	48872533	48872743	211	-	35	14	3	25	31	25	17	9	47	69	38	72	24	32	5	18	47	96	57	10	42	52	71	20	12	30	42	41	34	14	12	24	5
ENSG00000058091.12:E002	ENSG00000058091.12	CDK14	E002	3.82365	0.626123	9.17512	0.00245327	0.560672	0.553359	0.832098	1.1695	chr7	90108542	90108588	47	+	2	1	0	0	3	1	2	1	0	4	5	0	0	15	8	7	4	1	5	8	0	2	21	0	3	0	2	0	2	2	2	9	1
ENSG00000142235.4:E011	ENSG00000142235.4	LMTK3	E011	0.687034	0.446691	9.20846	0.00240899	0.560672	0.275618	0.146431	-1.14433	chr19	49012108	49012226	119	-	0	0	0	1	0	0	2	0	0	0	0	3	0	0	1	0	0	0	0	0	1	1	0	2	0	0	0	0	0	0	12	0	0
ENSG00000165238.12:E007	ENSG00000165238.12	WNK2	E007	8.32524	0.0718469	9.17537	0.00245294	0.560672	0.994465	0.897754	-0.362403	chr9	95997205	95997247	43	+	31	1	17	2	0	1	0	3	57	1	0	0	2	0	4	0	0	1	0	6	0	1	13	9	4	1	1	5	3	2	0	0	10
ENSG00000253729.3:E087	ENSG00000253729.3	PRKDC	E087	46.8656	0.124895	9.1375	0.00250423	0.563089	1.68998	1.62198	-0.230985	chr8	48868434	48868508	75	-	25	11	2	8	19	16	16	13	185	50	39	44	14	28	7	12	37	80	47	13	29	43	57	16	4	15	52	16	14	3	9	27	3
ENSG00000091436.12:E028	ENSG00000091436.12	MAP3K20	E028	108.601	0.112404	8.98122	0.00272768	0.602115	1.9857	2.10418	0.397194	chr2	174130778	174131511	734	+	55	73	214	76	71	88	1	13	48	126	8	99	111	87	57	87	1170	203	124	69	31	108	151	163	168	59	22	326	144	62	217	53	222
ENSG00000253729.3:E086	ENSG00000253729.3	PRKDC	E086	48.2804	0.114109	8.95694	0.00276418	0.602115	1.70288	1.63484	-0.230982	chr8	48866910	48867006	97	-	26	9	3	7	20	12	15	14	180	44	48	40	10	23	10	17	23	73	56	10	38	41	50	11	11	12	42	21	10	7	9	18	4
ENSG00000060237.12:E019	ENSG00000060237.12	WNK1	E019	67.8821	0.42043	8.88392	0.00287694	0.607688	1.86404	1.70715	-0.529893	chr12	977032	977733	702	+	8	11	9	4	56	51	23	27	84	12	38	24	78	19	10	5	7	156	124	38	218	20	7	2	14	57	98	5	4	14	4	3	13
ENSG00000142235.4:E015	ENSG00000142235.4	LMTK3	E015	0.453948	0.42513	8.89433	0.00286058	0.607688	0.207916	0.0800867	-1.6004	chr19	49014758	49014870	113	-	0	1	0	0	4	0	1	0	0	3	0	0	0	0	0	0	0	0	0	0	1	0	0	0	0	0	0	0	0	0	4	0	0
ENSG00000243678.7:E003	ENSG00000243678.7	NME2	E003	10.1794	0.232957	8.85455	0.0029236	0.608326	1.0808	1.10157	0.0750867	chr17	49243176	49243265	90	+	6	2	21	31	4	12	31	16	4	6	2	2	7	4	9	4	19	6	5	6	4	11	19	1	8	3	0	14	8	25	3	19	3
ENSG00000171094.11:E027	ENSG00000171094.11	ALK	E027	8.78381	0.339593	8.7014	0.00317966	0.651877	1.12653	0.66827	-1.75886	chr2	29541170	29541270	101	-	1	0	0	2	0	3	1	14	0	17	4	0	1	69	20	24	7	2	3	5	7	2	9	0	18	2	0	1	0	3	0	15	1
ENSG00000071054.11:E026	ENSG00000071054.11	MAP4K4	E026	44.8196	0.184827	8.63632	0.00329527	0.655721	1.65203	1.48791	-0.560364	chr2	102480283	102480513	231	+	19	10	41	10	32	22	30	6	33	26	8	9	26	377	20	18	226	52	45	24	110	99	30	19	17	9	12	39	34	16	3	13	12
ENSG00000204580.7:E002	ENSG00000204580.7	DDR1	E002	2.50134	0.372247	8.58655	0.00338655	0.655721	0.577206	0.359908	-1.10599	chr6	30844221	30844336	116	+	2	1	0	16	0	0	2	0	0	0	1	2	3	10	1	4	0	1	1	2	6	8	2	0	3	0	0	1	0	0	0	5	3
ENSG00000253729.3:E077	ENSG00000253729.3	PRKDC	E077	102.275	0.108767	8.63557	0.00329663	0.655721	2.01998	1.9675	-0.176135	chr8	48848292	48848460	169	-	49	13	11	23	49	38	33	20	251	102	60	91	36	69	13	34	59	178	125	24	61	68	97	27	11	37	91	42	28	12	21	53	5
ENSG00000253729.3:E084	ENSG00000253729.3	PRKDC	E084	66.3607	0.116794	8.58804	0.00338379	0.655721	1.83586	1.77917	-0.191287	chr8	48866367	48866479	113	-	33	11	7	11	34	19	21	5	193	48	51	60	20	26	11	17	30	98	69	17	58	35	69	26	6	25	55	30	17	6	11	38	7
ENSG00000006432.11:E020	ENSG00000006432.11	MAP3K9	E020	13.9209	0.0749847	8.39562	0.00376126	0.705421	1.20563	1.11526	-0.322553	chr14	71267384	71267797	414	-	4	2	1	11	18	3	15	17	16	7	7	25	9	2	17	5	0	6	0	11	23	8	36	14	5	12	2	17	4	10	19	9	7
ENSG00000121101.11:E022	ENSG00000121101.11	TEX14	E022	2.86313	0.120057	8.37937	0.00379503	0.705421	0.58674	0.414999	-0.838489	chr17	56679167	56679317	151	-	16	0	0	1	13	0	0	0	0	0	0	0	1	14	0	0	0	0	0	2	0	2	1	4	0	0	0	0	6	1	3	0	0
ENSG00000157106.12:E055	ENSG00000157106.12	SMG1	E055	1.97478	0.126936	8.40571	0.00374044	0.705421	0.436284	0.559908	0.603664	chr16	18886930	18887445	516	-	1	5	1	1	0	3	3	0	1	1	3	3	4	2	2	0	1	3	2	3	1	4	3	2	0	2	4	1	1	2	1	6	1
ENSG00000173334.3:E005	ENSG00000173334.3	TRIB1	E005	11.8375	0.208879	8.30307	0.0039578	0.725996	1.13818	1.15814	0.0713756	chr8	126445852	126446010	159	+	42	5	0	20	0	26	84	1	2	22	24	5	1	14	6	7	2	5	4	4	1	15	25	1	5	2	1	44	19	40	20	26	7
ENSG00000142235.4:E010	ENSG00000142235.4	LMTK3	E010	0.628405	0.340819	8.2765	0.00401616	0.727133	0.254247	0.150186	-0.945677	chr19	49006166	49006253	88	-	0	0	0	1	0	1	1	0	0	1	0	4	0	0	0	0	0	0	0	0	1	0	0	0	0	0	0	3	0	0	12	0	0
ENSG00000091436.12:E027	ENSG00000091436.12	MAP3K20	E027	24.9329	0.0985794	8.18029	0.00423479	0.756887	1.36219	1.47376	0.385415	chr2	174128473	174128623	151	+	12	12	46	22	20	19	0	4	6	34	1	30	27	17	7	17	247	57	18	8	5	12	26	38	32	16	3	61	35	23	60	14	29
ENSG00000188906.9:E018	ENSG00000188906.9	LRRK2	E018	4.93942	0.30412	8.14585	0.00431598	0.761634	0.826037	0.66603	-0.648945	chr12	40668385	40668529	145	+	0	5	2	10	1	0	0	3	6	3	1	0	3	0	7	10	3	4	10	4	1	1	60	0	14	0	0	0	0	5	4	0	0
ENSG00000091436.12:E024	ENSG00000091436.12	MAP3K20	E024	12.7214	0.0961943	7.89647	0.00495313	0.814384	1.08668	1.19626	0.392425	chr2	174104132	174104224	93	+	8	5	22	10	3	16	1	1	3	11	2	11	6	10	5	9	101	28	10	4	1	13	21	18	17	7	4	40	12	6	21	7	22
ENSG00000125388.15:E013	ENSG00000125388.15	GRK4	E013	2.22495	0.200597	7.98639	0.00471302	0.814384	0.485155	0.586115	0.474044	chr4	3011375	3011438	64	+	6	6	2	4	1	0	1	1	1	1	1	1	0	4	4	4	0	6	1	1	1	2	2	0	0	5	0	4	2	1	4	9	1
ENSG00000125388.15:E014	ENSG00000125388.15	GRK4	E014	5.34012	0.263711	7.95002	0.00480867	0.814384	0.784377	0.878564	0.367148	chr4	3015415	3015555	141	+	15	6	2	6	1	3	5	1	5	5	6	5	4	13	5	16	1	8	0	3	3	5	4	0	0	6	1	1	7	1	13	17	5
ENSG00000188906.9:E008	ENSG00000188906.9	LRRK2	E008	4.76092	0.314367	7.96492	0.00476925	0.814384	0.816839	0.631654	-0.760222	chr12	40634285	40634419	135	+	0	6	1	8	2	0	0	0	0	2	1	3	3	1	5	15	1	0	11	3	2	1	47	1	15	0	1	0	4	2	1	4	0
ENSG00000188906.9:E031	ENSG00000188906.9	LRRK2	E031	9.53472	0.275242	7.89826	0.00494823	0.814384	1.07253	0.909331	-0.604299	chr12	40697750	40697936	187	+	0	7	3	19	3	9	2	1	4	12	1	2	14	2	15	29	3	0	20	8	5	1	130	0	26	0	0	0	3	16	7	3	1
ENSG00000204256.8:E020	ENSG00000204256.8	BRD2	E020	21.842	0.110419	7.892	0.0049654	0.814384	1.33683	1.42848	0.317656	chr6	32944714	32944851	138	+	26	9	11	15	6	31	19	13	21	20	29	14	13	17	13	10	11	11	11	15	7	52	9	21	18	9	10	28	41	39	17	18	24
ENSG00000058091.12:E013	ENSG00000058091.12	CDK14	E013	0.0759329	0.702675	7.86509	0.00503982	0.816978	0.0120749	0.103637	3.25691	chr7	90338925	90339129	205	+	0	0	0	0	0	0	0	0	0	0	0	0	0	0	0	0	0	0	0	0	0	0	0	0	0	0	0	0	0	0	0	0	0
ENSG00000058091.12:E001	ENSG00000058091.12	CDK14	E001	7.07217	0.668611	7.68789	0.00555925	0.861128	0.763355	1.0497	1.0895	chr7	90095738	90095827	90	+	1	2	1	5	4	1	1	0	5	8	8	2	2	24	9	17	8	2	7	14	1	2	27	0	9	0	0	2	2	4	6	15	1
ENSG00000109339.14:E022	ENSG00000109339.14	MAPK10	E022	1.91417	0.0627617	7.74426	0.00538834	0.861128	0.423162	0.571351	0.725257	chr4	87028468	87028472	5	-	0	4	1	0	1	1	1	0	0	9	0	0	0	0	0	3	1	0	0	2	0	1	1	0	0	0	0	0	9	3	1	1	0
ENSG00000113263.8:E001	ENSG00000113263.8	ITK	E001	0.866918	0.861705	7.69199	0.00554664	0.861128	0.225643	0.383443	1.05744	chr5	156569944	156569997	54	+	2	1	0	0	0	1	0	1	1	2	1	0	1	0	3	0	1	2	0	0	1	1	1	2	0	0	0	0	1	2	0	2	0
ENSG00000253729.3:E085	ENSG00000253729.3	PRKDC	E085	20.0514	0.103397	7.72097	0.0054583	0.861128	1.3373	1.26712	-0.245358	chr8	48866898	48866909	12	-	12	3	1	7	5	2	6	2	60	15	17	17	5	3	3	5	7	29	28	5	17	13	19	2	5	7	15	5	7	2	1	11	3
ENSG00000155657.19:E326	ENSG00000155657.19	TTN	E326	8.15173	0.822325	7.62251	0.00576443	0.883098	1.04281	0.473055	-2.34741	chr2	179609132	179616766	7635	-	3	0	0	4	0	3	292	1	1	15	1	1	0	6	0	4	5	3	1	4	1	59	1	0	0	0	0	2	8	2	4	0	0
ENSG00000134058.6:E001	ENSG00000134058.6	CDK7	E001	2.94018	0.0945264	7.59969	0.00583785	0.884625	0.565158	0.683755	0.517454	chr5	68530668	68530699	32	+	5	4	0	2	4	1	5	1	1	2	1	4	2	5	4	4	1	2	3	2	3	3	9	1	4	2	0	4	1	5	2	4	3
ENSG00000074966.6:E019	ENSG00000074966.6	TXK	E019	2.27859	0.452176	7.54426	0.00602016	0.897543	0.427814	0.644108	1.02159	chr4	48136172	48136273	102	-	1	3	1	6	1	2	5	1	2	2	3	2	2	1	7	3	0	0	2	7	4	1	4	3	0	0	1	0	1	4	2	3	4
ENSG00000198796.6:E013	ENSG00000198796.6	ALPK2	E013	0.140926	0.52089	7.53479	0.00605187	0.897543	0.0811413	0.00764222	-3.53253	chr18	56295996	56296189	194	-	0	0	0	0	0	0	0	0	0	0	0	1	1	0	1	0	0	0	0	0	0	0	0	0	0	0	0	0	1	0	0	0	0
ENSG00000162733.12:E003	ENSG00000162733.12	DDR2	E003	10.8368	0.0994956	7.48903	0.0062076	0.910948	1.06041	0.973362	-0.320028	chr1	162602255	162602259	5	+	4	9	5	6	13	7	1	1	54	4	10	8	0	12	2	7	6	24	21	1	29	12	3	4	27	2	8	1	7	3	3	4	0
ENSG00000253729.3:E075	ENSG00000253729.3	PRKDC	E075	66.3605	0.104499	7.46546	0.00628939	0.913338	1.83366	1.78883	-0.151274	chr8	48846525	48846650	126	-	42	11	6	15	19	19	30	10	137	49	47	70	20	42	21	24	40	104	69	14	54	42	57	13	7	12	46	32	33	7	13	31	4
ENSG00000037280.11:E004	ENSG00000037280.11	FLT4	E004	4.1773	0.115043	7.3745	0.00661553	0.943973	0.639886	0.745808	0.441822	chr5	180035160	180035284	125	-	1	3	2	5	2	2	0	16	4	10	2	3	7	3	8	2	4	5	4	8	5	17	7	9	0	1	4	3	10	3	6	2	3
ENSG00000204580.7:E007	ENSG00000204580.7	DDR1	E007	0.405284	0.535329	7.369	0.00663578	0.943973	0.162719	0.0252724	-2.92327	chr6	30848812	30848842	31	+	0	0	2	2	2	0	0	0	0	0	0	0	0	0	1	0	0	0	0	0	0	1	0	0	0	0	0	0	0	0	0	1	0
ENSG00000058091.12:E014	ENSG00000058091.12	CDK14	E014	0.157746	0.206542	7.21675	0.00722262	0.984773	0.0408544	0.103522	1.44834	chr7	90339130	90339175	46	+	0	0	0	0	0	0	0	0	0	0	0	0	0	0	0	0	0	0	0	0	1	0	0	0	0	0	0	0	0	0	0	0	0
ENSG00000101049.10:E023	ENSG00000101049.10	SGK2	E023	1.07854	0.0985289	7.25852	0.00705655	0.984773	0.29457	0.157869	-1.14655	chr20	42214237	42214272	36	+	0	0	0	2	0	2	1	0	2	1	0	0	0	3	0	0	0	0	1	0	1	2	0	0	0	0	0	0	4	1	0	0	1
ENSG00000143674.6:E002	ENSG00000143674.6	MAP3K21	E002	1.54114	0.0448691	7.20359	0.00727578	0.984773	0.386095	0.251811	-0.866701	chr1	233482188	233482368	181	+	1	0	0	0	0	0	0	1	0	0	0	0	7	1	0	0	2	2	0	0	0	0	0	0	0	0	0	2	0	0	2	1	0
ENSG00000160551.5:E002	ENSG00000160551.5	TAOK1	E002	16.6775	0.0918107	7.21479	0.00723052	0.984773	1.2618	1.17186	-0.318135	chr17	27717618	27717948	331	+	4	3	1	6	4	10	4	0	0	13	3	16	11	11	13	15	17	10	11	2	10	17	24	4	11	6	5	13	9	6	5	13	4
ENSG00000171094.11:E030	ENSG00000171094.11	ALK	E030	8.02679	0.348265	7.2379	0.00713802	0.984773	1.08819	0.666193	-1.62948	chr2	29606598	29606725	128	-	0	0	1	4	3	2	2	8	0	12	8	0	2	47	13	23	3	7	2	1	10	3	7	0	13	3	0	0	3	2	0	11	2
ENSG00000060140.4:E001	ENSG00000060140.4	STYK1	E001	8.10119	0.116374	7.18569	0.00734872	0.985082	0.920755	1.01849	0.36377	chr12	10771538	10772947	1410	-	0	7	0	7	1	8	10	2	0	17	13	21	12	5	10	1	26	1	3	4	3	4	8	0	2	2	0	23	30	1	35	9	14
ENSG00000072195.10:E017	ENSG00000072195.10	SPEG	E017	4.01461	0.160548	7.12292	0.00761048	1	0.607987	0.426182	-0.873052	chr2	220312894	220313237	344	+	1	1	2	0	0	1	0	0	0	10	1	0	0	4	3	0	50	2	0	0	0	6	9	0	0	0	0	9	15	0	4	2	0
ENSG00000058091.12:E003	ENSG00000058091.12	CDK14	E003	2.42607	0.534208	7.06157	0.00787548	1	0.423731	0.646861	1.05512	chr7	90123681	90123744	64	+	2	2	0	0	2	1	1	0	0	1	2	1	0	10	2	4	2	1	2	8	5	2	8	0	5	0	1	0	0	1	3	5	1
ENSG00000188906.9:E004	ENSG00000188906.9	LRRK2	E004	3.30761	0.256446	6.96955	0.00829083	1	0.683087	0.527295	-0.690434	chr12	40619357	40619442	86	+	0	1	1	1	0	2	0	0	1	5	0	0	2	2	5	10	3	1	9	4	2	2	28	1	1	0	0	0	1	11	0	1	0
ENSG00000253729.3:E081	ENSG00000253729.3	PRKDC	E081	23.8076	0.104555	6.93839	0.00843652	1	1.4044	1.35332	-0.177098	chr8	48856413	48856443	31	-	11	4	1	7	7	7	3	7	63	16	14	23	7	18	6	12	7	39	22	2	23	19	24	4	3	8	26	7	18	2	5	12	2
ENSG00000183765.16:E023	ENSG00000183765.16	CHEK2	E023	0.609725	0.0797525	6.92243	0.00851212	1	0.174094	0.27033	0.808265	chr22	29120874	29120911	38	-	2	0	1	1	2	0	2	0	0	0	1	0	0	0	0	0	1	0	2	1	0	0	1	0	0	0	0	0	0	0	0	1	4
ENSG00000188906.9:E028	ENSG00000188906.9	LRRK2	E028	12.105	0.31618	6.91654	0.0085402	1	1.16931	0.989833	-0.65087	chr12	40692045	40692295	251	+	0	16	1	21	2	2	0	1	4	19	2	2	17	2	25	38	5	5	16	7	0	3	162	0	28	0	0	2	2	12	5	1	0
ENSG00000198055.6:E001	ENSG00000198055.6	GRK6	E001	77.8404	0.656169	6.89464	0.00864548	1	1.85458	2.00773	0.514827	chr5	176830205	176830527	323	+	3	10	19	10	40	26	17	41	0	26	1	39	273	7	37	1	36	63	24	27	92	217	340	63	49	91	12	289	242	103	126	33	53
ENSG00000060237.12:E026	ENSG00000060237.12	WNK1	E026	66.4769	0.20061	6.8913	0.0086616	1	1.84998	1.72433	-0.424325	chr12	988739	989197	459	+	29	13	13	31	36	47	13	8	99	37	9	56	292	23	15	43	47	78	29	13	66	37	23	9	39	11	41	31	15	16	25	26	30
ENSG00000188906.9:E021	ENSG00000188906.9	LRRK2	E021	7.71054	0.350661	6.74718	0.00938959	1	0.984399	0.856412	-0.48351	chr12	40671893	40672063	171	+	1	8	1	9	1	1	0	0	2	8	0	0	2	2	9	18	0	2	12	3	2	2	69	0	8	0	0	1	0	4	1	3	0
ENSG00000168297.11:E034	ENSG00000168297.11	PXK	E034	5.70629	0.252055	6.72141	0.00952625	1	0.791957	0.920238	0.495489	chr3	58406296	58406455	160	+	1	2	4	5	3	2	0	3	3	3	5	4	4	2	4	1	4	0	5	4	4	6	5	0	10	1	3	10	3	22	6	5	1
ENSG00000154310.12:E040	ENSG00000154310.12	TNIK	E040	16.9339	0.22717	6.72047	0.00953123	1	1.19419	1.35058	0.549015	chr3	171064723	171065007	285	-	1	2	15	16	15	2	26	3	9	8	111	25	4	5	25	28	8	8	14	18	19	10	6	8	34	7	5	4	0	42	6	59	14
ENSG00000101213.5:E004	ENSG00000101213.5	PTK6	E004	34.2402	0.11089	6.63358	0.0100074	1	1.58887	1.63962	0.172789	chr20	62162099	62162280	182	-	18	2	0	9	1	40	6	129	1	5	19	142	32	20	6	4	2	16	4	0	9	2	1	17	21	105	1	333	47	27	210	8	116
ENSG00000133083.10:E013	ENSG00000133083.10	DCLK1	E013	113.956	0.188952	6.62812	0.0100381	1	2.09662	1.982	-0.384282	chr13	36424060	36424913	854	-	10	60	13	63	107	61	0	116	48	108	99	95	1	385	65	1	10	126	252	20	5	79	34	8	344	15	94	51	127	22	15	24	32
ENSG00000188906.9:E033	ENSG00000188906.9	LRRK2	E033	8.54835	0.307104	6.60516	0.0101684	1	1.02834	0.870884	-0.58974	chr12	40699587	40699768	182	+	0	7	1	11	1	6	1	1	2	8	7	0	5	2	13	25	3	8	11	6	2	3	105	1	26	0	1	0	1	3	8	1	0
ENSG00000154358.15:E130	ENSG00000154358.15	OBSCN	E130	2.49585	0.228418	6.57603	0.0103361	1	0.479214	0.601951	0.574064	chr1	228565632	228565637	6	+	0	1	1	1	1	1	0	15	1	0	0	1	10	3	0	1	0	0	1	3	0	4	9	0	0	1	0	3	20	3	4	1	4
ENSG00000162733.12:E006	ENSG00000162733.12	DDR2	E006	9.87712	0.13816	6.56481	0.0104015	1	1.02325	0.937871	-0.316834	chr1	162674842	162674921	80	+	2	4	1	5	4	2	0	4	34	9	13	5	1	10	7	10	4	13	22	15	26	5	6	13	25	2	15	0	20	2	2	2	2
ENSG00000074966.6:E012	ENSG00000074966.6	TXK	E012	0.688301	0.379697	6.56226	0.0104164	1	0.183555	0.304351	0.948841	chr4	48106918	48106972	55	-	0	2	0	2	2	0	2	0	0	1	0	0	0	0	1	2	0	0	0	0	0	0	4	0	0	0	0	0	0	2	1	0	0
ENSG00000164776.5:E012	ENSG00000164776.5	PHKG1	E012	9.77675	0.171883	6.51987	0.0106676	1	1.02169	1.11734	0.347416	chr7	56155291	56155469	179	-	3	3	3	7	5	3	7	2	2	20	10	4	4	18	5	3	1	4	6	16	10	10	12	5	24	4	4	1	6	6	9	40	10
ENSG00000146648.11:E018	ENSG00000146648.11	EGFR	E018	4.96566	0.0707607	6.49789	0.0108002	1	0.803166	0.717397	-0.344968	chr7	55224452	55224525	74	+	0	2	0	1	0	2	0	9	4	5	1	8	2	1	0	0	43	3	0	1	1	3	1	0	0	0	1	20	0	2	7	1	2
ENSG00000091436.12:E025	ENSG00000091436.12	MAP3K20	E025	15.7542	0.117766	6.49314	0.0108291	1	1.17438	1.2811	0.37691	chr2	174123427	174123543	117	+	6	9	32	17	10	22	2	0	2	19	1	10	19	15	4	12	129	26	15	6	5	10	24	14	21	12	6	43	15	9	26	11	23
ENSG00000120156.16:E002	ENSG00000120156.16	TEK	E002	4.26674	0.118153	6.47742	0.0109253	1	0.720673	0.510491	-0.926335	chr9	27109147	27109413	267	+	0	3	0	2	3	0	0	0	18	16	3	1	0	0	4	1	1	2	0	1	0	5	2	0	4	0	0	1	4	1	4	1	1
ENSG00000134072.6:E001	ENSG00000134072.6	CAMK1	E001	23.8578	0.232186	6.43617	0.0111819	1	1.34796	1.45424	0.36769	chr3	9799026	9799031	6	-	5	10	22	33	13	14	14	32	9	18	16	24	27	22	30	23	64	41	34	32	55	28	30	21	23	21	21	23	43	21	17	45	19
ENSG00000188906.9:E026	ENSG00000188906.9	LRRK2	E026	4.53977	0.266336	6.43471	0.0111911	1	0.797157	0.628035	-0.698465	chr12	40688647	40688716	70	+	0	5	2	3	0	1	0	1	4	5	0	5	7	2	5	11	1	4	5	2	0	1	52	0	13	0	0	0	0	3	1	1	0
ENSG00000145949.8:E011	ENSG00000145949.8	MYLK4	E011	2.50122	0.0589872	6.37671	0.0115628	1	0.586218	0.488123	-0.459879	chr6	2685717	2685810	94	-	1	4	2	1	0	0	3	0	4	7	5	0	1	2	0	0	0	5	2	3	0	8	2	0	0	0	2	2	2	0	0	0	1
ENSG00000109339.14:E034	ENSG00000109339.14	MAPK10	E034	3.6353	0.320272	6.37654	0.0115639	1	0.696805	0.52097	-0.777678	chr4	87275683	87275797	115	-	0	6	1	1	0	1	1	0	3	10	0	2	0	3	13	9	0	2	0	8	1	5	5	0	1	0	0	0	0	2	0	0	0
ENSG00000105221.12:E057	ENSG00000105221.12	AKT2	E057	2.41686	0.215286	6.30824	0.0120178	1	0.556784	0.444478	-0.546599	chr19	40790672	40790729	58	-	1	1	1	0	1	2	2	2	1	2	2	6	0	0	2	1	2	1	4	0	1	4	0	0	4	2	0	4	1	1	0	5	0
ENSG00000183049.8:E012	ENSG00000183049.8	CAMK1D	E012	4.96059	0.0803227	6.30557	0.0120359	1	0.748774	0.849186	0.396789	chr10	12867690	12868142	453	+	2	2	0	3	3	4	1	5	4	8	3	10	10	2	3	6	3	5	2	3	1	2	4	5	1	2	3	15	3	1	25	8	5
ENSG00000188906.9:E016	ENSG00000188906.9	LRRK2	E016	3.56891	0.261041	6.29314	0.0121206	1	0.711566	0.573785	-0.593798	chr12	40653282	40653406	125	+	0	1	0	6	0	0	0	0	2	8	0	0	1	1	6	10	4	1	8	1	0	1	35	0	8	0	0	3	1	5	1	2	0
ENSG00000110422.7:E003	ENSG00000110422.7	HIPK3	E003	7.54888	0.181602	6.29004	0.0121418	1	0.944603	0.834123	-0.421585	chr11	33279877	33280236	360	+	2	4	0	8	0	1	2	1	5	15	7	4	1	10	5	15	3	2	3	1	8	34	8	0	6	0	1	0	0	6	3	6	2
ENSG00000142731.6:E005	ENSG00000142731.6	PLK4	E005	0.405281	0.169292	6.27772	0.0122265	1	0.123212	0.219096	1.00011	chr4	128802387	128802525	139	+	0	1	3	0	0	0	0	0	0	0	1	0	0	0	0	0	1	0	1	0	0	0	0	0	1	0	0	0	0	1	0	0	2
ENSG00000136643.7:E005	ENSG00000136643.7	RPS6KC1	E005	5.04939	0.14139	6.24565	0.0124499	1	0.801146	0.703594	-0.393946	chr1	213246212	213246328	117	+	2	1	0	4	2	8	8	1	10	6	13	6	3	9	2	5	4	5	19	10	6	3	2	1	1	2	0	6	2	0	2	0	1
ENSG00000069020.14:E010	ENSG00000069020.14	MAST4	E010	0.48313	0.376091	6.23852	0.0125001	1	0.131171	0.251627	1.15456	chr5	66084609	66084622	14	+	0	0	0	0	1	1	0	4	0	0	0	2	0	0	0	0	0	0	0	1	0	0	0	0	0	0	0	4	0	0	1	0	0
ENSG00000106799.8:E002	ENSG00000106799.8	TGFBR1	E002	0.238665	0.130826	6.23608	0.0125173	1	0.0629245	0.15609	1.47193	chr9	101866352	101866388	37	+	0	0	0	0	0	1	0	0	0	0	0	0	0	0	3	0	0	0	0	0	0	0	0	0	0	0	0	0	0	2	0	0	1
ENSG00000198870.6:E014	ENSG00000198870.6	STKLD1	E014	0.459573	0.325174	6.22236	0.0126147	1	0.200919	0.0851373	-1.44159	chr9	136263099	136263182	84	+	0	0	0	0	0	0	0	1	0	0	0	0	1	0	0	1	0	0	0	1	0	0	0	0	0	0	0	0	0	0	1	0	0
ENSG00000123612.11:E009	ENSG00000123612.11	ACVR1C	E009	11.7614	0.0864746	6.19172	0.0128349	1	1.07619	0.960531	-0.4251	chr2	158443699	158443929	231	-	0	0	0	5	9	6	29	2	12	1	1	12	1	4	1	5	0	16	0	4	22	13	38	5	1	2	0	33	7	1	8	11	1
ENSG00000198796.6:E001	ENSG00000198796.6	ALPK2	E001	13.2629	0.115399	6.19095	0.0128405	1	1.13845	1.24839	0.390266	chr18	56148479	56149271	793	-	2	22	55	69	5	8	10	0	16	47	10	23	0	18	10	6	21	9	3	46	11	119	14	0	0	10	0	25	7	18	19	22	25
ENSG00000091436.12:E022	ENSG00000091436.12	MAP3K20	E022	16.0476	0.108796	6.15142	0.0131307	1	1.18014	1.29394	0.401344	chr2	174097048	174097187	140	+	10	4	26	11	13	10	1	0	7	21	0	25	12	11	4	10	151	25	7	7	1	13	25	23	31	7	3	53	13	8	28	2	25
ENSG00000155657.19:E346	ENSG00000155657.19	TTN	E346	2.20164	0.677499	6.11355	0.0134149	1	0.552315	0.282153	-1.4884	chr2	179640083	179641776	1694	-	6	0	1	0	0	1	19	0	0	2	0	0	1	3	0	0	0	3	0	2	0	13	0	0	12	0	0	0	1	11	0	0	0
ENSG00000065675.10:E015	ENSG00000065675.10	PRKCQ	E015	1.42868	0.0650989	6.11095	0.0134347	1	0.389048	0.280761	-0.67335	chr10	6539182	6539213	32	-	1	0	1	2	0	0	0	3	1	0	0	2	0	3	2	4	1	0	0	3	0	1	0	0	0	0	0	0	4	1	1	0	0
ENSG00000008118.5:E005	ENSG00000008118.5	CAMK1G	E005	1.332	0.867069	6.09027	0.0135928	1	0.262292	0.220357	-0.327405	chr1	209773328	209773456	129	+	0	0	3	0	0	0	0	2	20	3	0	0	1	0	0	0	1	3	0	0	0	0	0	0	0	0	0	0	0	0	0	1	0
ENSG00000070759.12:E010	ENSG00000070759.12	TESK2	E010	1.55268	0.179809	6.07939	0.0136768	1	0.438744	0.31818	-0.692499	chr1	45864586	45864652	67	-	0	3	0	0	0	0	0	0	0	0	3	1	1	0	1	0	0	0	0	2	0	2	1	0	0	0	0	4	0	0	2	0	1
ENSG00000113263.8:E005	ENSG00000113263.8	ITK	E005	1.74089	0.201417	6.06521	0.013787	1	0.434643	0.358245	-0.424818	chr5	156638298	156638379	82	+	0	4	0	2	0	0	0	0	4	3	4	1	0	3	2	1	2	2	1	2	6	0	0	1	0	1	0	0	2	0	0	1	0
ENSG00000160145.11:E067	ENSG00000160145.11	KALRN	E067	36.7102	0.112934	6.03037	0.0140618	1	1.5355	1.61222	0.261842	chr3	124393806	124394274	469	+	13	32	19	10	33	21	87	8	22	30	33	8	71	34	225	172	11	32	29	42	10	157	100	6	94	2	5	35	29	11	42	53	8
ENSG00000140474.8:E005	ENSG00000140474.8	ULK3	E005	48.0957	1.25025	5.99593	0.0143389	1	1.6852	1.77794	0.313895	chr15	75130092	75130097	6	-	53	29	146	0	1	5	2	6	0	1	51	2	1	4	0	1	22	1	87	77	58	1	0	0	102	70	62	197	91	3	37	51	50
ENSG00000253729.3:E088	ENSG00000253729.3	PRKDC	E088	52.4239	0.124056	5.9649	0.0145934	1	1.7346	1.68285	-0.175359	chr8	48869731	48869823	93	-	19	12	3	15	26	13	13	13	183	50	47	46	15	39	4	14	33	93	57	10	44	46	58	12	5	18	42	24	13	6	12	25	3
ENSG00000109339.14:E023	ENSG00000109339.14	MAPK10	E023	1.76186	0.0606878	5.96245	0.0146137	1	0.408625	0.532947	0.626297	chr4	87028473	87028478	6	-	0	4	1	0	1	1	1	0	0	7	0	0	0	0	0	3	1	0	0	1	0	1	3	0	0	0	0	0	7	3	1	1	0
ENSG00000008118.5:E004	ENSG00000008118.5	CAMK1G	E004	1.46969	0.900254	5.90628	0.015087	1	0.279373	0.246602	-0.2399	chr1	209768300	209768420	121	+	0	0	1	1	0	0	0	4	15	3	0	1	0	0	0	0	4	2	2	0	0	1	0	1	0	0	0	0	0	0	0	0	0
ENSG00000130822.11:E044	ENSG00000130822.11	PNCK	E044	0.813495	0.209527	5.8834	0.0152843	1	0.231089	0.319408	0.629035	chrX	152952122	152952138	17	-	4	0	0	0	2	1	0	0	0	1	0	1	1	0	0	0	0	0	1	1	1	0	0	0	0	0	0	0	1	1	1	3	2
ENSG00000073803.9:E017	ENSG00000073803.9	MAP3K13	E017	0.824114	0.359477	5.86727	0.0154249	1	0.290886	0.160372	-1.09449	chr3	185080908	185081156	249	+	0	1	0	1	0	1	0	0	1	0	0	0	0	4	0	0	2	1	0	1	0	0	1	0	1	1	0	0	0	0	0	0	2
ENSG00000154310.12:E016	ENSG00000154310.12	TNIK	E016	6.16579	0.117746	5.76851	0.0163159	1	0.85834	0.767218	-0.357918	chr3	170824972	170824995	24	-	0	2	22	3	0	0	9	2	4	3	11	3	2	6	1	1	0	7	2	4	9	3	3	0	13	0	1	4	1	2	0	13	2
ENSG00000157106.12:E078	ENSG00000157106.12	SMG1	E078	0.64253	0.242559	5.76096	0.0163861	1	0.2331	0.123004	-1.11757	chr16	18937727	18937776	50	-	0	0	2	0	0	0	0	0	0	0	0	0	1	0	1	0	0	0	0	0	0	0	0	0	0	1	0	0	0	0	0	0	0
ENSG00000204580.7:E006	ENSG00000204580.7	DDR1	E006	0.642889	0.406017	5.74287	0.0165557	1	0.232206	0.113314	-1.24562	chr6	30848747	30848811	65	+	0	0	3	1	2	0	1	0	0	0	0	0	1	0	1	0	0	0	0	0	1	3	0	0	1	0	0	0	1	0	1	3	0
ENSG00000160145.11:E019	ENSG00000160145.11	KALRN	E019	15.5692	0.143533	5.71636	0.0168075	1	1.21852	1.09568	-0.438725	chr3	124117544	124117718	175	+	0	5	5	3	17	1	1	5	11	12	19	1	3	19	82	47	2	10	3	1	1	114	6	3	41	0	3	2	21	1	1	2	5
ENSG00000180815.10:E010	ENSG00000180815.10	MAP3K15	E010	1.73181	0.736009	5.70286	0.0169373	1	0.454405	0.281335	-1.01923	chrX	19390771	19390945	175	-	0	0	3	0	3	1	1	0	2	0	0	0	0	9	0	0	0	11	4	0	0	0	2	2	0	0	0	0	4	2	0	1	0
ENSG00000117020.12:E003	ENSG00000117020.12	AKT3	E003	47.9656	0.339773	5.66591	0.0172977	1	1.6057	1.78911	0.621874	chr1	243663039	243663088	50	-	25	11	21	82	15	12	116	3	19	57	18	26	30	148	31	27	174	35	47	170	126	73	55	21	103	99	22	29	101	29	26	17	23
ENSG00000123612.11:E003	ENSG00000123612.11	ACVR1C	E003	9.80313	0.062044	5.6653	0.0173037	1	1.00241	0.883747	-0.445132	chr2	158395085	158395215	131	-	1	0	2	5	7	8	24	1	3	1	0	3	4	3	2	3	0	20	0	5	9	4	37	3	0	3	0	15	17	2	9	9	4
ENSG00000188906.9:E005	ENSG00000188906.9	LRRK2	E005	4.75142	0.247194	5.64965	0.0174588	1	0.804045	0.687854	-0.470856	chr12	40626076	40626185	110	+	0	2	1	9	0	2	0	2	2	9	0	1	3	1	1	15	0	2	9	11	0	2	33	0	13	0	1	0	1	11	0	3	0
ENSG00000101049.10:E020	ENSG00000101049.10	SGK2	E020	5.01942	0.0354074	5.61181	0.0178398	1	0.701772	0.765097	0.258103	chr20	42204864	42205019	156	+	0	0	3	3	3	17	7	0	0	1	0	4	2	7	1	0	0	2	7	3	1	7	4	0	3	0	0	8	7	4	13	1	3
ENSG00000183049.8:E001	ENSG00000183049.8	CAMK1D	E001	1.38983	0.194923	5.58974	0.018066	1	0.338454	0.457193	0.660754	chr10	12391481	12391731	251	+	0	4	0	0	0	5	0	0	0	0	0	3	4	0	0	1	0	1	0	1	0	0	0	0	0	1	0	14	0	0	11	1	1
ENSG00000139567.8:E006	ENSG00000139567.8	ACVRL1	E006	3.92124	0.244564	5.55886	0.0183874	1	0.707833	0.577163	-0.563108	chr12	52306155	52306253	99	+	2	2	0	2	5	2	3	9	12	9	1	1	1	6	3	6	2	1	6	1	5	3	0	5	2	4	1	0	1	0	3	4	0
ENSG00000169032.5:E006	ENSG00000169032.5	MAP2K1	E006	1.03114	0.467149	5.55739	0.0184028	1	0.325941	0.129901	-1.68114	chr15	66745792	66745881	90	+	0	1	1	2	0	0	11	0	2	2	1	0	0	0	0	0	0	0	0	0	0	0	0	0	0	0	0	0	0	0	2	0	0
ENSG00000069020.14:E039	ENSG00000069020.14	MAST4	E039	3.99248	0.0772515	5.55393	0.0184392	1	0.722185	0.615153	-0.453101	chr5	66398379	66398439	61	+	0	4	2	1	0	4	0	3	4	11	0	12	0	9	0	2	10	3	0	0	5	4	2	1	1	0	2	4	3	0	4	2	1
ENSG00000080823.17:E019	ENSG00000080823.17	MOK	E019	117.17	0.206785	5.50873	0.0189218	1	2.05669	2.15182	0.318532	chr14	102699801	102700024	224	-	174	83	6	94	10	90	103	56	30	8	179	19	146	28	186	13	10	80	93	39	77	145	287	17	526	23	61	74	74	890	89	247	44
ENSG00000097046.8:E004	ENSG00000097046.8	CDC7	E004	10.0701	0.129254	5.49752	0.0190434	1	1.08331	0.993489	-0.328513	chr1	91966695	91966860	166	+	14	0	7	6	8	5	18	1	2	6	19	6	32	6	16	3	20	10	11	8	33	3	8	6	5	2	7	4	2	19	3	12	5
ENSG00000069020.14:E056	ENSG00000069020.14	MAST4	E056	0.691156	0.106784	5.49488	0.0190723	1	0.247826	0.132678	-1.10657	chr5	66445217	66445417	201	+	0	0	0	0	0	0	1	0	1	1	0	0	0	1	0	1	12	0	0	0	0	0	0	0	0	0	0	0	2	0	0	0	0
ENSG00000169398.15:E017	ENSG00000169398.15	PTK2	E017	20.6463	0.346837	5.49242	0.0190991	1	1.30534	1.4278	0.425144	chr8	141678528	141679825	1298	-	74	3	19	40	2	9	160	9	4	13	9	9	29	16	19	1	2	11	8	3	18	5	7	4	9	16	2	30	108	92	18	26	4
ENSG00000065534.14:E028	ENSG00000065534.14	MYLK	E028	33.5733	0.18227	5.47937	0.0192422	1	1.51568	1.31342	-0.699068	chr3	123411582	123411698	117	-	3	19	7	8	19	8	9	1	42	78	6	5	7	12	29	63	26	24	6	32	28	9	53	4	10	1	2	8	14	0	14	16	14
ENSG00000105053.6:E037	ENSG00000105053.6	VRK3	E037	3.72259	0.0705843	5.47242	0.0193189	1	0.693375	0.611999	-0.347909	chr19	50528644	50528659	16	-	1	0	4	3	1	1	2	3	6	5	4	3	3	0	4	0	6	12	9	3	3	2	4	6	2	4	5	7	7	0	0	8	1
ENSG00000188906.9:E030	ENSG00000188906.9	LRRK2	E030	6.35153	0.253707	5.46889	0.019358	1	0.92159	0.750387	-0.666855	chr12	40696591	40696684	94	+	0	6	1	12	0	2	1	0	0	12	1	2	9	3	8	13	2	2	11	5	1	1	76	1	11	0	0	0	0	8	5	3	1
ENSG00000010671.11:E022	ENSG00000010671.11	BTK	E022	9.35162	0.269153	5.45541	0.0195079	1	1.00873	0.89394	-0.429529	chrX	100641050	100641167	118	-	3	6	0	25	10	1	1	5	43	27	5	12	2	7	23	31	3	10	3	24	12	5	13	11	2	1	2	0	5	0	8	4	1
ENSG00000184343.6:E022	ENSG00000184343.6	SRPK3	E022	3.92108	0.0580686	5.43271	0.0197629	1	0.712555	0.624455	-0.372868	chrX	153049576	153049668	93	+	2	1	1	3	2	1	2	0	0	5	1	0	3	1	3	2	0	3	2	3	0	2	2	2	9	0	0	3	7	1	4	2	0
ENSG00000058091.12:E004	ENSG00000058091.12	CDK14	E004	1.2234	0.562323	5.38554	0.0203044	1	0.269363	0.414406	0.89368	chr7	90193049	90193087	39	+	1	0	0	0	1	0	0	1	0	0	0	1	0	6	2	1	0	0	1	2	4	1	0	0	6	0	1	0	1	0	1	2	0
ENSG00000154358.15:E131	ENSG00000154358.15	OBSCN	E131	4.26489	0.232218	5.38266	0.0203379	1	0.656454	0.77291	0.479822	chr1	228565638	228565707	70	+	0	1	3	1	1	1	0	29	1	0	0	2	15	5	0	0	0	0	0	3	4	6	12	0	0	1	0	4	30	2	4	1	6
ENSG00000111837.7:E011	ENSG00000111837.7	MAK	E011	2.78312	0.103428	5.36726	0.0205182	1	0.527402	0.625774	0.445259	chr6	10802125	10802292	168	-	1	3	6	3	0	1	3	0	0	3	3	1	1	3	1	0	2	4	1	0	2	5	3	1	0	4	1	5	6	8	2	1	3
ENSG00000133059.12:E016	ENSG00000133059.12	DSTYK	E016	68.8049	0.161865	5.34086	0.0208312	1	1.88858	1.82709	-0.20716	chr1	205180399	205180694	296	-	9	20	36	54	37	14	29	2	8	41	12	42	48	34	88	57	18	43	44	36	77	38	49	41	72	119	25	116	16	112	90	63	6
ENSG00000165025.10:E003	ENSG00000165025.10	SYK	E003	0.557541	0.42789	5.33466	0.0209054	1	0.242652	0.155365	-0.799243	chr9	93589770	93589861	92	+	0	0	0	3	0	0	0	0	0	0	0	0	0	2	0	0	1	3	0	1	0	0	0	0	0	0	0	0	0	0	0	2	0
ENSG00000111837.7:E002	ENSG00000111837.7	MAK	E002	2.61639	0.105606	5.32576	0.0210125	1	0.511314	0.60536	0.432364	chr6	10764434	10764839	406	-	4	0	8	7	0	1	2	0	1	3	7	0	1	2	0	1	0	7	0	0	3	4	4	1	0	1	0	4	2	4	0	1	5
ENSG00000171094.11:E026	ENSG00000171094.11	ALK	E026	10.0378	0.385102	5.32462	0.0210262	1	1.18319	0.698324	-1.83529	chr2	29519754	29519923	170	-	0	0	2	3	1	7	0	16	0	18	3	0	1	95	11	31	2	10	1	1	9	5	10	0	16	3	0	1	4	6	0	16	2
ENSG00000115170.9:E023	ENSG00000115170.9	ACVR1	E023	5.72305	0.138585	5.32462	0.0210262	1	0.80193	0.899576	0.377796	chr2	158716567	158716691	125	-	2	1	0	1	1	4	3	0	3	7	20	4	1	1	2	4	1	3	7	11	3	7	10	0	1	3	4	0	0	0	4	6	9
ENSG00000006432.11:E022	ENSG00000006432.11	MAP3K9	E022	0.49882	0.170828	5.31388	0.0211562	1	0.196732	0.106927	-1.03744	chr14	71275889	71276223	335	-	0	0	1	2	0	0	0	0	0	0	0	0	0	0	0	0	0	0	0	0	2	0	1	0	0	0	0	0	0	0	0	1	0
ENSG00000096968.8:E001	ENSG00000096968.8	JAK2	E001	3.18621	0.0812006	5.29787	0.0213515	1	0.637225	0.541075	-0.430719	chr9	4985086	4985173	88	+	4	2	0	3	0	0	1	4	0	3	4	0	1	2	3	3	6	3	8	0	4	0	3	2	1	0	1	0	2	1	2	1	1
ENSG00000147133.11:E001	ENSG00000147133.11	TAF1	E001	4.56023	0.13598	5.29274	0.0214145	1	0.753625	0.675942	-0.319864	chrX	70586114	70586154	41	+	8	7	0	2	4	0	2	0	8	6	3	0	1	8	2	5	2	10	1	3	2	4	4	2	6	0	0	2	1	2	1	2	3
ENSG00000137601.11:E021	ENSG00000137601.11	NEK1	E021	5.32989	0.241297	5.2859	0.0214987	1	0.806986	0.661482	-0.593554	chr4	170429920	170430003	84	-	4	8	1	2	1	7	3	3	4	12	9	2	4	16	1	4	5	2	1	3	3	2	10	4	21	0	6	0	3	3	7	6	0
ENSG00000154358.15:E084	ENSG00000154358.15	OBSCN	E084	5.98674	0.149031	5.27531	0.0216299	1	0.823539	0.719843	-0.414888	chr1	228523492	228523552	61	+	3	0	57	0	0	0	0	22	9	2	0	2	8	5	1	0	0	2	2	3	3	4	40	0	0	0	1	1	91	5	2	0	1
ENSG00000119408.12:E010	ENSG00000119408.12	NEK6	E010	1.41968	0.19039	5.27005	0.0216954	1	0.364066	0.500006	0.720356	chr9	127054250	127054257	8	+	4	0	0	5	1	0	0	1	0	1	1	0	2	3	1	1	2	1	0	0	0	4	1	3	1	0	1	0	1	4	0	1	1
ENSG00000160145.11:E032	ENSG00000160145.11	KALRN	E032	11.7806	0.123154	5.26171	0.0217995	1	1.10016	1.0038	-0.351322	chr3	124181371	124181480	110	+	3	6	2	1	19	1	3	1	7	17	14	2	1	7	66	44	2	6	1	4	5	71	7	0	33	1	0	0	13	1	2	3	1
ENSG00000125388.15:E021	ENSG00000125388.15	GRK4	E021	1.46809	0.337006	5.24548	0.0220039	1	0.373882	0.45893	0.459184	chr4	3040103	3040240	138	+	9	0	1	1	0	0	3	2	0	1	4	2	1	5	12	6	0	0	0	0	0	2	0	3	0	1	0	3	0	1	2	2	0
ENSG00000119121.17:E002	ENSG00000119121.17	TRPM6	E002	3.7275	0.0374678	5.24134	0.0220563	1	0.679099	0.603206	-0.326971	chr9	77343155	77343261	107	-	1	0	1	3	0	0	0	1	20	10	0	2	2	2	8	0	24	36	0	16	0	3	0	0	0	0	1	0	24	2	4	0	0
ENSG00000135446.12:E024	ENSG00000135446.12	CDK4	E024	12.3112	0.188547	5.21338	0.0224138	1	1.07748	1.22002	0.509908	chr12	58145696	58145898	203	-	10	3	25	17	5	5	6	7	3	5	7	8	6	32	11	3	10	7	4	4	2	4	11	4	2	7	4	98	22	11	8	9	11
ENSG00000105221.12:E006	ENSG00000105221.12	AKT2	E006	3.43869	0.26213	5.20811	0.0224818	1	0.621209	0.724896	0.437705	chr19	40740356	40740404	49	-	0	2	1	1	0	6	0	0	3	3	1	6	4	7	7	0	6	1	2	3	2	2	1	7	5	0	1	2	9	3	5	4	1
ENSG00000142235.4:E016	ENSG00000142235.4	LMTK3	E016	0.255529	0.488625	5.12828	0.0235391	1	0.125471	0.0642358	-1.07131	chr19	49014871	49015061	191	-	0	0	0	1	2	0	0	0	0	0	0	0	0	0	0	0	0	0	0	0	0	0	0	0	0	0	0	0	0	0	4	0	0
ENSG00000169398.15:E094	ENSG00000169398.15	PTK2	E094	7.51462	0.130667	5.12433	0.0235926	1	0.950744	0.883008	-0.256061	chr8	141994177	141994254	78	-	6	1	4	12	4	4	3	1	4	7	5	1	6	6	4	9	6	3	3	2	9	10	4	2	5	1	4	5	13	4	0	12	5
ENSG00000168038.6:E038	ENSG00000168038.6	ULK4	E038	27.9775	0.144151	5.12424	0.0235939	1	1.45113	1.51355	0.214432	chr3	41996114	41996299	186	-	10	10	7	37	14	12	22	7	30	16	31	44	12	22	26	15	27	19	32	33	16	16	40	8	22	25	4	8	13	25	10	30	52
ENSG00000154928.12:E011	ENSG00000154928.12	EPHB1	E011	7.25254	0.0692218	5.08997	0.0240647	1	0.919275	0.815964	-0.397241	chr3	134670284	134670463	180	+	8	2	8	0	2	14	0	13	4	1	0	0	13	39	23	1	2	12	0	5	2	0	2	0	13	0	1	0	4	19	0	9	0
ENSG00000180815.10:E026	ENSG00000180815.10	MAP3K15	E026	0.847183	0.714311	5.06317	0.0244395	1	0.270934	0.157087	-0.990937	chrX	19449556	19449726	171	-	0	0	0	1	1	0	1	0	0	0	0	0	2	3	0	0	0	2	1	0	1	0	0	2	0	0	0	0	3	0	0	0	0
ENSG00000157540.15:E026	ENSG00000157540.15	DYRK1A	E026	0.451331	0.113818	5.03766	0.0248019	1	0.138235	0.218153	0.80001	chr21	38878611	38878651	41	+	0	0	2	0	0	0	3	0	0	1	0	0	0	3	0	0	0	2	0	0	4	1	0	0	0	1	0	1	0	0	0	1	0
ENSG00000113163.11:E005	ENSG00000113163.11	COL4A3BP	E005	22.0623	0.105436	5.03217	0.0248807	1	1.33352	1.41727	0.290475	chr5	74674857	74675161	305	-	11	5	13	28	7	9	13	3	20	26	35	40	20	42	20	16	41	30	26	25	6	13	29	6	38	20	3	30	24	74	9	13	14
ENSG00000184304.10:E018	ENSG00000184304.10	PRKD1	E018	4.9578	0.185431	5.00708	0.0252438	1	0.798135	0.691591	-0.431939	chr14	30125682	30125705	24	-	1	2	18	1	1	4	1	0	9	2	9	2	1	18	12	7	1	14	1	3	3	2	5	1	28	3	2	0	7	1	4	1	2
ENSG00000197168.7:E015	ENSG00000197168.7	NEK5	E015	1.3642	0.0640664	4.99693	0.0253923	1	0.331494	0.431067	0.568207	chr13	52682454	52682540	87	-	0	1	1	2	1	0	5	0	0	0	0	5	1	1	0	0	1	1	3	0	0	3	5	2	2	0	1	1	1	0	0	6	0
ENSG00000070886.6:E006	ENSG00000070886.6	EPHA8	E006	19.1998	0.16653	4.97448	0.0257239	1	1.30931	1.30935	0.000152294	chr1	22902710	22903373	664	+	27	1	0	0	400	4	18	0	2	0	14	3	48	9	0	0	1	0	2	15	0	2	1	150	3	2	41	5	11	0	4	2	3
ENSG00000115687.9:E009	ENSG00000115687.9	PASK	E009	66.428	0.102574	4.96741	0.0258293	1	1.81222	1.88679	0.251267	chr2	242052722	242054436	1715	-	41	34	70	45	30	52	118	17	22	90	52	62	86	55	58	20	38	101	108	69	77	35	94	35	29	46	19	73	59	113	51	124	52
ENSG00000155657.19:E074	ENSG00000155657.19	TTN	E074	1.69972	0.117593	4.95807	0.0259691	1	0.404318	0.50487	0.516046	chr2	179463873	179464172	300	-	2	0	1	1	0	3	7	0	1	0	3	0	0	0	0	0	0	0	4	0	1	1	2	0	2	1	0	0	1	4	0	1	0
ENSG00000115694.10:E026	ENSG00000115694.10	STK25	E026	18.0369	0.160848	4.94823	0.0261174	1	1.25024	1.35592	0.369511	chr2	242440263	242440492	230	-	6	3	44	11	7	30	52	9	12	37	11	21	3	9	9	2	6	11	24	2	3	8	19	12	17	6	9	28	20	38	14	30	6
ENSG00000188906.9:E003	ENSG00000188906.9	LRRK2	E003	7.9218	0.273556	4.94413	0.0261794	1	0.992467	0.867346	-0.471269	chr12	40618876	40619084	209	+	1	7	2	9	1	1	0	2	3	12	0	1	3	4	15	22	2	3	8	5	2	1	56	1	6	0	0	0	0	36	3	3	2
ENSG00000086232.8:E018	ENSG00000086232.8	EIF2AK1	E018	0.535276	0.247226	4.94092	0.026228	1	0.16733	0.263009	0.824404	chr7	6086835	6086877	43	-	1	0	1	0	2	1	0	0	1	0	3	0	0	0	1	0	1	0	0	0	0	0	1	0	0	0	0	1	1	1	0	1	0
ENSG00000154928.12:E010	ENSG00000154928.12	EPHB1	E010	4.02475	0.0635392	4.93266	0.0263538	1	0.70462	0.601659	-0.440238	chr3	134670213	134670283	71	+	7	2	4	0	2	8	0	7	1	0	0	1	5	24	9	0	0	6	1	4	1	2	1	0	11	1	0	1	1	10	0	2	0
ENSG00000077782.15:E037	ENSG00000077782.15	FGFR1	E037	113.873	0.122405	4.92034	0.0265422	1	1.97665	1.95674	-0.0668493	chr8	38287238	38287466	229	-	8	36	228	2	18	15	327	49	51	52	4	78	78	31	56	156	77	75	40	1	128	185	153	155	90	19	29	42	32	17	22	109	11
ENSG00000143776.14:E053	ENSG00000143776.14	CDC42BPA	E053	14.9875	0.103555	4.89761	0.0268939	1	1.21084	1.13627	-0.265554	chr1	227505827	227506175	349	-	8	5	1	15	5	1	7	2	0	15	3	7	13	10	11	3	12	19	10	4	3	11	9	7	14	9	2	4	4	1	2	7	6
ENSG00000188130.9:E015	ENSG00000188130.9	MAPK12	E015	3.7135	0.20227	4.88933	0.0270231	1	0.653804	0.522877	-0.587497	chr22	50699973	50700254	282	-	1	2	7	1	2	0	2	0	0	4	1	0	1	0	1	0	7	10	1	0	6	3	4	1	0	8	0	3	1	1	2	2	0
ENSG00000165238.12:E040	ENSG00000165238.12	WNK2	E040	9.06218	0.0849314	4.88383	0.0271094	1	0.976469	1.04499	0.252251	chr9	96069059	96069103	45	+	39	0	55	3	2	2	0	2	1	3	0	0	1	1	2	1	0	1	0	8	0	0	10	11	3	1	0	12	2	15	1	0	26
ENSG00000183317.12:E020	ENSG00000183317.12	EPHA10	E020	0.448831	0.741488	4.87337	0.0272742	1	0.175601	0.0582478	-1.79567	chr1	38200929	38201062	134	-	0	1	0	0	0	0	0	0	0	0	0	0	0	2	0	0	0	0	0	1	0	0	1	1	0	0	0	2	0	0	0	0	0
ENSG00000134398.8:E004	ENSG00000134398.8	ERN2	E004	0.219022	0.341908	4.8657	0.0273957	1	0.109103	0.0162962	-2.90093	chr16	23702450	23702517	68	-	0	0	0	0	0	0	0	0	0	0	0	0	0	0	1	0	0	0	1	0	0	0	0	0	0	0	0	0	0	0	0	0	0
ENSG00000058404.15:E040	ENSG00000058404.15	CAMK2B	E040	3.53658	0.0836478	4.85478	0.0275697	1	0.560611	0.350814	-1.08455	chr7	44294141	44294206	66	-	0	0	0	0	3	0	0	0	0	1	0	1	1	0	10	5	2	0	0	0	0	9	2	13	2	0	0	1	0	0	0	0	4
ENSG00000066468.16:E026	ENSG00000066468.16	FGFR2	E026	1.91306	0.802639	4.79637	0.0285198	1	0.388527	0.652789	1.27308	chr10	123278196	123278343	148	-	0	0	0	0	0	1	0	1	0	0	0	5	1	0	0	0	0	0	0	0	0	0	0	0	0	0	0	21	0	0	20	0	16
ENSG00000188906.9:E015	ENSG00000188906.9	LRRK2	E015	4.80213	0.278084	4.7949	0.0285441	1	0.810542	0.683588	-0.514276	chr12	40651050	40651179	130	+	0	2	0	9	1	1	0	0	4	4	1	0	3	0	5	16	5	5	9	3	0	1	44	0	6	0	0	0	0	5	4	3	1
ENSG00000037280.11:E002	ENSG00000037280.11	FLT4	E002	1.08991	0.102893	4.78354	0.028733	1	0.274562	0.36243	0.564192	chr5	180034965	180034967	3	-	1	0	1	2	0	1	0	1	0	3	0	2	4	0	5	1	1	2	1	1	3	2	0	2	0	0	1	0	8	3	0	1	2
ENSG00000134853.7:E008	ENSG00000134853.7	PDGFRA	E008	7.36156	0.0696646	4.77443	0.0288854	1	0.929688	0.850096	-0.303589	chr4	55124924	55124984	61	+	2	7	2	1	2	4	0	0	15	28	5	1	1	0	2	2	10	13	3	0	17	8	3	0	0	5	0	3	2	4	7	8	2
ENSG00000166484.15:E001	ENSG00000166484.15	MAPK7	E001	0.978356	0.118417	4.77335	0.0289035	1	0.313525	0.235746	-0.554061	chr17	19281034	19281065	32	+	0	0	0	1	0	1	0	1	1	0	0	1	0	1	2	1	1	1	1	0	1	0	2	0	0	3	1	0	0	1	3	1	0
ENSG00000198001.9:E006	ENSG00000198001.9	IRAK4	E006	0.982241	0.127176	4.73617	0.0295348	1	0.328767	0.243692	-0.588721	chr12	44157105	44157259	155	+	1	1	0	1	0	0	1	0	0	5	3	3	0	8	0	1	0	0	0	0	0	3	0	0	1	0	0	0	3	0	0	0	0
ENSG00000122025.10:E005	ENSG00000122025.10	FLT3	E005	1.31157	0.0670079	4.72943	0.0296507	1	0.330748	0.410997	0.465424	chr13	28589294	28589393	100	-	0	6	1	2	0	0	0	0	4	2	0	1	2	0	0	1	2	2	0	4	3	1	1	0	0	0	2	2	2	0	4	0	4
ENSG00000180815.10:E025	ENSG00000180815.10	MAP3K15	E025	0.61618	0.608282	4.72406	0.0297434	1	0.223221	0.092679	-1.49809	chrX	19444349	19444461	113	-	1	0	0	1	1	0	0	0	0	0	0	0	0	3	0	0	0	1	1	0	1	0	2	1	0	0	0	0	0	0	0	0	0
ENSG00000185532.10:E014	ENSG00000185532.10	PRKG1	E014	5.05217	0.0780865	4.71563	0.0298896	1	0.789351	0.668597	-0.493724	chr10	53893600	53893665	66	+	1	1	5	0	1	0	0	0	15	7	7	1	1	14	0	0	1	8	11	0	3	5	23	1	23	0	0	0	4	1	0	5	0
ENSG00000115825.5:E027	ENSG00000115825.5	PRKD3	E027	47.166	0.108049	4.70337	0.0301036	1	1.66079	1.5355	-0.427017	chr2	37544930	37545037	108	-	26	10	6	4	129	13	7	26	56	21	41	84	12	9	16	14	12	35	57	18	20	12	34	52	7	5	6	48	39	7	13	15	20
ENSG00000145949.8:E012	ENSG00000145949.8	MYLK4	E012	2.49011	0.105805	4.7023	0.0301222	1	0.578729	0.49507	-0.392133	chr6	2689085	2689190	106	-	2	1	4	2	0	3	5	0	1	5	0	1	2	1	5	0	1	2	2	0	1	5	0	0	2	0	2	3	2	1	2	2	0
ENSG00000188906.9:E020	ENSG00000188906.9	LRRK2	E020	5.26569	0.307777	4.68593	0.0304105	1	0.842273	0.723756	-0.4718	chr12	40671690	40671818	129	+	0	3	2	8	1	1	1	0	1	7	0	0	2	4	4	19	0	3	10	0	1	1	63	0	9	0	0	0	0	5	3	2	1
ENSG00000182866.12:E013	ENSG00000182866.12	LCK	E013	2.42329	0.141897	4.67481	0.0306081	1	0.509168	0.560731	0.241963	chr1	32740420	32740593	174	+	1	2	0	3	1	0	0	0	2	1	3	2	1	3	7	7	0	0	3	4	5	0	3	0	0	0	1	1	4	5	3	1	1
ENSG00000196632.6:E022	ENSG00000196632.6	WNK3	E022	2.48747	0.114411	4.66314	0.0308167	1	0.560077	0.49554	-0.305011	chrX	54328204	54328292	89	-	8	0	0	1	0	0	1	0	7	3	1	1	0	3	0	2	0	2	0	0	1	1	5	1	4	0	1	2	0	1	0	0	2
ENSG00000204580.7:E008	ENSG00000204580.7	DDR1	E008	0.779369	0.496937	4.66196	0.030838	1	0.259475	0.134307	-1.17361	chr6	30848843	30848902	60	+	0	0	2	1	0	0	1	0	0	0	2	1	0	0	0	1	1	1	0	0	0	4	0	0	0	0	1	1	0	0	0	0	0
ENSG00000169967.12:E021	ENSG00000169967.12	MAP3K2	E021	5.46288	0.265518	4.65988	0.0308753	1	0.77822	0.859466	0.318293	chr2	128145824	128146041	218	-	3	2	4	11	1	1	2	1	1	15	1	2	2	0	4	5	0	3	5	0	0	1	4	4	3	3	2	3	1	10	4	6	4
ENSG00000073803.9:E018	ENSG00000073803.9	MAP3K13	E018	8.09676	0.215029	4.65091	0.0310371	1	0.985796	0.86474	-0.456595	chr3	185146285	185146708	424	+	0	2	0	14	4	2	5	0	3	4	2	26	0	8	5	7	5	6	14	7	1	6	9	4	12	2	8	4	3	5	2	3	1
ENSG00000091436.12:E021	ENSG00000091436.12	MAP3K20	E021	7.28226	0.112156	4.64463	0.0311509	1	0.866055	0.965237	0.375159	chr2	174096920	174096950	31	+	4	4	17	7	8	8	2	0	3	6	0	10	11	3	1	7	78	16	3	3	0	8	8	13	6	4	3	15	9	4	12	2	11
ENSG00000188906.9:E035	ENSG00000188906.9	LRRK2	E035	8.79738	0.280296	4.62398	0.0315279	1	1.03642	0.900708	-0.505442	chr12	40702908	40703035	128	+	0	5	1	22	2	1	0	0	3	10	0	0	7	1	13	30	2	3	16	4	2	3	114	2	10	0	0	1	1	13	6	3	1
ENSG00000182511.7:E029	ENSG00000182511.7	FES	E029	1.34459	0.0935025	4.62201	0.0315642	1	0.346048	0.437069	0.510482	chr15	91436502	91436520	19	+	0	1	0	1	0	0	1	2	1	0	0	1	1	3	1	0	1	1	5	1	0	0	1	2	0	1	1	0	4	3	0	7	0
ENSG00000106799.8:E001	ENSG00000106799.8	TGFBR1	E001	0.190348	0.166636	4.58983	0.0321621	1	0.0485624	0.131606	1.58101	chr9	101866320	101866351	32	+	0	0	0	0	0	0	0	0	0	0	0	0	0	0	1	0	0	0	0	0	0	0	0	0	0	0	0	0	0	1	0	0	3
ENSG00000135333.9:E001	ENSG00000135333.9	EPHA7	E001	27.6966	0.302686	4.58577	0.0322384	1	0.946705	1.06778	0.446257	chr6	93949738	93953258	3521	-	6	4	5	2	4	5	0	0	5	17	3	2	2	18	0	1	14	18	1	2	8	8	2	0	2	1	0	0	2	0	10	0	0
ENSG00000188906.9:E014	ENSG00000188906.9	LRRK2	E014	2.5106	0.188186	4.57507	0.0324405	1	0.596292	0.462978	-0.630418	chr12	40646767	40646818	52	+	0	1	0	6	1	2	0	1	3	2	1	0	2	0	4	6	1	2	2	2	0	0	22	0	7	0	0	0	0	5	1	2	1
ENSG00000096063.10:E031	ENSG00000096063.10	SRPK1	E031	0.524808	0.166922	4.56923	0.0325511	1	0.196478	0.112574	-0.951111	chr6	35888925	35888956	32	-	1	2	0	1	1	0	0	0	0	1	0	1	0	0	0	1	1	1	0	0	0	0	0	1	1	0	0	0	0	0	1	0	0
ENSG00000145348.12:E042	ENSG00000145348.12	TBCK	E042	0.986918	0.151804	4.55547	0.0328138	1	0.267602	0.352583	0.555677	chr4	107237388	107237392	5	-	3	0	1	1	0	0	0	0	0	3	1	0	0	1	0	0	0	1	0	1	1	1	0	0	3	1	0	1	1	3	1	2	0
ENSG00000163050.12:E003	ENSG00000163050.12	COQ8A	E003	3.9568	0.45297	4.55171	0.0328859	1	0.658327	0.804367	0.596659	chr1	227097403	227097495	93	+	0	2	0	3	5	1	9	2	2	1	1	1	8	2	3	2	0	1	9	0	1	1	6	0	3	5	0	5	1	4	0	1	7
ENSG00000180815.10:E017	ENSG00000180815.10	MAP3K15	E017	0.861732	0.717121	4.53507	0.0332071	1	0.272519	0.178876	-0.77634	chrX	19416344	19416477	134	-	1	0	0	0	3	0	1	0	0	0	0	0	0	2	0	0	0	4	0	0	0	0	0	3	0	1	0	0	2	1	0	0	0
ENSG00000074966.6:E018	ENSG00000074966.6	TXK	E018	0.32488	0.418148	4.48865	0.0341206	1	0.0875679	0.180739	1.20814	chr4	48116420	48116562	143	-	0	1	0	0	0	0	0	0	1	0	0	1	0	1	0	0	0	0	0	3	0	0	0	0	0	0	0	0	0	1	0	0	0
ENSG00000065534.14:E027	ENSG00000065534.14	MYLK	E027	7.90827	0.591593	4.48754	0.0341429	1	0.886224	0.997618	0.417986	chr3	123411130	123411226	97	-	1	5	0	35	3	5	1	0	7	9	10	1	0	1	16	78	3	14	4	18	0	16	0	1	13	1	0	1	1	0	3	3	6
ENSG00000145348.12:E046	ENSG00000145348.12	TBCK	E046	48.2071	0.225093	4.48711	0.0341514	1	1.64572	1.75682	0.376573	chr4	107242424	107242652	229	-	52	60	20	67	18	23	50	19	5	73	31	34	47	25	84	37	18	84	23	32	31	50	86	44	60	13	18	31	107	78	27	22	29
ENSG00000069020.14:E022	ENSG00000069020.14	MAST4	E022	0.495235	0.406413	4.48416	0.0342104	1	0.199436	0.0858983	-1.41411	chr5	66259535	66259546	12	+	0	1	0	0	0	0	0	0	0	10	0	0	0	0	2	3	0	2	0	0	0	0	1	0	0	0	0	0	0	0	0	0	0
ENSG00000188906.9:E009	ENSG00000188906.9	LRRK2	E009	4.64581	0.252259	4.47876	0.0343186	1	0.80599	0.647476	-0.649404	chr12	40637352	40637483	132	+	0	3	1	7	0	2	0	2	4	5	0	3	2	0	11	8	2	1	9	1	2	1	48	0	6	0	0	0	2	7	2	3	1
ENSG00000008118.5:E010	ENSG00000008118.5	CAMK1G	E010	2.05892	0.465195	4.47185	0.0344577	1	0.335494	0.368195	0.195756	chr1	209782325	209782437	113	+	0	1	0	1	1	0	0	57	12	4	1	1	0	0	1	0	8	2	0	0	4	0	0	0	0	1	0	0	2	0	0	0	1
ENSG00000008118.5:E007	ENSG00000008118.5	CAMK1G	E007	1.23888	0.814254	4.46361	0.0346243	1	0.242839	0.2783	0.261392	chr1	209778881	209779019	139	+	0	1	2	1	1	0	0	0	15	3	0	0	1	0	4	0	4	2	1	0	0	0	1	0	0	0	2	0	1	0	1	0	0
ENSG00000058404.15:E041	ENSG00000058404.15	CAMK2B	E041	3.10339	0.130519	4.45236	0.0348531	1	0.520947	0.303464	-1.19709	chr7	44298471	44298525	55	-	0	0	0	0	1	0	0	0	0	1	0	0	6	1	7	6	1	0	0	0	0	11	2	7	1	0	0	1	2	0	0	1	2
ENSG00000117676.9:E006	ENSG00000117676.9	RPS6KA1	E006	3.95805	0.455529	4.44607	0.0349816	1	0.712501	0.54286	-0.739663	chr1	26869603	26869712	110	+	0	5	0	4	6	2	1	6	13	15	0	1	1	11	4	12	4	3	1	7	5	0	3	4	0	4	1	1	3	1	1	2	3
ENSG00000141639.7:E003	ENSG00000141639.7	MAPK4	E003	7.24072	0.151642	4.4343	0.0352237	1	0.972627	0.894877	-0.292396	chr18	48086512	48086613	102	+	0	0	1	0	31	0	0	31	2	7	0	22	13	11	11	0	0	2	0	1	0	0	0	0	5	0	0	0	2	0	0	0	6
ENSG00000073803.9:E024	ENSG00000073803.9	MAP3K13	E024	3.07252	0.246201	4.42393	0.0354383	1	0.632655	0.525893	-0.482267	chr3	185165577	185165735	159	+	0	1	0	3	4	2	1	0	7	4	0	12	0	6	3	0	1	3	3	4	0	7	5	0	2	0	0	1	1	5	4	2	2
ENSG00000156711.12:E016	ENSG00000156711.12	MAPK13	E016	0.33551	0.115609	4.42283	0.0354611	1	0.170169	0.100249	-0.88554	chr6	36106833	36106984	152	+	1	0	0	1	0	1	1	0	0	0	0	0	0	0	0	0	1	0	0	0	0	0	0	0	0	0	0	3	0	0	1	0	0
ENSG00000188906.9:E013	ENSG00000188906.9	LRRK2	E013	2.48424	0.246389	4.41225	0.0356818	1	0.596946	0.44704	-0.714878	chr12	40646712	40646766	55	+	0	3	0	4	0	2	0	1	2	2	0	1	3	0	5	4	4	2	2	2	0	0	30	0	9	0	0	0	0	4	0	1	0
ENSG00000065534.14:E042	ENSG00000065534.14	MYLK	E042	11.3194	0.397799	4.39714	0.0359993	1	1.047	1.02688	-0.0735925	chr3	123471178	123471385	208	-	0	5	1	1	11	4	5	2	2	5	4	2	5	7	12	9	12	5	3	0	3	7	26	0	9	1	1	3	5	0	7	12	9
ENSG00000196730.8:E003	ENSG00000196730.8	DAPK1	E003	9.42877	0.0920048	4.38134	0.0363345	1	1.05963	0.969021	-0.333328	chr9	90112756	90112795	40	+	7	7	6	7	6	4	4	0	0	8	5	11	9	6	4	5	0	3	5	1	11	12	4	8	4	3	6	9	4	6	6	8	7
ENSG00000180815.10:E008	ENSG00000180815.10	MAP3K15	E008	1.81311	0.618947	4.38108	0.0363399	1	0.465972	0.300715	-0.946175	chrX	19389077	19389182	106	-	1	3	7	0	6	2	1	0	0	2	0	0	1	15	0	2	0	10	1	1	0	0	2	1	1	0	0	0	7	0	0	0	0
ENSG00000107968.5:E002	ENSG00000107968.5	MAP3K8	E002	0.767493	0.302753	4.37765	0.0364133	1	0.252393	0.288353	0.258051	chr10	30723053	30723069	17	+	0	0	2	0	0	0	0	0	0	0	0	1	2	0	1	0	0	0	0	2	0	0	2	1	0	1	0	3	0	4	0	1	1
ENSG00000197442.8:E001	ENSG00000197442.8	MAP3K5	E001	9.48677	0.0982628	4.37036	0.0365692	1	0.966232	1.05176	0.315051	chr6	136878185	136878362	178	-	2	7	0	30	6	12	74	5	10	25	10	8	2	7	16	4	21	5	0	17	16	1	7	6	177	6	5	8	2	23	23	25	4
ENSG00000142235.4:E009	ENSG00000142235.4	LMTK3	E009	0.94694	0.365062	4.36241	0.0367402	1	0.334578	0.233294	-0.706621	chr19	49005690	49005838	149	-	0	0	0	1	0	1	1	0	0	3	0	5	0	1	1	0	0	0	0	0	1	0	0	0	0	1	1	3	1	0	13	0	0
ENSG00000125388.15:E012	ENSG00000125388.15	GRK4	E012	3.10493	0.241061	4.36177	0.0367542	1	0.595908	0.678977	0.358844	chr4	3009463	3009555	93	+	16	2	1	5	1	1	2	1	1	2	2	3	2	3	9	4	2	2	1	2	3	5	4	0	4	2	2	1	3	0	4	12	3
ENSG00000132155.7:E014	ENSG00000132155.7	RAF1	E014	0.785288	0.126603	4.35977	0.0367973	1	0.238293	0.319368	0.571457	chr3	12644977	12645036	60	-	0	0	1	0	0	0	1	0	0	0	3	0	2	1	0	2	0	1	0	0	0	0	2	0	0	0	0	0	0	0	1	1	0
ENSG00000105221.12:E007	ENSG00000105221.12	AKT2	E007	6.11838	0.267697	4.34715	0.0370709	1	0.823695	0.935409	0.427756	chr19	40740405	40740478	74	-	2	10	2	6	1	9	1	1	1	6	0	11	3	13	6	1	10	3	3	5	2	6	4	7	14	0	0	2	9	14	6	2	3
ENSG00000180815.10:E009	ENSG00000180815.10	MAP3K15	E009	2.37557	0.751301	4.32202	0.0376223	1	0.550982	0.322469	-1.21489	chrX	19389463	19389648	186	-	3	1	5	0	0	4	0	0	1	3	0	1	1	19	0	2	0	17	2	0	1	0	1	0	1	0	0	0	4	2	3	1	0
ENSG00000137843.7:E020	ENSG00000137843.7	PAK6	E020	0.286284	0.826588	4.31137	0.0378584	1	0.14002	0.0603388	-1.35191	chr15	40549044	40549287	244	+	0	0	0	0	0	0	0	0	0	0	0	0	0	0	0	0	0	1	0	0	0	0	1	0	1	0	0	0	0	0	0	0	1
ENSG00000185324.17:E022	ENSG00000185324.17	CDK10	E022	3.21784	0.174715	4.30958	0.0378984	1	0.648747	0.55293	-0.425279	chr16	89762762	89762772	11	+	0	0	2	3	2	0	5	5	0	3	1	3	7	6	8	3	7	3	7	4	9	5	5	2	1	4	1	3	4	5	1	2	1
ENSG00000123815.7:E034	ENSG00000123815.7	COQ8B	E034	2.00363	0.169019	4.2981	0.038155	1	0.44227	0.545063	0.503897	chr19	41221492	41221518	27	-	0	1	2	4	0	2	2	4	0	0	0	2	8	1	5	1	0	1	1	5	0	0	3	0	5	6	1	4	4	10	1	2	1
ENSG00000090376.4:E004	ENSG00000090376.4	IRAK3	E004	3.24958	0.170864	4.27162	0.0387541	1	0.63079	0.723677	0.391021	chr12	66590660	66592000	1341	+	0	1	1	2	2	4	1	0	2	3	9	1	0	5	5	4	2	0	0	2	0	2	4	0	0	0	0	6	1	0	4	16	0
ENSG00000175087.5:E001	ENSG00000175087.5	PDIK1L	E001	5.5401	0.132913	4.26814	0.0388335	1	0.797239	0.781847	-0.0610403	chr1	26437664	26437911	248	+	3	3	3	16	2	0	4	0	2	7	0	11	5	1	5	4	2	3	8	1	6	1	11	5	2	0	0	7	0	0	0	1	2
ENSG00000196367.8:E003	ENSG00000196367.8	TRRAP	E003	8.99335	0.0858068	4.26098	0.0389974	1	1.01791	0.952738	-0.241497	chr7	98476113	98476260	148	+	1	3	4	1	2	1	1	0	12	10	8	10	6	6	6	6	3	7	3	1	11	1	7	1	4	1	7	8	8	2	2	10	1
ENSG00000076984.13:E008	ENSG00000076984.13	MAP2K7	E008	0.625692	0.164097	4.2576	0.0390751	1	0.190053	0.271549	0.662108	chr19	7975015	7975107	93	+	0	0	3	1	0	1	0	0	0	0	0	0	0	2	0	0	0	0	0	0	0	0	1	0	1	1	0	3	2	3	1	1	0
ENSG00000188906.9:E025	ENSG00000188906.9	LRRK2	E025	5.9949	0.279662	4.25351	0.0391694	1	0.896439	0.737498	-0.623794	chr12	40687347	40687465	119	+	0	8	1	14	0	0	0	1	4	13	0	3	8	1	4	15	2	4	9	4	1	0	66	1	21	0	0	0	1	11	5	2	0
ENSG00000137843.7:E016	ENSG00000137843.7	PAK6	E016	0.947352	0.223299	4.2501	0.039248	1	0.343754	0.217573	-0.89187	chr15	40545204	40545215	12	+	0	1	0	2	0	1	0	0	0	0	0	4	1	0	2	0	0	0	0	0	0	0	5	0	0	0	0	0	0	0	0	1	0
ENSG00000085511.15:E003	ENSG00000085511.15	MAP3K4	E003	17.3033	0.0847342	4.23325	0.0396395	1	1.25256	1.185	-0.238884	chr6	161412846	161413115	270	+	22	13	39	11	8	10	5	1	8	15	10	6	12	9	10	5	21	10	16	6	14	36	12	1	20	2	10	10	11	5	17	17	9
ENSG00000119408.12:E012	ENSG00000119408.12	NEK6	E012	1.95182	0.351749	4.22863	0.0397476	1	0.452182	0.575469	0.592065	chr9	127054699	127054818	120	+	1	0	0	6	0	1	0	4	0	3	1	0	4	1	0	1	3	0	0	0	1	2	2	1	0	1	3	0	7	7	0	3	1
ENSG00000092439.9:E023	ENSG00000092439.9	TRPM7	E023	25.4893	0.254319	4.22016	0.0399465	1	1.41601	1.47103	0.189601	chr15	50896144	50897062	919	-	5	10	13	18	19	14	5	4	8	9	31	56	12	6	39	4	1	94	59	17	22	32	22	8	48	13	2	11	7	18	14	26	3
ENSG00000125388.15:E018	ENSG00000125388.15	GRK4	E018	6.81919	0.286062	4.21322	0.0401101	1	0.878064	0.962179	0.317682	chr4	3030928	3031136	209	+	25	8	7	11	3	3	3	8	2	8	7	6	3	20	13	32	6	11	2	5	10	2	7	4	6	6	3	5	4	2	8	31	2
ENSG00000163785.8:E002	ENSG00000163785.8	RYK	E002	1.54623	0.107337	4.21134	0.0401547	1	0.424785	0.340533	-0.479162	chr3	133875977	133875977	1	-	2	1	2	0	1	0	1	0	1	2	1	0	1	2	0	1	4	4	1	2	5	3	1	1	5	0	0	3	1	0	1	2	1
ENSG00000182541.13:E009	ENSG00000182541.13	LIMK2	E009	2.86349	0.0781912	4.20855	0.0402208	1	0.580813	0.645047	0.282316	chr22	31654413	31654470	58	+	0	4	1	4	1	3	4	3	0	1	1	4	1	3	3	5	2	1	3	2	2	5	1	1	8	0	0	1	0	2	7	4	6
ENSG00000010219.9:E011	ENSG00000010219.9	DYRK4	E011	3.46773	0.287108	4.19964	0.0404325	1	0.68358	0.574313	-0.475099	chr12	4705755	4705895	141	+	1	2	4	2	3	5	4	0	6	4	0	3	1	3	8	14	3	5	7	6	0	0	2	6	6	1	2	0	4	2	1	2	0
ENSG00000066468.16:E037	ENSG00000066468.16	FGFR2	E037	4.95834	0.0614698	4.19281	0.0405958	1	0.801029	0.712972	-0.354745	chr10	123324952	123325218	267	-	3	2	0	0	23	5	0	7	0	1	0	9	10	1	0	0	3	0	0	0	0	1	0	0	0	0	19	15	0	0	23	2	11
ENSG00000061938.12:E009	ENSG00000061938.12	TNK2	E009	2.7547	0.197539	4.17341	0.041063	1	0.543902	0.630769	0.389615	chr3	195596368	195596412	45	-	2	0	4	7	2	1	4	0	0	0	1	3	4	1	2	1	4	2	1	2	0	1	1	3	0	0	0	5	5	15	3	3	3
ENSG00000180815.10:E015	ENSG00000180815.10	MAP3K15	E015	0.9061	0.821967	4.16714	0.0412153	1	0.285971	0.156873	-1.09884	chrX	19410461	19410591	131	-	0	1	0	2	6	0	1	0	0	0	0	0	4	9	0	0	0	2	0	0	0	0	0	0	0	0	0	0	2	0	0	0	0
ENSG00000113263.8:E007	ENSG00000113263.8	ITK	E007	2.24368	0.289432	4.15533	0.0415036	1	0.51242	0.389728	-0.633295	chr5	156644877	156644917	41	+	0	2	0	4	5	1	0	0	10	1	3	0	0	3	4	9	1	5	3	6	3	0	0	0	0	1	0	0	6	0	1	1	0
ENSG00000005882.7:E007	ENSG00000005882.7	PDK2	E007	0.419194	0.0954865	4.15146	0.0415988	1	0.136369	0.21019	0.75492	chr17	48173338	48173403	66	+	1	1	2	0	0	0	0	0	0	0	0	1	1	0	0	0	0	0	0	0	1	1	0	0	0	0	1	0	0	0	0	0	0
ENSG00000137843.7:E006	ENSG00000137843.7	PAK6	E006	1.86816	0.965878	4.14798	0.0416842	1	0.299322	0.736941	2.16739	chr15	40531621	40532003	383	+	0	1	0	0	0	4	0	0	0	0	0	13	1	0	0	0	0	0	0	0	0	0	1	0	0	0	0	42	2	0	34	0	14
ENSG00000116106.7:E037	ENSG00000116106.7	EPHA4	E037	2.5392	0.257909	4.13576	0.0419863	1	0.477999	0.630069	0.703363	chr2	222438879	222438922	44	-	0	0	0	0	12	2	0	4	0	1	0	10	5	0	0	0	0	4	0	0	1	0	6	0	0	1	0	4	0	2	2	2	3
ENSG00000072195.10:E028	ENSG00000072195.10	SPEG	E028	8.20826	0.0709133	4.13564	0.0419892	1	0.85581	0.740181	-0.457206	chr2	220331378	220331563	186	+	3	5	6	2	5	4	0	5	3	18	0	1	1	16	2	0	198	5	3	5	2	11	14	0	1	0	1	9	34	0	7	4	1
ENSG00000165025.10:E001	ENSG00000165025.10	SYK	E001	13.0293	0.10173	4.13401	0.0420298	1	1.21512	1.17558	-0.140299	chr9	93564069	93564175	107	+	0	3	6	8	7	2	0	0	0	21	2	4	2	7	17	13	9	48	2	11	14	2	3	11	5	6	0	7	10	1	17	8	3
ENSG00000181085.10:E001	ENSG00000181085.10	MAPK15	E001	2.63032	0.120367	4.11985	0.0423828	1	0.576412	0.523464	-0.245037	chr8	144798429	144798547	119	+	34	0	2	12	0	0	11	0	0	0	0	0	0	0	4	0	0	0	1	1	1	0	0	1	0	0	2	0	13	0	0	0	0
ENSG00000165238.12:E043	ENSG00000165238.12	WNK2	E043	4.6764	0.0898737	4.11184	0.042584	1	0.721717	0.842955	0.482798	chr9	96079914	96080154	241	+	16	2	23	4	1	0	0	0	0	0	0	0	0	0	1	0	0	0	0	5	0	0	7	7	2	0	0	16	1	12	5	0	8
ENSG00000163491.12:E001	ENSG00000163491.12	NEK10	E001	6.09154	0.0915743	4.10638	0.0427217	1	0.814091	0.899113	0.328191	chr3	27151576	27152393	818	-	2	0	32	41	3	5	40	2	3	6	1	1	12	2	16	1	5	5	1	2	1	9	41	1	47	2	0	1	12	21	2	18	3
ENSG00000188906.9:E027	ENSG00000188906.9	LRRK2	E027	9.56147	0.320169	4.09995	0.0428845	1	1.06817	0.932481	-0.50107	chr12	40689229	40689446	218	+	0	12	3	14	1	4	0	0	9	16	1	5	12	2	17	25	4	7	16	4	0	1	125	1	14	1	0	0	2	12	3	9	1
ENSG00000109339.14:E050	ENSG00000109339.14	MAPK10	E050	0.912035	0.417189	4.09555	0.0429961	1	0.279943	0.17946	-0.823013	chr4	87374284	87374333	50	-	0	7	1	0	0	1	0	0	0	1	0	0	0	0	3	6	0	1	0	1	0	2	1	0	0	0	0	0	0	0	0	0	0
ENSG00000060237.12:E002	ENSG00000060237.12	WNK1	E002	2.4959	0.29179	4.08954	0.0431495	1	0.559436	0.447376	-0.543779	chr12	862089	862221	133	+	0	1	3	4	0	1	0	1	0	1	0	1	3	0	1	0	1	3	0	1	0	2	0	0	0	4	2	0	2	0	0	3	1
ENSG00000065243.14:E019	ENSG00000065243.14	PKN2	E019	2.84623	0.191091	4.06573	0.0437618	1	0.553649	0.643279	0.398493	chr1	89271701	89271951	251	+	2	1	0	0	0	1	4	0	1	1	4	0	2	0	1	1	0	2	3	1	1	0	3	1	1	0	1	1	7	11	2	4	0
ENSG00000122025.10:E002	ENSG00000122025.10	FLT3	E002	0.518423	0.25321	4.06391	0.0438089	1	0.156905	0.230022	0.682307	chr13	28577414	28577929	516	-	0	1	0	4	0	0	0	0	1	0	0	2	0	0	1	1	0	1	0	0	1	3	2	0	0	0	0	0	0	1	6	0	0
ENSG00000160584.11:E038	ENSG00000160584.11	SIK3	E038	3.02371	0.147101	4.0497	0.0441792	1	0.622708	0.537903	-0.382538	chr11	116968994	116969111	118	-	1	0	3	3	3	0	0	0	0	0	0	0	2	0	3	0	2	9	1	2	4	0	0	1	0	2	2	3	2	5	3	3	0
ENSG00000130822.11:E038	ENSG00000130822.11	PNCK	E038	1.43352	0.364484	4.03837	0.0444767	1	0.388205	0.289303	-0.609652	chrX	152939235	152939300	66	-	1	0	13	1	0	0	1	0	0	1	0	0	0	0	0	0	0	3	0	3	0	1	0	0	7	0	0	4	0	0	1	0	1
ENSG00000140443.9:E001	ENSG00000140443.9	IGF1R	E001	5.18059	0.195365	4.01623	0.0450643	1	0.768714	0.699398	-0.282445	chr15	99192200	99192272	73	+	0	0	3	4	2	3	2	0	0	3	1	0	2	2	1	1	0	4	0	2	9	7	9	3	3	1	4	1	0	2	0	1	0
ENSG00000145242.9:E004	ENSG00000145242.9	EPHA5	E004	11.5791	0.163956	4.01054	0.0452167	1	1.07466	1.12684	0.188306	chr4	66196279	66197690	1412	-	0	1	1	12	31	18	9	0	20	8	2	9	9	11	0	2	7	6	0	12	0	2	44	10	0	10	0	12	6	30	1	0	3
ENSG00000162733.12:E023	ENSG00000162733.12	DDR2	E023	0.924444	0.138647	4.00236	0.0454367	1	0.277998	0.196902	-0.644503	chr1	162742038	162742225	188	+	2	0	0	0	1	2	0	0	1	1	1	0	0	2	0	0	0	0	5	1	1	1	0	1	2	0	0	0	4	1	1	0	0
ENSG00000108443.9:E005	ENSG00000108443.9	RPS6KB1	E005	2.0894	0.153877	3.96438	0.0464727	1	0.480355	0.561968	0.388423	chr17	57971157	57971285	129	+	2	1	1	10	0	3	2	0	3	2	1	5	0	2	0	2	1	1	1	2	1	2	1	0	2	0	1	0	2	3	0	3	1
ENSG00000058091.12:E009	ENSG00000058091.12	CDK14	E009	0.0541512	0.31584	3.93862	0.0471895	1	0.017935	0.0252436	0.505385	chr7	90295654	90295725	72	+	0	0	0	0	0	0	0	0	0	0	0	0	0	1	0	0	0	0	0	0	0	0	0	0	0	0	0	0	0	0	0	0	0
ENSG00000152256.9:E011	ENSG00000152256.9	PDK1	E011	0.224966	0.119369	3.93752	0.0472203	1	0.0739303	0.13891	1.02225	chr2	173428780	173428858	79	+	0	0	0	0	0	0	0	0	0	0	0	0	0	0	0	0	1	0	0	0	0	0	0	0	0	0	0	0	0	5	0	0	0
ENSG00000060140.4:E015	ENSG00000060140.4	STYK1	E015	0.653388	0.0742733	3.93693	0.0472368	1	0.229771	0.156454	-0.685225	chr12	10786654	10786723	70	-	0	0	0	1	0	0	0	0	0	1	0	1	1	0	0	0	0	1	0	0	0	0	0	0	0	1	0	1	0	0	4	0	0
ENSG00000198870.6:E013	ENSG00000198870.6	STKLD1	E013	1.44746	0.451931	3.93405	0.0473179	1	0.433259	0.310613	-0.712543	chr9	136262291	136262421	131	+	1	1	5	1	0	0	2	1	1	0	0	0	1	0	1	0	0	0	0	0	3	1	1	1	2	0	0	0	0	1	0	1	0
ENSG00000188906.9:E010	ENSG00000188906.9	LRRK2	E010	4.27763	0.235728	3.92792	0.0474906	1	0.773517	0.628171	-0.603941	chr12	40643628	40643747	120	+	0	6	1	8	0	3	0	0	2	3	1	0	4	1	9	6	1	3	5	1	0	1	42	0	7	0	1	0	1	4	0	2	0
ENSG00000186716.15:E001	ENSG00000186716.15	BCR	E001	0.276305	0.100011	3.91952	0.0477284	1	0.111619	0.0348805	-1.80914	chr22	23522397	23522551	155	+	0	0	0	0	0	0	0	1	0	0	0	0	0	1	0	0	0	0	0	0	0	0	0	0	0	0	0	0	0	0	2	0	0
ENSG00000125388.15:E015	ENSG00000125388.15	GRK4	E015	6.26022	0.312661	3.91701	0.0477999	1	0.848949	0.910391	0.235164	chr4	3021368	3021558	191	+	38	8	2	16	0	3	8	0	3	6	10	5	5	16	6	18	4	7	3	1	5	5	7	0	4	3	1	2	8	4	12	21	4
ENSG00000188906.9:E012	ENSG00000188906.9	LRRK2	E012	3.55992	0.248128	3.89885	0.0483191	1	0.706633	0.585783	-0.519344	chr12	40645267	40645346	80	+	0	5	1	6	0	2	0	1	1	1	0	2	1	1	3	6	4	2	8	3	0	0	47	0	11	1	0	0	1	7	2	2	0
ENSG00000116106.7:E036	ENSG00000116106.7	EPHA4	E036	6.14396	0.23782	3.8833	0.0487687	1	0.778869	0.924768	0.564576	chr2	222438681	222438878	198	-	0	0	0	0	22	4	0	2	0	0	0	12	10	0	1	0	0	3	0	0	1	1	16	1	4	1	0	15	0	3	10	5	3
ENSG00000101109.7:E015	ENSG00000101109.7	STK4	E015	0.901174	0.21298	3.87256	0.0490817	1	0.253985	0.351456	0.649147	chr20	43681811	43681821	11	+	1	0	0	0	0	1	1	0	0	1	1	1	0	3	2	0	4	0	0	0	0	0	0	0	0	1	0	0	0	0	1	0	1
ENSG00000109339.14:E049	ENSG00000109339.14	MAPK10	E049	1.37533	0.417648	3.86972	0.0491648	1	0.379646	0.272055	-0.681593	chr4	87374183	87374283	101	-	0	7	1	0	1	1	0	0	1	1	0	0	0	0	4	4	0	1	0	1	0	2	3	0	1	0	0	0	0	2	0	1	0
ENSG00000163491.12:E017	ENSG00000163491.12	NEK10	E017	2.62796	0.110866	3.86648	0.0492598	1	0.564051	0.499389	-0.304448	chr3	27233520	27233733	214	-	0	0	4	12	0	1	18	0	0	1	1	1	6	1	13	1	0	0	1	1	0	2	20	0	32	0	1	0	2	1	0	10	0
ENSG00000160145.11:E024	ENSG00000160145.11	KALRN	E024	16.6157	0.136786	3.85648	0.0495542	1	1.2336	1.17619	-0.203443	chr3	124153181	124153372	192	+	3	10	4	0	24	0	7	4	14	18	26	0	2	40	63	66	3	8	4	5	2	94	3	2	50	3	6	5	10	1	3	5	0
ENSG00000142235.4:E012	ENSG00000142235.4	LMTK3	E012	0.575497	0.282816	3.83906	0.0500716	1	0.231698	0.152386	-0.745925	chr19	49012694	49012770	77	-	0	0	0	1	1	1	0	0	0	0	0	3	0	0	1	0	0	0	0	0	1	0	0	0	0	0	0	1	0	0	7	0	0
ENSG00000157540.15:E005	ENSG00000157540.15	DYRK1A	E005	0.81708	0.0982089	3.83683	0.0501381	1	0.232944	0.310211	0.554893	chr21	38791207	38792600	1394	+	0	2	0	0	0	0	0	0	0	1	0	0	1	1	1	1	0	2	1	0	0	2	1	0	1	0	0	1	2	2	1	0	0
ENSG00000160584.11:E037	ENSG00000160584.11	SIK3	E037	4.32656	0.0881672	3.78947	0.051576	1	0.74267	0.668011	-0.309029	chr11	116968988	116968993	6	-	1	0	3	3	4	1	0	0	2	0	0	0	2	0	4	3	6	10	2	2	5	1	1	1	4	2	5	4	2	5	4	5	4
ENSG00000146216.7:E014	ENSG00000146216.7	TTBK1	E014	0.913733	0.118392	3.77714	0.0519573	1	0.292047	0.189384	-0.811081	chr6	43230527	43231088	562	+	0	1	0	2	2	0	0	0	0	0	0	1	0	0	1	2	0	6	0	5	3	1	0	0	0	1	0	0	2	0	2	0	0
ENSG00000070886.6:E007	ENSG00000070886.6	EPHA8	E007	3.48147	0.0907309	3.76731	0.0522636	1	0.660065	0.620057	-0.172418	chr1	22912973	22913128	156	+	3	0	1	0	83	1	5	0	0	0	0	0	14	2	0	0	1	0	0	5	0	0	0	35	2	1	8	1	1	0	1	1	0
ENSG00000169925.12:E005	ENSG00000169925.12	BRD3	E005	3.03801	0.148259	3.76501	0.0523357	1	0.56976	0.673707	0.454265	chr9	136901447	136901685	239	-	6	2	0	5	0	1	2	4	1	2	2	2	2	3	6	3	4	2	1	4	3	2	4	3	5	0	1	2	5	10	0	5	3
ENSG00000072786.8:E003	ENSG00000072786.8	STK10	E003	6.29348	0.122892	3.76299	0.0523987	1	0.843794	0.933109	0.34087	chr5	171472430	171472484	55	-	7	1	3	6	1	2	14	3	7	11	3	11	6	8	13	7	7	9	3	2	9	9	5	8	9	1	3	4	11	20	15	18	2
ENSG00000110931.14:E007	ENSG00000110931.14	CAMKK2	E007	18.0817	0.186657	3.76247	0.0524151	1	1.26083	1.34232	0.284934	chr12	121681391	121681932	542	-	15	8	14	10	19	4	5	3	4	25	22	11	16	16	22	11	6	11	17	12	31	17	14	9	7	20	3	12	23	45	17	11	3
ENSG00000101306.6:E009	ENSG00000101306.6	MYLK2	E009	1.00345	0.0887111	3.75839	0.0525431	1	0.309067	0.228875	-0.580213	chr20	30414408	30414517	110	+	2	2	0	0	1	0	0	1	0	2	2	0	1	0	1	1	4	0	2	0	7	2	0	0	1	0	0	2	0	2	4	0	0
ENSG00000145349.12:E007	ENSG00000145349.12	CAMK2D	E007	31.3362	0.12327	3.75316	0.0527078	1	1.50503	1.43429	-0.24325	chr4	114377765	114378338	574	-	4	33	31	14	2	5	31	3	29	34	22	6	29	49	7	20	17	13	23	7	27	14	46	7	36	8	5	39	19	34	10	26	1
ENSG00000122025.10:E026	ENSG00000122025.10	FLT3	E026	0.357309	0.0997068	3.75083	0.0527813	1	0.149839	0.0507563	-1.73265	chr13	28644628	28644749	122	-	2	1	0	1	2	0	0	0	3	1	0	0	0	0	0	0	1	0	1	1	0	0	0	0	0	0	0	1	0	0	0	0	0
ENSG00000155657.19:E055	ENSG00000155657.19	TTN	E055	1.76539	0.10125	3.71623	0.053886	1	0.414499	0.509361	0.482298	chr2	179449799	179450074	276	-	1	0	2	4	0	2	2	0	0	3	4	2	2	3	2	0	1	0	1	0	2	2	2	4	0	1	2	0	1	8	4	1	2
ENSG00000072518.16:E010	ENSG00000072518.16	MARK2	E010	5.66863	0.804033	3.71429	0.0539487	1	0.788174	0.947591	0.613329	chr11	63656168	63656436	269	+	0	0	2	1	0	1	0	0	9	1	0	2	3	1	6	1	1	1	1	10	0	2	1	0	5	0	0	32	1	1	15	4	5
ENSG00000253729.3:E089	ENSG00000253729.3	PRKDC	E089	35.4274	0.125575	3.7138	0.0539644	1	1.56624	1.53132	-0.11938	chr8	48869915	48869991	77	-	12	6	1	9	18	8	4	7	103	29	30	32	8	15	2	8	15	60	28	5	30	27	43	13	8	10	22	19	14	6	7	19	4
ENSG00000027644.4:E001	ENSG00000027644.4	INSRR	E001	2.0054	0.0828584	3.7094	0.0541068	1	0.4333	0.51676	0.41753	chr1	156809855	156810896	1042	-	0	3	1	1	0	6	0	4	1	2	1	3	1	0	2	0	1	1	2	2	16	0	2	0	0	4	0	4	5	0	1	12	0
ENSG00000091436.12:E023	ENSG00000091436.12	MAP3K20	E023	8.72569	0.0978282	3.70577	0.0542245	1	0.936953	1.04216	0.389514	chr2	174103101	174103163	63	+	7	3	12	5	3	4	0	0	6	6	0	8	5	4	2	5	69	17	3	4	0	9	11	15	22	4	4	40	8	5	13	4	22
ENSG00000213923.6:E025	ENSG00000213923.6	CSNK1E	E025	28.5887	0.171036	3.67933	0.0550911	1	1.43964	1.52358	0.288366	chr22	38712670	38712978	309	-	14	15	37	13	28	4	4	10	3	14	12	32	52	18	21	31	37	13	11	14	25	10	30	45	14	16	43	24	3	69	7	12	9
ENSG00000169398.15:E019	ENSG00000169398.15	PTK2	E019	8.98331	0.315587	3.64776	0.0561448	1	0.975499	1.07318	0.358473	chr8	141679835	141680363	529	-	39	0	7	18	4	0	48	9	1	4	2	3	24	4	9	2	3	8	4	3	5	3	8	1	2	6	1	18	39	36	8	14	0
ENSG00000105613.5:E022	ENSG00000105613.5	MAST1	E022	2.99649	0.303332	3.62867	0.0567921	1	0.566565	0.337523	-1.19245	chr19	12976130	12976295	166	+	0	0	12	0	0	0	1	35	0	0	0	0	1	69	0	0	0	0	0	0	10	0	24	4	0	1	0	1	4	0	0	0	0
ENSG00000122025.10:E021	ENSG00000122025.10	FLT3	E021	0.648317	0.0778869	3.6284	0.0568015	1	0.235809	0.137448	-0.953774	chr13	28623772	28623911	140	-	0	1	1	2	0	0	0	0	6	2	1	0	0	0	1	2	0	1	0	1	2	0	1	0	0	0	0	0	1	1	0	2	0
ENSG00000170209.4:E002	ENSG00000170209.4	ANKK1	E002	2.23228	0.115164	3.60435	0.0576286	1	0.526678	0.457052	-0.34158	chr11	113264203	113264497	295	+	0	1	1	0	0	1	0	0	0	0	0	5	1	8	0	0	0	1	3	2	0	0	6	0	1	0	0	17	0	3	3	0	4
ENSG00000204580.7:E022	ENSG00000204580.7	DDR1	E022	2.92074	0.790365	3.60281	0.0576819	1	0.555363	0.696108	0.613922	chr6	30851222	30851485	264	+	0	2	0	0	0	9	2	4	0	0	0	6	0	0	1	0	0	1	1	0	0	3	0	0	9	0	0	18	0	5	16	0	3
ENSG00000162409.6:E004	ENSG00000162409.6	PRKAA2	E004	2.77111	0.10986	3.59146	0.0580772	1	0.430137	0.506395	0.384459	chr1	57158031	57158175	145	+	0	0	0	0	0	0	0	0	0	1	0	1	7	5	0	0	1	9	0	1	0	2	49	0	23	0	0	0	1	0	0	1	0
ENSG00000204580.7:E026	ENSG00000204580.7	DDR1	E026	0.508809	0.205995	3.58362	0.0583519	1	0.187021	0.114498	-0.835284	chr6	30851846	30851860	15	+	0	0	0	0	1	2	2	1	0	0	0	1	0	0	1	0	0	0	0	0	0	0	0	0	0	0	0	1	0	0	0	0	2
ENSG00000059758.3:E027	ENSG00000059758.3	CDK17	E027	0.576695	0.128641	3.58182	0.058415	1	0.214297	0.135899	-0.79601	chr12	96793143	96793182	40	-	1	0	1	0	0	0	0	0	2	1	0	1	0	3	0	0	0	0	0	0	0	2	0	1	0	0	0	0	0	1	0	0	1
ENSG00000154237.8:E005	ENSG00000154237.8	LRRK1	E005	1.76557	0.222435	3.57179	0.0587689	1	0.467827	0.37313	-0.508575	chr15	101460236	101460460	225	+	0	0	5	2	3	1	3	0	0	0	2	2	2	0	0	0	4	2	1	1	0	1	3	1	16	1	0	3	1	0	0	0	2
ENSG00000113263.8:E003	ENSG00000113263.8	ITK	E003	6.2854	0.251641	3.57077	0.0588051	1	0.853825	0.747008	-0.421867	chr5	156607837	156608126	290	+	0	8	0	11	4	0	1	2	29	6	7	4	0	10	9	14	5	7	5	17	12	2	3	3	0	3	2	0	20	1	7	3	2
ENSG00000101049.10:E024	ENSG00000101049.10	SGK2	E024	1.28008	0.0960032	3.57063	0.0588099	1	0.328756	0.231952	-0.681152	chr20	42214273	42214317	45	+	0	0	0	2	0	6	0	1	1	1	0	0	0	7	0	0	0	0	1	1	0	2	4	0	0	0	0	1	7	1	0	0	1
ENSG00000072133.6:E004	ENSG00000072133.6	RPS6KA6	E004	1.97689	0.0874764	3.56408	0.0590423	1	0.388262	0.46748	0.420714	chrX	83351202	83351319	118	-	0	0	0	6	0	8	0	1	0	0	0	2	6	12	0	0	2	1	0	8	12	3	0	1	0	1	0	1	4	0	0	0	0
ENSG00000198796.6:E009	ENSG00000198796.6	ALPK2	E009	30.2387	0.0952995	3.55024	0.059537	1	1.54938	1.46054	-0.304658	chr18	56202066	56205456	3391	-	11	34	75	128	0	22	10	1	22	28	23	28	5	12	18	13	76	23	9	50	30	23	30	5	0	15	2	29	4	27	33	24	42
ENSG00000196632.6:E005	ENSG00000196632.6	WNK3	E005	0.790471	0.274619	3.53343	0.0601431	1	0.227882	0.322707	0.675959	chrX	54255147	54255176	30	-	3	0	0	1	0	0	1	0	0	1	2	0	0	0	1	0	1	2	0	3	1	0	1	0	0	0	1	1	0	4	0	2	0
ENSG00000122025.10:E018	ENSG00000122025.10	FLT3	E018	0.683432	0.0566648	3.52502	0.060449	1	0.247352	0.157373	-0.81339	chr13	28611322	28611425	104	-	0	0	0	0	0	0	0	0	5	3	0	1	0	3	1	1	1	2	1	2	2	1	0	0	0	0	1	2	1	0	0	1	0
ENSG00000142235.4:E002	ENSG00000142235.4	LMTK3	E002	4.72991	0.149628	3.51955	0.0606491	1	0.730885	0.883641	0.601925	chr19	48994365	48994502	138	-	0	11	0	0	1	12	0	0	0	2	0	3	1	1	2	1	1	14	0	4	0	1	3	3	0	3	0	48	1	0	49	4	1
ENSG00000142731.6:E001	ENSG00000142731.6	PLK4	E001	1.00797	0.0821543	3.51868	0.0606809	1	0.294045	0.360965	0.420806	chr4	128802016	128802063	48	+	2	1	0	1	0	1	0	0	0	0	0	0	0	1	0	0	0	2	0	0	0	2	1	2	4	1	1	3	0	1	1	0	0
ENSG00000154358.15:E104	ENSG00000154358.15	OBSCN	E104	1.97284	0.133583	3.51543	0.0608	1	0.426034	0.530617	0.521662	chr1	228543895	228544045	151	+	2	0	2	0	0	1	0	4	1	0	0	0	3	1	0	0	1	0	1	0	0	1	5	0	0	2	1	3	25	0	1	0	0
ENSG00000115687.9:E003	ENSG00000115687.9	PASK	E003	1.0036	0.128225	3.50236	0.0612816	1	0.281088	0.357862	0.491392	chr2	242045710	242045711	2	-	0	0	7	3	1	1	4	0	2	1	0	1	1	2	0	0	2	2	0	0	2	1	2	1	0	0	0	1	0	3	1	0	0
ENSG00000159842.10:E001	ENSG00000159842.10	ABR	E001	1.87038	0.235713	3.49609	0.0615138	1	0.479196	0.40741	-0.373306	chr17	906758	906766	9	-	0	0	1	0	3	4	0	1	3	1	7	1	1	0	0	3	1	2	2	1	5	4	2	4	2	1	1	1	0	2	0	1	1
ENSG00000114124.2:E001	ENSG00000114124.2	GRK7	E001	0.955202	0.230373	3.49257	0.0616449	1	0.316325	0.238887	-0.54731	chr3	141496990	141497738	749	+	0	1	1	1	1	1	0	0	1	2	0	1	0	0	0	0	1	1	0	2	0	1	0	0	5	0	0	1	4	0	0	1	0
ENSG00000188906.9:E023	ENSG00000188906.9	LRRK2	E023	6.81645	0.288945	3.47963	0.0621285	1	0.934678	0.817079	-0.450902	chr12	40677755	40677935	181	+	0	9	1	11	1	3	0	2	4	5	0	1	4	1	9	15	0	7	9	1	0	3	64	0	23	1	1	2	0	13	4	3	1
ENSG00000128829.7:E016	ENSG00000128829.7	EIF2AK4	E016	21.7259	0.234366	3.46434	0.0627054	1	1.33492	1.42278	0.304641	chr15	40265951	40267630	1680	+	7	18	28	3	8	15	31	1	19	41	0	9	8	20	8	11	24	12	15	23	19	7	55	1	2	4	4	33	19	19	24	70	16
ENSG00000072195.10:E013	ENSG00000072195.10	SPEG	E013	4.06634	0.0765304	3.46037	0.0628563	1	0.606126	0.48937	-0.542331	chr2	220309604	220309706	103	+	0	4	1	0	0	3	0	1	0	13	0	0	0	5	1	0	64	2	1	0	0	7	8	0	0	1	1	1	10	1	2	4	0
ENSG00000072518.16:E009	ENSG00000072518.16	MARK2	E009	2.80811	0.732198	3.45549	0.063042	1	0.565344	0.652718	0.385308	chr11	63656019	63656167	149	+	0	0	0	0	0	0	1	1	5	1	0	2	0	1	4	1	1	0	0	6	0	1	0	0	4	0	0	9	3	4	10	2	1
ENSG00000160145.11:E021	ENSG00000160145.11	KALRN	E021	12.1434	0.105991	3.44679	0.0633747	1	1.11251	1.0236	-0.323055	chr3	124141659	124141825	167	+	1	7	3	2	9	3	4	4	6	4	14	0	2	26	60	60	1	3	0	2	0	65	4	1	34	1	1	1	11	2	0	5	0
ENSG00000115170.9:E020	ENSG00000115170.9	ACVR1	E020	8.4957	0.106662	3.43973	0.063646	1	0.9892	0.918573	-0.264017	chr2	158683040	158683158	119	-	0	2	1	10	7	5	7	0	1	6	32	4	6	3	7	15	4	4	17	5	8	9	10	4	8	3	0	4	6	1	9	5	6
ENSG00000050748.13:E011	ENSG00000050748.13	MAPK9	E011	34.8256	0.176109	3.4265	0.064158	1	1.52497	1.61493	0.307097	chr5	179673545	179674438	894	-	23	15	15	16	19	22	17	12	24	45	48	23	48	50	37	40	185	131	37	49	19	29	51	4	74	8	6	27	27	49	14	49	10
ENSG00000122025.10:E010	ENSG00000122025.10	FLT3	E010	0.840403	0.0507316	3.42623	0.0641686	1	0.276228	0.194081	-0.657897	chr13	28598998	28599080	83	-	0	4	3	3	1	0	0	0	5	4	0	1	1	0	1	0	0	1	1	1	3	0	0	1	0	0	0	0	2	0	2	0	1
ENSG00000148053.11:E002	ENSG00000148053.11	NTRK2	E002	2.29067	0.202701	3.42238	0.0643181	1	0.445368	0.632152	0.878029	chr9	87284217	87284338	122	+	0	0	0	0	0	0	0	0	0	3	0	0	5	3	3	3	0	3	0	0	0	1	0	2	0	0	6	0	0	0	1	0	2
ENSG00000109339.14:E026	ENSG00000109339.14	MAPK10	E026	0.853265	0.347251	3.41381	0.0646531	1	0.239328	0.3528	0.769579	chr4	87028506	87028806	301	-	0	5	1	0	1	0	0	0	2	3	0	0	0	0	0	0	0	0	0	0	0	0	1	0	0	1	0	0	4	1	0	1	0
ENSG00000065361.10:E043	ENSG00000065361.10	ERBB3	E043	27.1973	0.188236	3.4082	0.0648731	1	1.44496	1.50261	0.198155	chr12	56492360	56492542	183	+	30	20	39	22	4	18	29	0	11	16	22	9	9	26	11	11	0	10	28	5	7	12	12	14	21	7	7	23	101	106	39	10	5
ENSG00000197122.7:E001	ENSG00000197122.7	SRC	E001	0.501595	0.518121	3.40034	0.0651829	1	0.137183	0.263807	1.16982	chr20	35973088	35973368	281	+	0	0	0	0	0	1	0	2	0	0	0	2	2	0	1	0	0	0	0	0	0	0	0	0	2	0	0	3	1	0	2	0	0
ENSG00000154928.12:E013	ENSG00000154928.12	EPHB1	E013	6.0615	0.06643	3.39976	0.0652058	1	0.852535	0.759644	-0.365916	chr3	134670494	134670604	111	+	8	2	4	0	0	14	0	6	6	1	0	0	6	30	28	0	2	13	0	4	0	2	2	0	7	0	2	2	1	11	0	6	0
ENSG00000138756.13:E016	ENSG00000138756.13	BMP2K	E016	62.6227	0.116226	3.39372	0.0654452	1	1.79304	1.86707	0.249623	chr4	79800046	79801123	1078	+	43	82	68	90	40	57	37	15	61	85	154	97	41	24	88	57	78	63	46	70	138	70	97	52	24	34	33	57	17	87	68	113	34
ENSG00000010219.9:E010	ENSG00000010219.9	DYRK4	E010	3.22399	0.268395	3.38159	0.0659284	1	0.655305	0.560743	-0.417391	chr12	4705315	4705451	137	+	3	3	2	1	2	3	4	0	13	6	2	0	4	7	6	5	2	3	6	10	1	0	3	2	5	0	1	1	2	3	0	1	0
ENSG00000139625.8:E022	ENSG00000139625.8	MAP3K12	E022	4.13991	0.277002	3.3596	0.0668144	1	0.699155	0.776534	0.31471	chr12	53893812	53893847	36	-	0	0	1	3	5	2	0	11	2	2	2	1	5	3	4	1	0	3	6	1	3	2	5	0	0	5	1	2	13	9	3	2	3
ENSG00000164776.5:E013	ENSG00000164776.5	PHKG1	E013	3.04731	0.0817565	3.35855	0.066857	1	0.632336	0.551576	-0.360837	chr7	56156552	56156668	117	-	0	0	2	7	2	1	4	0	3	9	0	2	0	11	0	1	0	4	2	12	0	6	4	1	0	1	1	3	1	0	6	0	1
ENSG00000134853.7:E005	ENSG00000134853.7	PDGFRA	E005	0.58687	0.230895	3.34615	0.0673622	1	0.2082	0.143194	-0.655232	chr4	55096489	55096773	285	+	0	1	0	1	0	0	1	0	0	3	0	1	0	0	0	0	1	2	1	1	0	0	0	0	0	0	0	0	1	0	2	0	0
ENSG00000141503.11:E037	ENSG00000141503.11	MINK1	E037	41.7878	0.276044	3.34535	0.067395	1	1.66091	1.57938	-0.277512	chr17	4800109	4800440	332	+	9	18	34	16	29	41	78	36	8	56	10	1	82	53	13	25	58	18	31	25	23	20	38	26	30	18	15	70	58	64	29	23	24
ENSG00000140538.12:E018	ENSG00000140538.12	NTRK3	E018	3.83139	0.0700834	3.34338	0.0674757	1	0.542179	0.669945	0.565299	chr15	88669502	88669604	103	-	0	1	2	0	0	4	0	0	5	6	0	0	1	8	0	0	0	0	0	0	0	1	0	0	0	0	0	0	0	0	0	0	1
ENSG00000123572.12:E023	ENSG00000123572.12	NRK	E023	1.39268	0.840995	3.33913	0.0676504	1	0.175944	0.219272	0.395009	chrX	105168687	105169023	337	+	0	13	0	0	0	0	0	0	3	5	0	0	0	0	0	0	26	5	0	0	0	0	0	0	6	0	0	0	18	0	0	0	0
ENSG00000122025.10:E025	ENSG00000122025.10	FLT3	E025	0.732199	0.0856409	3.32736	0.0681361	1	0.255672	0.157244	-0.877679	chr13	28636004	28636206	203	-	1	4	0	0	2	0	0	0	9	3	1	1	0	1	0	0	0	1	1	0	3	1	0	1	0	0	0	1	1	0	1	1	0
ENSG00000115694.10:E027	ENSG00000115694.10	STK25	E027	8.31893	0.123159	3.32408	0.0682721	1	0.946441	1.01984	0.272153	chr2	242440808	242440892	85	-	6	4	15	4	2	10	23	1	5	29	3	11	5	8	3	2	1	2	7	3	4	6	8	3	8	5	5	11	7	15	4	10	3
ENSG00000125388.15:E017	ENSG00000125388.15	GRK4	E017	4.18743	0.295625	3.30379	0.0691203	1	0.697955	0.786151	0.357976	chr4	3029639	3029728	90	+	17	6	2	9	1	2	1	1	1	7	8	5	3	6	10	16	5	5	2	2	8	1	4	2	2	2	0	2	7	2	3	19	1
ENSG00000119408.12:E007	ENSG00000119408.12	NEK6	E007	12.4068	0.488337	3.30073	0.0692491	1	1.1078	1.25925	0.538633	chr9	127023752	127023858	107	+	2	2	4	35	3	0	0	1	5	16	7	1	12	1	15	2	0	8	0	3	6	40	82	1	8	4	3	3	0	95	3	7	3
ENSG00000127564.12:E038	ENSG00000127564.12	PKMYT1	E038	2.51071	0.312215	3.29836	0.0693492	1	0.566986	0.476955	-0.428252	chr16	3030478	3030480	3	-	3	0	6	6	2	1	2	2	0	0	0	1	1	0	1	0	0	4	1	2	2	1	1	0	0	6	3	4	0	0	0	0	2
ENSG00000157540.15:E033	ENSG00000157540.15	DYRK1A	E033	7.59706	0.168949	3.29292	0.0695793	1	0.906211	0.987543	0.304674	chr21	38888974	38889753	780	+	16	8	6	8	6	4	2	6	3	7	6	6	12	10	14	3	5	8	17	9	2	6	6	14	15	3	1	6	3	19	9	5	12
ENSG00000101266.12:E020	ENSG00000101266.12	CSNK2A1	E020	40.9107	0.104844	3.29251	0.0695966	1	1.63226	1.5511	-0.276714	chr20	508577	508693	117	-	5	8	29	33	36	19	44	8	19	49	37	19	29	24	69	22	93	24	35	35	35	38	33	5	26	13	5	14	48	40	20	13	35
ENSG00000155657.19:E029	ENSG00000155657.19	TTN	E029	1.42406	0.271319	3.28291	0.0700048	1	0.417073	0.270463	-0.900162	chr2	179416357	179418123	1767	-	0	1	0	2	0	2	11	0	1	0	0	0	0	1	1	0	0	1	1	0	1	20	0	0	0	0	0	1	1	3	1	0	0
ENSG00000077264.10:E008	ENSG00000077264.10	PAK3	E008	6.03726	0.522747	3.27585	0.0703064	1	0.829213	0.679957	-0.602599	chrX	110340803	110340912	110	+	0	2	0	1	1	1	0	0	0	9	0	0	5	4	0	0	11	13	0	0	1	1	1	0	1	0	0	0	1	0	5	107	0
ENSG00000165731.13:E012	ENSG00000165731.13	RET	E012	1.47312	0.22605	3.27123	0.0705048	1	0.375931	0.334114	-0.24894	chr10	43609004	43609123	120	+	0	1	1	0	11	2	0	9	5	3	0	0	7	0	1	0	0	2	2	0	0	1	1	3	0	0	2	0	10	0	2	0	0
ENSG00000113163.11:E013	ENSG00000113163.11	COL4A3BP	E013	25.1954	0.139622	3.27105	0.0705125	1	1.42095	1.34636	-0.258469	chr5	74695135	74695212	78	-	19	21	12	14	22	10	7	12	31	15	26	30	25	17	7	17	19	20	84	31	13	17	36	9	3	10	12	1	27	25	3	17	13
ENSG00000168297.11:E033	ENSG00000168297.11	PXK	E033	4.41382	0.14447	3.25919	0.0710243	1	0.716733	0.799696	0.334006	chr3	58406266	58406295	30	+	0	0	1	3	1	3	1	0	8	3	6	4	3	2	3	2	2	8	4	4	7	4	8	0	3	2	1	2	2	9	1	5	0
ENSG00000008118.5:E008	ENSG00000008118.5	CAMK1G	E008	1.29161	0.875715	3.25742	0.0711011	1	0.252474	0.292913	0.288489	chr1	209779665	209779788	124	+	0	2	2	1	0	0	0	3	10	4	1	0	2	2	0	0	8	4	0	1	0	0	1	0	0	0	0	0	0	0	0	0	1
ENSG00000181409.7:E014	ENSG00000181409.7	AATK	E014	8.59518	0.677383	3.24324	0.0717188	1	1.05861	0.909326	-0.553715	chr17	79104861	79105005	145	-	0	5	4	2	2	13	0	14	2	4	1	1	2	3	2	0	2	5	5	2	0	3	37	1	1	1	0	3	2	1	2	1	0
ENSG00000077782.15:E042	ENSG00000077782.15	FGFR1	E042	2.06891	0.262877	3.24099	0.0718171	1	0.435455	0.326992	-0.619437	chr8	38316365	38316487	123	-	0	0	2	1	0	1	28	1	0	3	0	0	2	0	2	4	1	1	0	0	1	3	4	2	0	0	4	0	0	0	0	2	0
ENSG00000165731.13:E019	ENSG00000165731.13	RET	E019	1.77796	0.0508695	3.22456	0.0725412	1	0.449462	0.362378	-0.477551	chr10	43617394	43617464	71	+	1	0	0	0	4	1	1	9	9	3	0	0	1	1	0	0	0	0	1	5	1	2	0	8	0	1	2	1	7	0	5	0	0
ENSG00000188906.9:E006	ENSG00000188906.9	LRRK2	E006	4.45299	0.29739	3.22002	0.0727427	1	0.781132	0.664547	-0.478215	chr12	40629428	40629516	89	+	0	4	0	10	0	0	0	1	1	10	0	1	0	0	2	21	1	2	7	2	1	5	58	0	8	0	1	0	1	3	5	5	0
ENSG00000114739.9:E003	ENSG00000114739.9	ACVR2B	E003	23.3166	0.120686	3.20533	0.0733989	1	1.32977	1.41671	0.301612	chr3	38519352	38519461	110	+	5	3	12	11	10	4	11	18	5	3	10	11	18	34	35	15	14	23	34	32	28	16	26	6	15	15	14	10	3	15	2	17	78
ENSG00000147044.16:E043	ENSG00000147044.16	CASK	E043	0.497996	0.2619	3.20121	0.0735839	1	0.180032	0.11582	-0.749073	chrX	41782593	41782716	124	-	0	1	0	0	0	0	0	0	0	0	0	1	1	0	0	0	1	1	0	0	0	0	0	0	0	0	0	0	1	0	1	1	0
ENSG00000125834.8:E002	ENSG00000125834.8	STK35	E002	9.6664	0.170016	3.18935	0.0741194	1	1.03173	1.07383	0.153456	chr20	2082528	2082821	294	+	2	7	3	25	3	3	5	9	0	10	0	6	8	1	35	3	5	4	4	7	2	6	21	7	5	5	3	18	3	21	14	5	6
ENSG00000060237.12:E017	ENSG00000060237.12	WNK1	E017	1.72192	0.298617	3.18823	0.0741704	1	0.447965	0.34829	-0.553595	chr12	974276	974530	255	+	1	0	0	1	0	2	0	1	0	0	0	0	5	5	0	0	3	3	2	1	5	2	1	0	0	0	2	0	0	0	0	0	0
ENSG00000072195.10:E047	ENSG00000072195.10	SPEG	E047	3.15862	0.0764271	3.17125	0.074945	1	0.532334	0.453309	-0.387397	chr2	220344684	220344862	179	+	1	2	0	0	2	1	0	1	0	11	0	0	2	1	2	0	33	0	0	0	0	1	3	1	0	0	0	4	6	2	1	6	1
ENSG00000163491.12:E024	ENSG00000163491.12	NEK10	E024	0.805141	0.116685	3.16713	0.0751343	1	0.267343	0.206343	-0.48413	chr3	27297787	27297862	76	-	0	1	1	2	0	0	0	0	0	1	0	0	0	0	3	0	2	1	1	1	0	1	4	0	4	0	0	0	0	1	0	0	0
ENSG00000198796.6:E012	ENSG00000198796.6	ALPK2	E012	0.0962321	0.644655	3.16165	0.075387	1	0.0483118	0.0370113	-0.403486	chr18	56278921	56279049	129	-	0	0	0	0	0	0	0	0	0	0	0	0	0	0	0	0	0	0	0	0	0	0	0	0	0	0	0	0	1	0	0	0	0
ENSG00000109339.14:E030	ENSG00000109339.14	MAPK10	E030	3.26285	0.267197	3.16125	0.0754053	1	0.645417	0.528704	-0.524018	chr4	87080541	87080620	80	-	0	9	6	0	0	1	1	0	2	7	0	4	0	4	5	10	1	2	1	2	0	1	13	1	5	0	0	0	0	2	1	3	0
ENSG00000266173.1:E010	ENSG00000266173.1	STRADA	E010	41.4277	0.111509	3.16091	0.0754211	1	1.62627	1.66473	0.130709	chr17	61781568	61781700	133	-	25	29	74	85	14	24	60	32	23	78	34	58	11	46	17	39	22	35	40	52	18	25	40	25	32	26	19	28	85	34	33	59	21
ENSG00000181409.7:E018	ENSG00000181409.7	AATK	E018	0.832781	0.647843	3.1493	0.0759593	1	0.333815	0.164411	-1.32986	chr17	79139738	79139817	80	-	0	0	0	1	0	0	0	1	0	0	0	0	0	0	0	0	0	0	4	0	0	1	5	0	0	0	0	1	0	0	0	0	0
ENSG00000101266.12:E001	ENSG00000101266.12	CSNK2A1	E001	5.74016	0.103345	3.14703	0.0760651	1	0.806773	0.873424	0.258865	chr20	459116	459404	289	-	2	3	1	9	4	4	11	0	3	4	8	3	6	0	6	2	8	2	12	2	3	4	4	2	2	0	1	10	13	5	4	2	3
ENSG00000065534.14:E037	ENSG00000065534.14	MYLK	E037	37.3616	0.46051	3.14609	0.0761092	1	1.53908	1.50281	-0.124229	chr3	123452534	123453069	536	-	0	9	6	7	38	21	13	6	5	17	23	5	14	16	23	23	61	18	18	7	18	14	120	0	27	9	0	19	10	0	17	41	28
ENSG00000122025.10:E004	ENSG00000122025.10	FLT3	E004	1.64275	0.0937709	3.14244	0.0762798	1	0.390478	0.470005	0.420985	chr13	28588589	28588694	106	-	0	6	1	3	1	0	0	0	6	4	2	2	3	0	0	1	1	3	0	6	4	1	1	0	0	0	0	4	3	2	5	0	5
ENSG00000243678.7:E002	ENSG00000243678.7	NME2	E002	26.6558	0.479475	3.14217	0.0762921	1	1.48193	1.49172	0.033649	chr17	49242891	49243042	152	+	8	1	19	41	3	12	121	54	0	25	2	6	12	5	51	19	23	6	6	21	4	10	92	0	13	11	0	21	20	29	6	64	20
ENSG00000181322.9:E020	ENSG00000181322.9	NME9	E020	0.478268	0.241106	3.14006	0.076391	1	0.192756	0.0973206	-1.15328	chr3	138048206	138048596	391	-	0	0	0	1	0	0	0	0	0	0	0	0	4	3	8	0	0	0	1	0	0	0	4	0	0	0	0	0	0	0	0	2	0
ENSG00000136098.12:E020	ENSG00000136098.12	NEK3	E020	0.999498	0.235952	3.13788	0.0764932	1	0.32234	0.230823	-0.649825	chr13	52733511	52733670	160	-	0	0	9	0	0	0	0	0	0	1	1	0	0	0	2	1	0	1	1	0	0	3	2	4	1	0	0	1	0	1	0	3	0
ENSG00000168297.11:E037	ENSG00000168297.11	PXK	E037	3.61307	0.22894	3.13778	0.0764978	1	0.641279	0.714527	0.308131	chr3	58409188	58409221	34	+	3	1	2	0	0	0	2	0	4	0	4	0	2	10	6	2	1	2	4	1	6	0	5	0	0	1	0	5	7	10	3	3	0
ENSG00000101109.7:E014	ENSG00000101109.7	STK4	E014	2.0646	0.250037	3.13386	0.0766818	1	0.458292	0.57656	0.565742	chr20	43681727	43681810	84	+	1	0	0	0	0	2	1	0	0	2	4	1	0	4	4	0	4	0	1	0	0	2	2	2	0	1	0	2	1	1	1	1	1
ENSG00000239672.3:E009	ENSG00000239672.3	NME1	E009	6.66861	0.141567	3.13322	0.0767121	1	0.896264	0.857119	-0.149966	chr17	49239423	49239556	134	+	11	11	14	12	8	1	6	1	8	12	5	4	7	7	9	3	7	6	18	4	14	10	16	10	7	1	2	9	10	6	2	2	0
ENSG00000180815.10:E014	ENSG00000180815.10	MAP3K15	E014	0.699648	0.692247	3.13229	0.0767556	1	0.226695	0.17675	-0.448397	chrX	19410120	19410225	106	-	1	0	1	0	2	0	1	0	0	0	0	0	5	4	0	0	0	1	0	0	0	0	0	1	0	0	0	0	2	0	0	0	0
ENSG00000164125.11:E020	ENSG00000164125.11	GASK1B	E020	20.4764	0.221682	3.12947	0.076889	1	1.3267	1.2974	-0.102297	chr4	159094025	159094198	174	-	4	10	19	2	0	38	0	1	152	48	3	6	2	211	51	6	2	32	42	47	10	20	239	0	0	0	0	0	1	2	4	3	0
ENSG00000115694.10:E025	ENSG00000115694.10	STK25	E025	10.0996	0.105195	3.11748	0.0774564	1	1.01994	1.10138	0.296328	chr2	242440212	242440262	51	-	6	4	13	7	5	16	20	1	5	13	6	9	3	4	11	4	1	9	11	5	5	10	8	6	12	5	9	10	11	17	7	20	5
ENSG00000155657.19:E318	ENSG00000155657.19	TTN	E318	0.285394	0.273849	3.08277	0.0791255	1	0.128005	0.032906	-2.1226	chr2	179597561	179597848	288	-	2	0	0	0	1	0	0	0	0	0	0	0	0	0	0	0	1	0	0	0	0	0	0	0	0	0	0	0	1	0	0	0	0
ENSG00000188906.9:E019	ENSG00000188906.9	LRRK2	E019	5.15846	0.328677	3.07419	0.0795441	1	0.829758	0.731485	-0.391536	chr12	40668656	40668795	140	+	0	5	0	12	0	1	0	0	8	4	0	1	3	1	7	22	2	6	13	2	2	2	76	0	13	0	1	0	1	8	4	1	1
ENSG00000010219.9:E006	ENSG00000010219.9	DYRK4	E006	1.91269	0.329679	3.06196	0.0801451	1	0.495271	0.40521	-0.464528	chr12	4699496	4699561	66	+	0	0	0	0	6	1	0	2	6	4	1	0	0	7	6	1	2	0	0	3	1	0	2	4	1	1	4	1	6	2	0	1	1
ENSG00000125388.15:E016	ENSG00000125388.15	GRK4	E016	2.57952	0.2657	3.06053	0.0802154	1	0.537582	0.606162	0.311429	chr4	3024141	3024178	38	+	14	5	3	5	0	0	1	1	0	5	6	4	0	0	3	5	2	3	1	1	0	1	0	1	3	2	1	3	1	3	3	10	0
ENSG00000077782.15:E022	ENSG00000077782.15	FGFR1	E022	1.68353	0.285293	3.05283	0.0805965	1	0.358212	0.419248	0.34329	chr8	38280543	38280549	7	-	0	0	1	0	0	1	38	0	1	0	0	1	0	0	1	2	1	0	1	0	0	0	3	1	0	1	0	1	1	1	3	0	0
ENSG00000034152.14:E005	ENSG00000034152.14	MAP2K3	E005	1.14214	0.258355	3.04082	0.0811951	1	0.32156	0.390338	0.409302	chr17	21191358	21191403	46	+	0	0	0	1	0	0	1	2	0	2	0	5	1	0	2	1	1	0	0	0	2	1	3	1	1	2	0	1	2	0	0	1	2
ENSG00000073803.9:E029	ENSG00000073803.9	MAP3K13	E029	4.88571	0.134502	3.0375	0.0813612	1	0.791328	0.705699	-0.346409	chr3	185184614	185184751	138	+	0	5	1	4	3	4	4	3	0	3	0	14	1	10	2	8	3	1	6	2	3	7	9	0	4	0	2	4	3	3	4	2	1
ENSG00000204580.7:E020	ENSG00000204580.7	DDR1	E020	0.721621	0.599019	3.03362	0.0815559	1	0.194981	0.313659	0.902108	chr6	30851041	30851100	60	+	0	0	2	0	0	0	0	0	0	0	0	0	0	0	0	0	2	0	0	0	0	0	0	0	0	0	0	1	1	0	4	0	0
ENSG00000058091.12:E016	ENSG00000058091.12	CDK14	E016	0.0736205	0.229148	3.03171	0.081652	1	0.023787	0.0252527	0.0887206	chr7	90345654	90345708	55	+	0	0	0	0	0	0	0	0	0	0	0	0	0	0	0	1	0	0	0	0	0	0	0	0	0	0	0	0	0	0	0	0	0
ENSG00000169398.15:E018	ENSG00000169398.15	PTK2	E018	9.98346	0.298379	3.02498	0.0819912	1	1.03133	1.08898	0.209804	chr8	141679826	141679834	9	-	7	0	3	21	2	1	19	6	8	7	8	7	12	5	8	7	1	4	3	1	17	7	13	4	7	13	1	6	12	11	6	33	1
ENSG00000050748.13:E010	ENSG00000050748.13	MAPK9	E010	6.37603	0.179896	3.01819	0.0823354	1	0.839705	0.928046	0.337683	chr5	179673028	179673544	517	-	5	5	5	8	1	2	4	0	4	12	8	6	7	6	6	6	25	27	8	4	4	7	5	2	12	1	5	9	5	10	4	7	1
ENSG00000140795.8:E008	ENSG00000140795.8	MYLK3	E008	4.87942	0.0528786	3.01814	0.0823378	1	0.652566	0.702834	0.211433	chr16	46762936	46763045	110	-	0	0	0	0	1	2	0	1	12	0	2	6	5	21	1	0	0	1	29	2	0	0	0	0	0	0	0	0	11	1	0	0	7
ENSG00000065534.14:E031	ENSG00000065534.14	MYLK	E031	21.9214	0.430661	3.01619	0.0824368	1	1.31539	1.28903	-0.092163	chr3	123426601	123426850	250	-	0	13	2	4	18	7	14	3	3	6	7	2	12	11	18	19	42	9	8	3	12	16	72	0	14	4	1	10	9	3	10	25	18
ENSG00000177189.8:E035	ENSG00000177189.8	RPS6KA3	E035	4.46032	0.136296	3.01438	0.0825292	1	0.745276	0.675754	-0.28691	chrX	20285157	20285523	367	-	3	14	2	6	7	2	8	2	6	8	3	0	6	3	3	3	4	20	7	0	4	3	1	1	0	0	0	2	1	5	0	7	0
ENSG00000146904.4:E013	ENSG00000146904.4	EPHA1	E013	5.26488	0.0376196	3.00968	0.0827684	1	0.811202	0.854346	0.16803	chr7	143095694	143096038	345	-	0	0	0	3	1	12	0	6	5	2	1	35	0	0	2	1	4	1	0	4	4	0	3	0	0	2	3	102	0	3	58	2	17
ENSG00000148053.11:E001	ENSG00000148053.11	NTRK2	E001	5.72675	0.259712	2.99493	0.0835256	1	0.720929	1.01612	1.1387	chr9	87283466	87283700	235	+	0	1	0	1	1	0	1	0	0	0	0	0	10	5	8	4	0	0	1	0	0	2	0	4	0	0	10	1	3	1	2	0	1
ENSG00000086288.7:E021	ENSG00000086288.7	NME8	E021	1.3722	0.121813	2.99306	0.0836221	1	0.422191	0.335414	-0.496775	chr7	37934068	37934212	145	+	0	1	0	0	0	0	1	0	0	0	1	1	0	2	5	1	0	2	0	1	2	0	2	0	16	0	0	0	0	1	0	0	0
ENSG00000077782.15:E036	ENSG00000077782.15	FGFR1	E036	42.3839	0.110883	2.99297	0.0836266	1	1.55344	1.53164	-0.0745815	chr8	38287200	38287237	38	-	2	5	78	0	9	8	128	22	42	23	2	25	19	8	24	64	21	23	17	0	48	65	80	55	21	7	15	13	11	6	11	42	3
ENSG00000168038.6:E024	ENSG00000168038.6	ULK4	E024	15.2904	0.156425	2.97123	0.0847576	1	1.20333	1.26419	0.214708	chr3	41938314	41938495	182	-	8	12	3	19	5	5	10	1	14	20	13	34	12	12	9	8	14	13	30	8	9	14	26	17	8	9	4	7	3	28	11	40	24
ENSG00000109339.14:E029	ENSG00000109339.14	MAPK10	E029	1.48934	0.219821	2.96699	0.0849797	1	0.404749	0.306445	-0.586714	chr4	87080535	87080540	6	-	0	5	2	0	0	1	0	0	1	4	0	2	0	2	1	4	0	2	1	1	0	1	8	1	4	0	0	0	0	0	1	1	0
ENSG00000163673.6:E003	ENSG00000163673.6	DCLK3	E003	1.7998	0.0429879	2.96398	0.085138	1	0.410576	0.4378	0.145086	chr3	36763018	36763150	133	-	1	1	2	0	0	2	0	2	5	2	3	1	3	3	3	1	5	3	2	0	0	5	1	0	1	1	2	1	0	3	1	0	1
ENSG00000180815.10:E007	ENSG00000180815.10	MAP3K15	E007	2.67484	0.666778	2.9566	0.0855278	1	0.578001	0.418929	-0.778022	chrX	19387172	19387337	166	-	4	2	10	0	10	0	3	0	2	1	2	0	0	23	0	1	0	16	1	0	3	0	0	1	0	0	0	0	5	1	0	1	0
ENSG00000119408.12:E008	ENSG00000119408.12	NEK6	E008	2.27855	0.493859	2.94934	0.0859126	1	0.487281	0.661592	0.792713	chr9	127023859	127023862	4	+	0	0	0	6	0	0	0	0	1	2	0	1	1	1	4	0	0	0	0	0	0	8	19	0	0	0	0	2	0	21	0	2	0
ENSG00000010219.9:E002	ENSG00000010219.9	DYRK4	E002	1.8214	0.262249	2.94925	0.0859176	1	0.473393	0.409647	-0.332171	chr12	4677121	4677214	94	+	1	1	0	1	2	1	1	6	5	2	0	1	1	9	4	3	1	0	2	0	0	0	0	2	2	1	0	1	0	1	1	1	1
ENSG00000007047.10:E003	ENSG00000007047.10	MARK4	E003	1.37193	0.141174	2.94852	0.0859562	1	0.348194	0.430384	0.46237	chr19	45762151	45762246	96	+	0	1	2	0	1	2	3	0	0	0	0	0	0	1	0	0	0	2	3	3	0	1	1	3	1	0	0	3	5	3	1	0	1
ENSG00000198870.6:E008	ENSG00000198870.6	STKLD1	E008	35.0813	0.131688	2.94601	0.08609	1	1.5671	1.60833	0.140588	chr9	136253541	136254529	989	+	14	57	3	20	13	5	33	58	4	55	53	20	60	9	144	22	0	3	86	11	47	35	24	7	46	13	3	16	65	90	41	58	11
ENSG00000073803.9:E019	ENSG00000073803.9	MAP3K13	E019	2.1127	0.244706	2.93488	0.0866853	1	0.513994	0.438999	-0.374432	chr3	185146709	185146782	74	+	0	1	0	5	0	1	2	0	0	1	0	3	0	0	4	1	5	2	4	0	0	2	3	2	5	0	3	10	0	2	2	0	1
ENSG00000204580.7:E038	ENSG00000204580.7	DDR1	E038	0.527145	0.310345	2.92808	0.0870508	1	0.159274	0.252216	0.829657	chr6	30853009	30853084	76	+	0	0	0	0	0	1	0	0	0	0	0	1	0	0	0	1	0	0	0	0	0	4	0	1	1	0	0	0	0	3	0	0	4
ENSG00000154358.15:E060	ENSG00000154358.15	OBSCN	E060	8.45291	0.115427	2.92495	0.0872198	1	0.958597	0.843827	-0.436228	chr1	228492004	228492160	157	+	7	1	61	0	1	1	0	17	12	1	0	2	7	12	0	1	0	3	3	1	0	14	23	1	0	4	4	7	76	8	1	4	1
ENSG00000101049.10:E004	ENSG00000101049.10	SGK2	E004	1.73643	0.173617	2.91007	0.088028	1	0.412027	0.350956	-0.347547	chr20	42193682	42193867	186	+	0	0	1	0	0	3	4	0	0	1	0	0	0	8	0	0	0	0	5	0	0	0	0	0	3	0	0	0	9	5	1	2	2
ENSG00000154310.12:E017	ENSG00000154310.12	TNIK	E017	0.421267	0.100853	2.90905	0.0880839	1	0.164777	0.0942199	-0.929418	chr3	170825809	170825853	45	-	0	0	0	0	0	1	0	0	1	0	1	0	1	0	0	0	0	0	0	0	0	1	0	0	0	0	0	0	0	0	0	0	0
ENSG00000188906.9:E029	ENSG00000188906.9	LRRK2	E029	9.0247	0.283332	2.90805	0.0881383	1	1.05094	0.893968	-0.584103	chr12	40692911	40693059	149	+	0	12	3	9	2	5	1	1	1	13	1	0	8	6	16	20	3	3	20	7	3	1	143	1	29	0	0	3	2	6	7	7	0
ENSG00000137843.7:E001	ENSG00000137843.7	PAK6	E001	1.29293	1.31757	2.90761	0.0881622	1	0.400179	0.330855	-0.405553	chr15	40509629	40509696	68	+	1	1	4	1	0	2	2	2	0	0	1	0	2	2	0	1	1	1	0	1	0	0	1	0	0	0	0	1	0	2	3	0	2
ENSG00000180815.10:E033	ENSG00000180815.10	MAP3K15	E033	0.745536	0.700321	2.9063	0.0882339	1	0.254579	0.121316	-1.30659	chrX	19506946	19507085	140	-	0	0	0	0	5	0	1	0	0	0	0	0	1	0	0	0	0	2	0	0	0	0	0	1	0	0	0	0	0	0	0	0	0
ENSG00000136383.6:E001	ENSG00000136383.6	ALPK3	E001	0.981626	0.215973	2.89911	0.0886286	1	0.277901	0.168694	-0.917025	chr15	85359911	85360826	916	+	0	0	0	0	2	0	0	2	0	8	0	0	0	4	0	1	1	5	0	1	0	3	0	0	0	0	0	2	0	1	0	1	0
ENSG00000142235.4:E001	ENSG00000142235.4	LMTK3	E001	16.9445	0.138595	2.88742	0.0892737	1	1.26323	1.36534	0.356533	chr19	48988528	48989046	519	-	3	43	0	4	6	51	7	11	0	13	1	28	6	7	4	9	9	71	0	12	5	3	11	6	3	10	1	112	13	4	108	4	14
ENSG00000105613.5:E025	ENSG00000105613.5	MAST1	E025	2.19303	0.304061	2.885	0.0894083	1	0.471277	0.274952	-1.14958	chr19	12977467	12977576	110	+	0	0	3	0	2	0	0	31	0	2	0	0	0	55	0	0	0	0	0	0	12	1	20	2	0	0	0	0	0	0	1	0	0
ENSG00000213923.6:E007	ENSG00000213923.6	CSNK1E	E007	17.033	0.321785	2.8792	0.0897305	1	1.2059	1.35101	0.508982	chr22	38688550	38688617	68	-	32	29	73	20	2	18	25	2	7	27	5	6	3	10	8	10	6	2	18	9	8	10	6	4	10	2	18	21	5	37	9	12	3
ENSG00000027644.4:E004	ENSG00000027644.4	INSRR	E004	0.854612	0.229785	2.87337	0.090056	1	0.234643	0.343787	0.752304	chr1	156811904	156812063	160	-	0	0	0	0	6	2	0	0	0	2	0	0	0	2	0	1	0	0	1	0	4	0	0	1	0	0	0	0	4	2	0	3	0
ENSG00000184343.6:E007	ENSG00000184343.6	SRPK3	E007	1.81318	0.084872	2.87325	0.0900626	1	0.422254	0.50998	0.443613	chrX	153046601	153046670	70	+	1	1	0	1	0	0	1	0	0	2	0	0	0	0	0	1	0	0	2	0	0	0	0	3	2	0	0	2	5	0	2	2	1
ENSG00000109339.14:E032	ENSG00000109339.14	MAPK10	E032	2.34537	0.27978	2.86792	0.0903614	1	0.539355	0.441738	-0.48007	chr4	87115489	87115560	72	-	0	5	1	0	3	2	2	0	3	8	0	1	0	0	4	8	4	2	0	5	0	4	4	0	1	0	0	0	0	2	0	3	0
ENSG00000105613.5:E009	ENSG00000105613.5	MAST1	E009	12.2286	0.297016	2.86726	0.0903984	1	1.0648	1.00787	-0.208296	chr19	12958426	12958501	76	+	1	0	40	2	60	0	0	103	0	2	2	2	2	50	2	1	2	0	0	11	28	7	74	26	0	0	0	7	19	2	0	0	3
ENSG00000114739.9:E010	ENSG00000114739.9	ACVR2B	E010	34.6424	0.123512	2.86565	0.0904893	1	1.49592	1.57405	0.267367	chr3	38523921	38524051	131	+	11	9	32	21	12	4	29	18	20	16	8	32	17	25	60	14	31	36	40	70	50	16	55	10	33	20	14	14	13	17	6	17	138
ENSG00000087586.13:E026	ENSG00000087586.13	AURKA	E026	5.05069	0.089028	2.85941	0.0908408	1	0.819692	0.760326	-0.235433	chr20	54967277	54967323	47	-	4	1	5	5	7	5	1	2	3	3	0	3	2	10	10	1	8	6	6	1	3	3	7	1	0	1	2	2	8	4	2	1	10
ENSG00000092439.9:E002	ENSG00000092439.9	TRPM7	E002	1.26108	0.179843	2.85569	0.0910509	1	0.345551	0.394351	0.28301	chr15	50852490	50852491	2	-	3	2	1	3	0	0	3	0	0	1	0	3	1	1	1	0	0	0	3	0	1	0	7	1	4	0	1	3	3	1	1	1	0
ENSG00000069020.14:E017	ENSG00000069020.14	MAST4	E017	0.506483	0.291341	2.85176	0.0912741	1	0.155526	0.235805	0.743758	chr5	66212811	66212846	36	+	0	0	1	0	0	0	0	1	0	2	0	0	1	0	4	0	2	1	0	2	0	0	0	1	0	0	0	3	0	0	0	0	0
ENSG00000137843.7:E012	ENSG00000137843.7	PAK6	E012	0.618632	0.49446	2.85115	0.0913086	1	0.237303	0.172705	-0.574129	chr15	40544391	40544464	74	+	0	5	0	3	0	0	1	0	0	0	0	0	0	0	0	0	0	0	0	0	0	0	8	0	0	0	0	2	1	0	0	0	0
ENSG00000184343.6:E021	ENSG00000184343.6	SRPK3	E021	3.19763	0.107243	2.84965	0.0913938	1	0.648559	0.536532	-0.500693	chrX	153049480	153049575	96	+	0	1	0	1	0	4	1	0	0	3	1	1	1	0	4	2	0	2	3	4	0	0	1	0	4	0	0	0	8	3	3	4	1
ENSG00000155657.19:E027	ENSG00000155657.19	TTN	E027	11.8331	0.208062	2.84478	0.0916711	1	1.08594	1.18559	0.357234	chr2	179414713	179415000	288	-	1	2	9	10	2	29	17	1	13	19	31	27	5	10	16	1	3	1	57	19	23	18	4	3	3	4	11	3	11	24	12	12	27
ENSG00000165752.12:E017	ENSG00000165752.12	STK32C	E017	42.3828	0.259922	2.83966	0.0919638	1	1.57948	1.75665	0.601576	chr10	134137541	134137877	337	-	65	33	63	136	10	39	45	40	30	28	70	48	54	64	55	23	19	19	53	57	87	31	118	93	55	43	66	78	29	33	26	65	30
ENSG00000154358.15:E113	ENSG00000154358.15	OBSCN	E113	5.50496	0.284853	2.83591	0.0921785	1	0.798358	0.697243	-0.409288	chr1	228554676	228554876	201	+	0	1	5	1	0	0	0	18	6	1	0	0	13	8	1	0	0	0	0	3	1	8	11	0	0	0	2	0	80	5	2	0	1
ENSG00000165752.12:E021	ENSG00000165752.12	STK32C	E021	5.89054	0.344546	2.83058	0.0924852	1	0.778714	0.94209	0.630332	chr10	134145336	134145341	6	-	6	9	7	21	0	3	7	1	0	3	4	7	5	4	7	0	3	6	4	7	3	0	17	7	2	3	6	3	3	1	3	4	1
ENSG00000213923.6:E012	ENSG00000213923.6	CSNK1E	E012	70.3823	0.107934	2.82951	0.0925466	1	1.84609	1.81217	-0.114378	chr22	38690534	38690540	7	-	44	41	262	90	45	17	27	15	5	42	11	33	55	59	65	41	110	48	44	79	64	80	68	83	51	21	49	91	27	126	42	42	22
ENSG00000168038.6:E020	ENSG00000168038.6	ULK4	E020	3.20922	0.167956	2.8273	0.0926743	1	0.650569	0.567387	-0.366802	chr3	41877356	41877463	108	-	0	0	0	2	0	0	3	1	2	0	2	4	0	4	3	2	3	3	1	1	0	3	3	0	7	4	0	0	4	6	0	11	5
ENSG00000152495.6:E001	ENSG00000152495.6	CAMK4	E001	0.0528035	1.08958	2.81765	0.0932329	1	0.0153687	2.1108e-05	-9.53356	chr5	110559351	110559404	54	+	0	0	0	0	0	0	0	0	0	0	0	0	1	0	0	0	0	0	0	0	0	0	0	0	0	0	0	0	0	0	0	0	0
ENSG00000137601.11:E029	ENSG00000137601.11	NEK1	E029	1.48038	0.218017	2.81552	0.0933565	1	0.363579	0.450162	0.474115	chr4	170497755	170498078	324	-	0	4	0	1	0	1	0	0	0	2	1	2	2	0	3	1	1	3	1	1	1	0	3	0	3	0	1	2	1	4	1	3	1
ENSG00000058091.12:E011	ENSG00000058091.12	CDK14	E011	0.0669542	0.585011	2.80487	0.0939782	1	0.0209014	0.0253276	0.284526	chr7	90338712	90338844	133	+	0	0	0	0	0	0	0	0	0	0	0	0	0	1	0	0	0	0	0	1	0	0	0	0	0	0	0	0	0	0	0	0	0
ENSG00000160145.11:E051	ENSG00000160145.11	KALRN	E051	0.613505	0.159189	2.803	0.0940882	1	0.207804	0.151829	-0.552141	chr3	124356055	124356150	96	+	0	1	0	1	0	1	4	1	0	0	0	0	0	2	2	2	0	1	0	0	1	1	1	0	4	0	0	0	0	0	0	3	0
ENSG00000121101.11:E030	ENSG00000121101.11	TEX14	E030	1.89492	0.224119	2.79488	0.0945658	1	0.420841	0.497843	0.392447	chr17	56694899	56694980	82	-	4	0	0	0	1	1	0	0	0	1	2	0	3	8	1	1	0	0	0	2	1	1	1	0	0	2	1	1	9	4	2	0	1
ENSG00000198796.6:E004	ENSG00000198796.6	ALPK2	E004	1.86668	0.0960551	2.79463	0.0945807	1	0.449397	0.534348	0.416964	chr18	56182225	56182313	89	-	0	2	5	14	3	2	0	0	2	3	1	3	0	0	2	2	2	0	0	1	2	0	1	0	0	0	0	7	1	3	1	4	1
ENSG00000147044.16:E025	ENSG00000147044.16	CASK	E025	0.566092	0.501891	2.79339	0.0946538	1	0.165842	0.282345	0.977719	chrX	41448846	41449204	359	-	0	0	0	0	0	0	5	0	0	3	0	0	0	0	1	0	0	0	0	0	1	0	1	0	0	0	0	0	0	0	1	0	0
ENSG00000198870.6:E002	ENSG00000198870.6	STKLD1	E002	2.73687	0.238798	2.78696	0.0950341	1	0.599595	0.514874	-0.389782	chr9	136243238	136243283	46	+	4	7	1	6	0	1	1	3	0	0	2	6	3	1	4	2	1	0	1	1	3	0	4	2	2	0	0	4	5	1	1	4	1
ENSG00000180815.10:E006	ENSG00000180815.10	MAP3K15	E006	3.31457	0.308454	2.78694	0.0950355	1	0.637438	0.539455	-0.439196	chrX	19380856	19380968	113	-	8	4	6	2	12	1	4	0	1	1	3	0	2	5	3	0	0	18	2	1	7	0	1	1	10	1	1	0	4	5	2	0	0
ENSG00000058404.15:E014	ENSG00000058404.15	CAMK2B	E014	0.368621	0.281488	2.78338	0.095247	1	0.0906895	0.137201	0.677916	chr7	44260310	44260424	115	-	0	1	0	0	0	0	0	0	0	0	1	0	1	0	0	0	0	0	0	0	0	0	0	0	0	0	0	0	0	0	0	0	0
ENSG00000105613.5:E023	ENSG00000105613.5	MAST1	E023	1.70385	0.275739	2.78079	0.0954008	1	0.400472	0.218239	-1.21408	chr19	12976531	12976632	102	+	0	0	8	2	0	0	0	30	0	0	0	0	0	31	0	0	0	0	0	0	7	0	24	1	0	0	0	1	4	0	0	0	0
ENSG00000006432.11:E015	ENSG00000006432.11	MAP3K9	E015	9.49812	0.0784195	2.78007	0.0954437	1	1.04643	0.995728	-0.186188	chr14	71216650	71216798	149	-	0	2	2	15	5	3	2	10	13	3	9	16	4	10	12	2	2	4	2	4	18	2	26	8	11	5	2	18	4	4	6	8	16
ENSG00000155657.19:E341	ENSG00000155657.19	TTN	E341	0.365107	0.345834	2.77816	0.0955578	1	0.157276	0.0329416	-2.46936	chr2	179637836	179638096	261	-	1	0	0	0	0	0	6	0	0	0	1	0	1	0	0	0	0	0	0	0	1	2	0	0	1	0	0	0	0	0	0	0	0
ENSG00000058091.12:E012	ENSG00000058091.12	CDK14	E012	0.0449964	0.609765	2.77696	0.0956298	1	0.0149847	0.0128243	-0.228209	chr7	90338845	90338924	80	+	0	0	0	0	0	0	0	0	0	0	0	0	0	0	0	0	0	0	0	0	0	0	0	0	0	0	0	0	0	0	0	0	0
ENSG00000122025.10:E020	ENSG00000122025.10	FLT3	E020	0.860954	0.090708	2.77183	0.0959366	1	0.281022	0.198904	-0.647503	chr13	28623521	28623674	154	-	0	1	2	1	0	0	0	0	3	0	1	0	0	1	1	0	0	0	0	1	1	0	0	0	0	0	0	0	2	1	2	0	1
ENSG00000109339.14:E021	ENSG00000109339.14	MAPK10	E021	5.41734	0.0551499	2.77151	0.0959557	1	0.781669	0.885245	0.403463	chr4	87028407	87028467	61	-	0	7	1	1	2	6	1	0	1	21	0	0	0	1	7	7	1	10	0	4	0	2	6	0	0	0	0	0	17	6	3	1	0
ENSG00000105221.12:E062	ENSG00000105221.12	AKT2	E062	0.464681	0.101557	2.7625	0.0964976	1	0.168764	0.111676	-0.695596	chr19	40790956	40790999	44	-	0	1	0	0	0	0	1	0	0	1	0	1	0	0	0	0	0	3	1	0	1	0	0	1	1	0	0	1	0	0	0	0	0
ENSG00000114670.9:E006	ENSG00000114670.9	NEK11	E006	4.58225	0.0721008	2.75648	0.0968608	1	0.753811	0.690773	-0.258458	chr3	130746774	130746846	73	+	0	2	0	5	2	3	5	2	2	3	1	3	12	4	9	16	4	7	11	4	4	3	33	0	4	0	1	1	8	2	2	1	0
ENSG00000196182.6:E002	ENSG00000196182.6	STK40	E002	23.1032	0.221056	2.75396	0.0970138	1	1.36799	1.44037	0.250342	chr1	36807575	36808964	1390	-	16	9	27	39	11	18	61	6	1	33	15	12	17	14	38	7	16	6	22	23	8	12	11	14	43	5	12	63	48	58	22	28	9
ENSG00000125834.8:E001	ENSG00000125834.8	STK35	E001	8.67266	0.219896	2.74909	0.0973101	1	0.985893	1.04487	0.216868	chr20	2082257	2082527	271	+	1	6	1	16	3	2	8	5	0	2	1	5	3	3	55	1	5	9	4	8	1	3	31	3	1	10	1	11	4	32	7	13	8
ENSG00000072195.10:E020	ENSG00000072195.10	SPEG	E020	10.6692	0.0776854	2.74614	0.0974897	1	0.952853	0.871995	-0.306125	chr2	220316347	220316529	183	+	5	5	2	0	7	5	0	8	0	42	0	0	0	19	2	0	143	7	6	0	0	8	13	2	3	0	0	6	52	2	8	12	0
ENSG00000066468.16:E007	ENSG00000066468.16	FGFR2	E007	6.17285	0.0493779	2.74485	0.0975682	1	0.830889	0.91942	0.339446	chr10	123239185	123239368	184	-	5	1	0	2	1	1	0	4	1	6	0	13	18	0	0	2	2	0	0	1	0	0	0	0	0	1	21	34	0	1	45	0	15
ENSG00000145348.12:E041	ENSG00000145348.12	TBCK	E041	4.30207	0.0857817	2.74176	0.0977568	1	0.691586	0.755555	0.262098	chr4	107237364	107237387	24	-	3	10	5	1	3	3	2	2	0	6	3	3	5	2	6	4	1	1	3	4	4	4	7	0	6	5	3	4	4	7	2	3	0
ENSG00000118515.7:E020	ENSG00000118515.7	SGK1	E020	2.3261	0.140263	2.73765	0.0980087	1	0.49501	0.554378	0.281411	chr6	134496003	134496003	1	-	1	3	1	4	1	1	5	0	3	5	2	4	0	0	1	1	0	1	1	0	0	3	0	0	0	1	0	8	8	1	2	4	1
ENSG00000198870.6:E015	ENSG00000198870.6	STKLD1	E015	2.72181	0.244752	2.73244	0.0983291	1	0.600951	0.529141	-0.32803	chr9	136265541	136265657	117	+	1	2	0	0	0	0	3	5	0	2	2	1	13	4	8	0	2	0	14	5	5	2	1	2	7	0	1	0	4	5	1	3	0
ENSG00000079277.15:E030	ENSG00000079277.15	MKNK1	E030	1.2354	0.1171	2.72423	0.0988361	1	0.338265	0.394793	0.329884	chr1	47069837	47069856	20	-	2	0	2	1	3	1	1	0	0	0	0	0	0	0	1	0	0	0	1	2	1	0	0	1	0	0	0	2	1	3	3	0	1
ENSG00000125651.9:E021	ENSG00000125651.9	GTF2F1	E021	0.348744	0.0870634	2.7141	0.0994652	1	0.115419	0.170587	0.660287	chr19	6393952	6393992	41	-	0	0	0	0	0	0	0	0	0	0	0	0	1	0	0	0	0	0	1	1	0	0	0	0	0	0	1	1	0	2	0	0	0
ENSG00000069020.14:E043	ENSG00000069020.14	MAST4	E043	0.147007	0.162498	2.70529	0.100016	1	0.0680265	1.8602e-05	-11.9509	chr5	66410048	66410903	856	+	0	3	0	0	0	0	0	0	0	0	0	0	0	0	0	0	1	0	0	0	0	0	0	0	0	0	0	0	0	0	0	0	0
ENSG00000184343.6:E019	ENSG00000184343.6	SRPK3	E019	2.00601	0.141552	2.69887	0.100419	1	0.511707	0.366637	-0.761844	chrX	153049429	153049476	48	+	1	0	1	0	0	2	0	0	0	1	0	0	1	0	2	2	0	0	1	3	0	2	1	0	2	1	0	0	4	2	0	2	0
ENSG00000166333.9:E021	ENSG00000166333.9	ILK	E021	55.0869	0.114793	2.69124	0.100902	1	1.7269	1.80056	0.248977	chr11	6632102	6632102	1	+	25	9	33	27	56	15	54	179	27	35	85	70	45	63	99	84	99	107	55	89	61	41	42	63	32	54	76	45	35	36	30	124	68
ENSG00000133597.5:E012	ENSG00000133597.5	ADCK2	E012	16.4977	0.145227	2.67375	0.102015	1	1.22611	1.30124	0.263972	chr7	140395827	140396061	235	+	14	11	4	12	14	13	21	15	20	14	10	29	8	20	20	17	6	18	17	15	16	17	23	7	8	6	26	14	10	10	4	20	16
ENSG00000162889.6:E001	ENSG00000162889.6	MAPKAPK2	E001	0.311825	0.206382	2.67322	0.102049	1	0.0904078	0.154498	0.88452	chr1	206858289	206858381	93	+	0	1	1	3	0	0	0	0	0	0	0	0	1	0	1	0	0	0	0	0	0	0	0	0	0	4	1	4	0	1	0	0	0
ENSG00000101049.10:E011	ENSG00000101049.10	SGK2	E011	1.81924	0.0733928	2.66332	0.102686	1	0.394463	0.443242	0.262047	chr20	42195708	42195757	50	+	0	0	0	0	1	7	0	0	1	0	0	2	0	1	0	0	0	0	3	4	3	1	0	1	0	0	0	5	7	3	2	1	4
ENSG00000111837.7:E001	ENSG00000111837.7	MAK	E001	7.75686	0.18861	2.65875	0.102982	1	0.897237	0.975864	0.295446	chr6	10762956	10764433	1478	-	5	1	15	18	3	5	2	0	1	13	9	3	6	10	2	6	3	13	8	9	7	9	14	3	6	0	1	4	4	4	6	6	8
ENSG00000108984.9:E019	ENSG00000108984.9	MAP2K6	E019	30.3114	0.102968	2.65603	0.103158	1	1.49475	1.44036	-0.187056	chr17	67538161	67539472	1312	+	7	21	16	35	1	18	11	7	96	47	27	18	29	105	25	19	3	2	42	30	63	22	107	17	11	9	7	5	30	36	11	28	1
ENSG00000087586.13:E016	ENSG00000087586.13	AURKA	E016	36.1637	0.0990902	2.65438	0.103265	1	1.60604	1.55843	-0.162406	chr20	54963743	54963840	98	-	6	8	10	38	38	24	29	5	25	41	15	36	59	34	40	12	133	54	16	42	27	24	42	32	15	26	5	26	26	5	20	24	96
ENSG00000058404.15:E021	ENSG00000058404.15	CAMK2B	E021	3.16087	0.164978	2.64955	0.103579	1	0.49701	0.583359	0.403518	chr7	44268987	44269100	114	-	0	1	0	0	5	1	0	2	0	4	0	0	6	1	6	8	0	1	0	1	0	2	5	12	0	0	0	0	0	2	2	3	2
ENSG00000163050.12:E006	ENSG00000163050.12	COQ8A	E006	4.13454	0.195913	2.6465	0.103778	1	0.681752	0.785998	0.425008	chr1	227127109	227127292	184	+	3	3	0	3	1	1	0	2	1	2	2	1	6	4	6	5	0	3	2	4	2	3	2	5	3	4	0	9	4	9	0	3	4
ENSG00000163513.13:E001	ENSG00000163513.13	TGFBR2	E001	7.75779	0.170478	2.64638	0.103786	1	0.927681	0.892176	-0.134499	chr3	30647994	30648092	99	+	5	7	6	13	6	5	10	0	10	5	4	3	0	3	11	1	6	17	7	4	11	2	7	0	12	4	10	5	3	5	10	15	2
ENSG00000181409.7:E017	ENSG00000181409.7	AATK	E017	5.34368	0.646437	2.64086	0.104147	1	0.885491	0.692758	-0.766187	chr17	79108168	79108301	134	-	1	2	5	0	2	9	2	0	0	3	0	2	1	4	3	2	0	1	5	1	1	5	16	0	0	1	0	2	1	0	1	1	0
ENSG00000140795.8:E009	ENSG00000140795.8	MYLK3	E009	5.60354	0.0405263	2.61006	0.106188	1	0.715895	0.651285	-0.270825	chr16	46763506	46763599	94	-	1	0	2	1	4	2	0	3	6	0	1	8	3	29	0	0	0	0	23	5	0	2	7	0	0	0	0	2	9	0	0	0	6
ENSG00000157764.8:E020	ENSG00000157764.8	BRAF	E020	9.32418	0.0964602	2.60502	0.106526	1	1.03388	0.967447	-0.245197	chr7	140624366	140624564	199	-	2	4	8	10	7	4	2	0	6	7	7	7	3	2	5	7	3	8	4	7	9	6	5	3	8	1	3	2	1	7	7	13	7
ENSG00000184343.6:E011	ENSG00000184343.6	SRPK3	E011	3.31781	0.0843598	2.59428	0.10725	1	0.625507	0.663346	0.162585	chrX	153047198	153047285	88	+	1	0	1	0	0	1	0	0	2	1	0	0	2	0	4	0	0	0	0	3	0	2	2	0	1	0	0	5	9	5	2	0	0
ENSG00000139567.8:E018	ENSG00000139567.8	ACVRL1	E018	2.38703	0.174019	2.59396	0.107272	1	0.503244	0.581423	0.364529	chr12	52312900	52313126	227	+	1	3	0	3	2	2	1	0	3	6	0	1	0	8	0	3	4	3	1	1	2	0	4	1	0	1	0	0	3	1	1	2	2
ENSG00000266173.1:E044	ENSG00000266173.1	STRADA	E044	1.97093	0.1026	2.59324	0.107321	1	0.459737	0.520992	0.300945	chr17	61819193	61819197	5	-	7	2	1	4	2	0	0	2	3	2	4	2	1	2	0	0	1	1	1	2	1	5	3	3	2	1	2	0	1	3	0	0	3
ENSG00000134398.8:E012	ENSG00000134398.8	ERN2	E012	0.264812	0.22747	2.58761	0.107703	1	0.0985683	0.0396752	-1.4133	chr16	23707215	23707299	85	-	0	0	0	1	0	0	0	3	0	0	0	0	0	0	0	0	0	0	0	0	0	0	0	0	0	0	0	0	0	0	1	0	0
ENSG00000105053.6:E038	ENSG00000105053.6	VRK3	E038	2.3637	0.11038	2.58736	0.10772	1	0.546105	0.479756	-0.318285	chr19	50528660	50528924	265	-	2	1	1	5	0	1	0	0	0	6	3	1	2	3	4	1	2	8	3	2	1	4	6	6	2	3	1	2	3	4	0	2	2
ENSG00000134398.8:E009	ENSG00000134398.8	ERN2	E009	0.429959	0.259591	2.58656	0.107774	1	0.170352	0.0895932	-1.06788	chr16	23706082	23706248	167	-	0	0	0	0	0	0	0	2	0	0	0	0	0	0	0	0	0	0	0	0	0	0	2	0	0	0	0	0	0	0	0	1	0
ENSG00000027644.4:E005	ENSG00000027644.4	INSRR	E005	0.386379	0.0963649	2.5865	0.107778	1	0.152533	0.10278	-0.656252	chr1	156812190	156812300	111	-	0	0	0	1	0	1	0	0	0	1	0	0	0	0	0	1	0	0	0	0	3	0	1	0	0	0	0	0	1	0	0	2	0
ENSG00000160145.11:E034	ENSG00000160145.11	KALRN	E034	11.9589	0.106381	2.58195	0.108088	1	1.10111	1.03823	-0.228324	chr3	124196092	124196181	90	+	1	6	5	1	15	3	2	3	11	8	12	2	2	21	45	54	0	7	3	3	0	84	9	1	36	0	2	1	10	2	4	0	1
ENSG00000180815.10:E013	ENSG00000180815.10	MAP3K15	E013	0.821951	0.828447	2.58052	0.108186	1	0.280609	0.137112	-1.29057	chrX	19398238	19398395	158	-	0	0	0	0	2	0	1	0	0	0	0	0	3	5	0	0	0	2	1	0	0	0	0	1	0	0	0	0	0	0	0	0	0
ENSG00000066468.16:E027	ENSG00000066468.16	FGFR2	E027	6.25356	0.0449804	2.58033	0.108199	1	0.877416	0.822979	-0.210596	chr10	123279493	123279683	191	-	2	3	0	2	0	6	1	5	0	1	1	9	11	0	0	4	0	0	0	1	0	1	0	0	0	0	18	16	0	0	37	0	22
ENSG00000243678.7:E001	ENSG00000243678.7	NME2	E001	3.84765	0.258379	2.57951	0.108255	1	0.732327	0.684465	-0.197721	chr17	49242796	49242890	95	+	2	2	16	5	3	2	12	1	1	3	1	3	1	1	5	2	1	5	1	1	1	2	10	0	5	4	0	5	8	15	5	5	0
ENSG00000107968.5:E001	ENSG00000107968.5	MAP3K8	E001	1.61206	0.339966	2.57506	0.10856	1	0.435412	0.450392	0.0778347	chr10	30722866	30723052	187	+	0	0	3	1	0	0	1	0	0	2	0	4	2	0	2	0	0	0	1	2	0	0	3	2	0	3	0	5	1	13	0	3	1
ENSG00000114739.9:E008	ENSG00000114739.9	ACVR2B	E008	24.8906	0.113487	2.56682	0.109127	1	1.36051	1.42419	0.220488	chr3	38522842	38522956	115	+	6	3	27	26	14	5	20	20	22	8	12	15	9	37	36	22	14	38	40	40	31	11	34	3	33	14	12	16	12	13	11	14	83
ENSG00000184343.6:E020	ENSG00000184343.6	SRPK3	E020	1.08203	0.171991	2.56108	0.109524	1	0.345427	0.233806	-0.768916	chrX	153049477	153049479	3	+	0	0	0	0	0	2	0	0	0	0	0	0	1	0	1	1	0	0	0	3	0	0	1	0	0	0	0	0	3	1	0	1	0
ENSG00000198796.6:E003	ENSG00000198796.6	ALPK2	E003	4.11245	0.123191	2.55678	0.109822	1	0.689964	0.812646	0.495878	chr18	56171163	56171380	218	-	1	4	9	26	0	3	3	0	5	26	5	10	0	8	10	2	6	0	1	10	5	39	4	0	0	1	0	13	1	0	8	3	2
ENSG00000101049.10:E019	ENSG00000101049.10	SGK2	E019	3.07767	0.0352042	2.55551	0.109911	1	0.567779	0.470755	-0.462873	chr20	42203549	42203644	96	+	0	0	1	2	1	4	1	0	0	0	0	1	0	3	2	0	0	0	3	3	1	5	4	0	2	0	0	1	5	0	6	0	3
ENSG00000146904.4:E018	ENSG00000146904.4	EPHA1	E018	2.05425	0.120618	2.55326	0.110067	1	0.460485	0.545611	0.412811	chr7	143105817	143105985	169	-	0	0	0	3	0	5	0	0	0	0	0	6	0	0	1	0	0	0	0	0	2	0	0	0	0	0	2	42	0	0	43	1	3
ENSG00000154358.15:E001	ENSG00000154358.15	OBSCN	E001	0.610611	0.260372	2.54922	0.110349	1	0.169696	0.247627	0.684979	chr1	228395831	228395860	30	+	1	0	1	0	0	0	0	0	0	0	0	0	0	0	1	0	0	1	0	0	0	0	0	0	0	0	0	0	1	2	0	1	0
ENSG00000072062.9:E009	ENSG00000072062.9	PRKACA	E009	2.74785	0.128189	2.54909	0.110358	1	0.560924	0.626935	0.294395	chr19	14208296	14208390	95	-	0	0	1	3	0	2	1	1	1	3	4	3	0	2	3	2	2	1	2	1	3	2	5	1	3	0	1	2	3	8	5	4	2
ENSG00000197122.7:E020	ENSG00000197122.7	SRC	E020	5.46641	0.141368	2.53336	0.111463	1	0.823797	0.783652	-0.158236	chr20	36033818	36034453	636	+	7	7	13	15	1	2	5	0	2	11	1	3	12	18	18	9	1	5	6	7	4	2	9	5	28	0	3	3	7	21	1	9	0
ENSG00000065534.14:E032	ENSG00000065534.14	MYLK	E032	15.5404	0.465669	2.53035	0.111675	1	1.17596	1.14056	-0.126392	chr3	123427545	123427742	198	-	0	8	1	4	6	3	17	2	0	10	4	2	16	2	14	25	25	4	3	0	3	10	47	0	5	1	1	10	6	5	9	18	12
ENSG00000160447.6:E001	ENSG00000160447.6	PKN3	E001	18.4256	0.114898	2.52538	0.112028	1	1.30357	1.25021	-0.187176	chr9	131464802	131465218	417	+	4	4	16	28	10	10	11	10	0	19	5	16	32	4	8	1	8	19	15	6	24	19	25	31	2	22	6	21	21	10	12	19	8
ENSG00000253729.3:E090	ENSG00000253729.3	PRKDC	E090	0.305552	0.115091	2.52138	0.112312	1	0.1042	0.155753	0.669801	chr8	48871675	48871869	195	-	0	0	0	0	0	1	0	0	1	0	0	0	0	4	0	0	0	0	1	0	0	0	0	0	0	0	0	0	1	0	0	0	0
ENSG00000069020.14:E023	ENSG00000069020.14	MAST4	E023	0.692972	0.427695	2.51963	0.112437	1	0.248732	0.1444	-0.970836	chr5	66259547	66259615	69	+	0	1	0	0	0	0	0	0	0	8	0	0	0	1	1	3	0	2	0	0	0	0	1	0	0	0	0	1	0	0	1	0	0
ENSG00000181085.10:E013	ENSG00000181085.10	MAPK15	E013	9.36471	0.0303096	2.51503	0.112766	1	1.0134	1.06067	0.172912	chr8	144802873	144803010	138	+	52	0	9	20	0	1	30	1	0	0	0	0	3	0	5	0	2	0	1	6	1	2	5	0	0	1	1	1	69	0	1	2	4
ENSG00000109339.14:E028	ENSG00000109339.14	MAPK10	E028	2.78233	0.234309	2.51149	0.113019	1	0.591049	0.486552	-0.48924	chr4	87080473	87080534	62	-	0	7	3	0	2	2	0	0	0	4	0	2	0	2	4	7	0	2	1	2	0	1	12	0	4	0	0	0	0	0	2	3	0
ENSG00000198400.7:E023	ENSG00000198400.7	NTRK1	E023	0.318403	0.111749	2.50862	0.113225	1	0.0951298	0.157657	0.837712	chr1	156851504	156851586	83	+	0	1	0	0	1	0	0	1	0	0	0	0	0	0	0	0	0	0	0	0	0	0	0	0	0	1	0	0	3	1	1	0	1
ENSG00000077264.10:E027	ENSG00000077264.10	PAK3	E027	1.48429	0.113181	2.50802	0.113269	1	0.364788	0.389413	0.140991	chrX	110463586	110463675	90	+	2	0	0	0	0	2	0	0	0	1	0	0	0	2	0	0	1	12	1	0	0	2	0	0	0	1	0	0	1	0	0	22	0
ENSG00000204580.7:E034	ENSG00000204580.7	DDR1	E034	0.643006	0.11569	2.5048	0.1135	1	0.221229	0.164183	-0.531971	chr6	30852745	30852756	12	+	0	0	0	1	0	0	0	1	0	0	3	1	1	1	0	1	0	0	0	0	0	2	0	0	0	0	4	0	0	0	0	0	0
ENSG00000198793.8:E023	ENSG00000198793.8	MTOR	E023	8.37797	0.197926	2.50154	0.113735	1	0.948394	1.03214	0.309952	chr1	11190835	11191615	781	-	6	1	8	7	1	5	22	0	1	11	9	7	10	5	9	1	0	6	13	1	1	4	3	1	15	2	3	12	20	25	3	2	3
ENSG00000160584.11:E020	ENSG00000160584.11	SIK3	E020	30.6334	0.126634	2.49875	0.113937	1	1.50434	1.45628	-0.165133	chr11	116739508	116741046	1539	-	17	25	101	12	41	49	21	14	23	25	5	27	18	7	19	35	52	51	24	20	37	35	23	19	40	11	13	13	24	28	7	22	22
ENSG00000121101.11:E021	ENSG00000121101.11	TEX14	E021	12.7226	0.217723	2.49562	0.114164	1	1.12032	1.01394	-0.386618	chr17	56676237	56677027	791	-	60	0	2	4	38	1	4	5	0	0	0	0	2	58	5	4	0	0	1	3	0	6	4	9	10	0	2	0	52	9	15	0	0
ENSG00000078061.8:E001	ENSG00000078061.8	ARAF	E001	7.8023	0.122795	2.49431	0.114259	1	0.9217	0.985145	0.237192	chrX	47420516	47420605	90	+	7	13	6	10	12	9	5	4	0	7	6	5	3	4	9	10	4	4	8	5	14	6	9	3	3	9	6	15	4	8	3	3	3
ENSG00000184216.7:E001	ENSG00000184216.7	IRAK1	E001	0.536948	0.133216	2.49399	0.114282	1	0.175024	0.241257	0.581782	chrX	153275951	153275956	6	-	0	2	0	0	2	0	0	0	0	1	1	0	0	1	0	2	0	0	0	1	1	0	0	0	1	0	0	0	0	0	1	1	1
ENSG00000102225.11:E012	ENSG00000102225.11	CDK16	E012	7.08089	0.342131	2.49191	0.114433	1	0.886518	0.978333	0.345463	chrX	47082417	47082710	294	+	10	7	5	3	6	6	15	2	0	4	2	5	6	8	5	0	0	3	9	2	0	4	7	2	19	8	1	11	24	18	4	5	3
ENSG00000101049.10:E009	ENSG00000101049.10	SGK2	E009	1.80588	0.296101	2.48941	0.114615	1	0.419035	0.392751	-0.143817	chr20	42195011	42195112	102	+	0	0	5	5	1	2	0	0	0	2	0	0	1	0	1	0	0	1	4	0	3	2	8	1	1	0	0	0	2	3	3	0	3
ENSG00000066468.16:E044	ENSG00000066468.16	FGFR2	E044	1.04147	0.372636	2.48927	0.114625	1	0.309066	0.320427	0.0732076	chr10	123357749	123357812	64	-	0	0	0	0	2	2	1	0	0	0	0	0	1	0	0	0	1	0	0	0	0	0	0	0	0	0	3	6	0	0	9	0	1
ENSG00000146904.4:E001	ENSG00000146904.4	EPHA1	E001	8.56678	0.159391	2.48077	0.115246	1	1.09414	0.989143	-0.383777	chr7	143088205	143088628	424	-	1	4	0	6	0	18	2	17	6	6	6	23	3	5	4	2	3	4	0	12	3	0	6	2	3	3	2	127	8	10	96	2	30
ENSG00000204580.7:E005	ENSG00000204580.7	DDR1	E005	0.588605	0.274925	2.46743	0.116228	1	0.209857	0.145337	-0.644454	chr6	30848675	30848746	72	+	0	0	2	0	0	0	1	0	0	0	0	0	1	1	0	1	1	0	0	0	1	2	0	0	3	0	0	0	1	0	0	2	0
ENSG00000027644.4:E017	ENSG00000027644.4	INSRR	E017	0.363198	0.338525	2.46249	0.116594	1	0.139064	0.0876442	-0.755133	chr1	156819038	156819252	215	-	0	0	0	0	0	0	0	1	0	1	0	0	0	0	0	0	0	1	1	0	3	0	2	0	0	0	0	0	1	0	0	0	1
ENSG00000197168.7:E013	ENSG00000197168.7	NEK5	E013	2.78156	0.0514946	2.45916	0.116841	1	0.557039	0.513218	-0.205578	chr13	52676228	52676428	201	-	1	0	0	3	4	1	2	2	2	0	0	3	1	4	2	5	0	0	10	0	1	8	5	6	1	0	0	1	2	4	0	3	0
ENSG00000072195.10:E046	ENSG00000072195.10	SPEG	E046	1.60941	0.0678306	2.45785	0.116939	1	0.347213	0.258533	-0.589749	chr2	220344505	220344582	78	+	2	1	1	0	4	1	0	1	0	4	0	0	1	1	0	0	24	1	0	0	0	2	1	0	0	0	0	2	2	0	2	3	1
ENSG00000198400.7:E013	ENSG00000198400.7	NTRK1	E013	2.07639	0.0729903	2.45779	0.116943	1	0.464294	0.525452	0.298988	chr1	156844363	156844418	56	+	0	0	1	0	4	0	0	12	1	0	0	2	0	1	2	0	0	1	1	0	8	1	3	0	4	6	0	8	31	2	0	4	0
ENSG00000119121.17:E045	ENSG00000119121.17	TRPM6	E045	0.480972	0.558927	2.45388	0.117235	1	0.143485	0.232273	0.85299	chr9	77502740	77503010	271	-	0	0	0	0	0	0	0	0	2	0	0	0	0	0	0	0	1	0	0	0	0	1	0	0	0	0	0	2	1	0	1	0	0
ENSG00000160145.11:E038	ENSG00000160145.11	KALRN	E038	12.4655	0.131943	2.45097	0.117452	1	1.11458	1.07036	-0.159822	chr3	124210170	124210271	102	+	1	3	8	1	13	2	8	1	9	13	19	1	4	11	49	61	0	9	1	4	4	70	12	0	55	0	0	3	22	2	4	3	2
ENSG00000074966.6:E009	ENSG00000074966.6	TXK	E009	0.716354	0.339808	2.44992	0.117531	1	0.21717	0.150328	-0.649534	chr4	48091767	48091841	75	-	0	1	0	1	0	0	0	0	1	0	0	0	0	1	2	0	2	0	1	0	0	0	1	0	0	0	0	0	0	0	0	1	1
ENSG00000169398.15:E016	ENSG00000169398.15	PTK2	E016	3.0454	0.0996197	2.44233	0.1181	1	0.593709	0.642976	0.215632	chr8	141678524	141678527	4	-	8	0	3	5	1	1	10	0	1	1	1	0	1	6	3	0	0	4	2	0	3	4	2	0	2	3	1	4	8	9	1	4	1
ENSG00000154358.15:E027	ENSG00000154358.15	OBSCN	E027	11.4302	0.171573	2.44212	0.118116	1	1.06881	1.05359	-0.0553715	chr1	228463461	228463727	267	+	7	2	79	2	7	1	4	6	1	15	0	3	3	3	5	1	1	8	26	7	9	15	7	8	0	9	5	3	22	7	3	2	6
ENSG00000117020.12:E002	ENSG00000117020.12	AKT3	E002	1.53615	0.326704	2.44044	0.118243	1	0.347543	0.471491	0.67779	chr1	243663021	243663038	18	-	1	0	1	5	0	0	5	0	2	3	0	0	3	3	3	0	4	1	0	5	1	3	6	1	5	2	1	1	6	4	0	1	0
ENSG00000198055.6:E003	ENSG00000198055.6	GRK6	E003	0.856289	0.159103	2.43113	0.118947	1	0.249507	0.313591	0.447665	chr5	176853497	176853620	124	+	0	1	2	2	1	0	0	2	0	1	2	3	2	1	1	0	1	1	0	0	0	2	1	1	4	1	0	3	0	3	0	2	0
ENSG00000060140.4:E021	ENSG00000060140.4	STYK1	E021	0.593012	0.145161	2.42767	0.11921	1	0.2152	0.149578	-0.64138	chr12	10826565	10826629	65	-	0	0	0	0	0	0	0	0	0	1	0	0	1	0	0	0	2	0	0	0	0	0	0	0	0	1	0	0	0	0	1	0	1
ENSG00000167601.7:E006	ENSG00000167601.7	AXL	E006	1.6652	0.377265	2.42672	0.119282	1	0.362844	0.501802	0.73623	chr19	41732660	41732817	158	+	2	0	0	5	0	0	3	0	1	0	1	1	15	2	1	1	20	0	0	0	0	6	6	0	2	0	1	0	2	0	0	5	0
ENSG00000155657.19:E018	ENSG00000155657.19	TTN	E018	4.37204	0.168407	2.42629	0.119315	1	0.74711	0.706827	-0.164719	chr2	179408561	179408842	282	-	1	1	4	4	0	4	13	0	7	6	9	3	3	2	4	1	1	0	14	6	2	5	0	1	0	0	4	0	1	3	3	1	4
ENSG00000154358.15:E049	ENSG00000154358.15	OBSCN	E049	14.6211	0.103309	2.42559	0.119368	1	1.14741	1.2166	0.246058	chr1	228479599	228479862	264	+	20	5	75	1	2	3	2	60	15	7	0	1	6	16	5	0	0	15	33	10	9	15	31	9	0	9	4	16	43	12	1	11	14
ENSG00000165731.13:E018	ENSG00000165731.13	RET	E018	2.49755	0.0854722	2.42504	0.11941	1	0.55324	0.462383	-0.438485	chr10	43615529	43615651	123	+	1	5	0	0	10	0	2	18	12	5	0	3	5	3	3	0	0	0	2	6	0	1	1	6	0	0	2	0	15	0	3	0	0
ENSG00000196632.6:E029	ENSG00000196632.6	WNK3	E029	4.04087	0.0781231	2.42227	0.119622	1	0.704734	0.65561	-0.206309	chrX	54384119	54384438	320	-	13	1	0	5	0	1	2	0	11	4	3	7	4	1	2	4	2	2	1	1	0	1	7	0	1	1	5	1	0	11	0	0	4
ENSG00000071909.14:E039	ENSG00000071909.14	MYO3B	E039	2.74943	0.163369	2.42083	0.119731	1	0.501908	0.587183	0.396869	chr2	171510992	171511662	671	+	0	0	1	5	0	3	0	0	1	6	0	0	2	9	11	0	0	1	0	3	0	0	12	0	2	0	0	5	0	1	3	8	3
ENSG00000135446.12:E022	ENSG00000135446.12	CDK4	E022	16.3054	0.128067	2.41542	0.120146	1	1.2022	1.27894	0.27049	chr12	58145520	58145535	16	-	10	1	19	7	29	1	5	62	11	7	18	28	1	47	7	0	9	11	19	9	10	7	13	8	4	4	4	66	15	17	11	9	21
ENSG00000127564.12:E039	ENSG00000127564.12	PKMYT1	E039	2.34977	0.296234	2.41443	0.120222	1	0.544685	0.46606	-0.380271	chr16	3030481	3030540	60	-	3	0	6	5	2	1	2	2	0	0	0	1	1	0	1	0	0	3	1	3	2	1	1	0	0	6	3	4	0	0	0	0	1
ENSG00000102225.11:E011	ENSG00000102225.11	CDK16	E011	1.013	0.246177	2.40672	0.120815	1	0.280643	0.356999	0.489388	chrX	47082408	47082416	9	+	0	3	0	0	0	1	0	1	0	1	0	1	1	0	0	0	0	3	1	0	0	0	0	0	2	2	0	1	2	3	1	3	0
ENSG00000072518.16:E002	ENSG00000072518.16	MARK2	E002	3.85036	0.15648	2.4035	0.121064	1	0.70006	0.626816	-0.310922	chr11	63606477	63606564	88	+	0	1	2	8	12	4	5	8	0	6	1	3	0	4	2	0	2	5	5	3	3	1	3	6	2	3	0	5	3	2	4	2	1
ENSG00000141551.10:E016	ENSG00000141551.10	CSNK1D	E016	1.58545	0.243635	2.39986	0.121346	1	0.389915	0.457452	0.360588	chr17	80231574	80231607	34	-	2	0	1	3	2	0	1	0	0	0	0	3	1	1	1	1	3	0	1	2	5	3	2	0	0	3	1	2	2	0	0	0	1
ENSG00000070019.3:E001	ENSG00000070019.3	GUCY2C	E001	2.14001	0.131311	2.39729	0.121545	1	0.490684	0.423437	-0.343579	chr12	14765576	14766225	650	-	0	0	0	12	0	0	0	0	2	1	0	0	0	0	0	0	0	2	0	4	1	1	0	0	0	0	0	9	2	0	5	2	4
ENSG00000180815.10:E024	ENSG00000180815.10	MAP3K15	E024	0.738839	0.76337	2.39581	0.121661	1	0.253743	0.107532	-1.49824	chrX	19443649	19443808	160	-	2	0	0	0	3	0	1	0	0	0	0	0	0	5	0	0	0	2	0	0	1	0	0	0	0	0	0	1	0	0	0	0	0
ENSG00000004660.10:E003	ENSG00000004660.10	CAMKK1	E003	2.7252	0.282925	2.39361	0.121832	1	0.553519	0.640784	0.388359	chr17	3768451	3769201	751	-	0	1	4	3	0	3	2	2	0	5	0	1	4	3	0	0	2	1	4	2	1	2	2	2	0	3	3	9	10	15	8	6	1
ENSG00000101782.10:E021	ENSG00000101782.10	RIOK3	E021	1.36473	0.0706079	2.39322	0.121863	1	0.362347	0.42296	0.338789	chr18	21066072	21066567	496	+	2	0	1	2	1	2	2	0	0	2	0	0	3	2	2	2	2	1	2	4	0	1	2	0	1	1	0	0	0	4	2	0	2
ENSG00000102010.10:E021	ENSG00000102010.10	BMX	E021	54.2605	0.0693547	2.3918	0.121973	1	1.619	1.60799	-0.037469	chrX	15574196	15574640	445	+	0	39	1	2	3	3	1	0	11	27	7	2	1	1	332	0	2	2711	4	221	7	38	3921	2	1	0	2	3	0	1	14	20	2
ENSG00000114670.9:E020	ENSG00000114670.9	NEK11	E020	2.42094	0.262766	2.3874	0.122317	1	0.508822	0.575933	0.312829	chr3	130893611	130893974	364	+	0	4	1	2	1	0	3	5	1	3	3	2	5	0	2	3	3	2	1	1	3	0	4	0	0	0	0	0	0	3	4	3	3
ENSG00000141503.11:E002	ENSG00000141503.11	MINK1	E002	119.247	0.109256	2.38413	0.122573	1	2.10554	2.04608	-0.199212	chr17	4736695	4736878	184	+	31	59	57	91	191	59	52	44	2	118	13	81	83	40	85	85	67	60	98	52	102	85	173	65	46	126	87	226	74	164	157	130	32
ENSG00000140538.12:E027	ENSG00000140538.12	NTRK3	E027	3.054	0.0722107	2.38209	0.122733	1	0.48805	0.491209	0.0155212	chr15	88690566	88690634	69	-	1	1	0	0	2	3	1	0	1	6	0	0	1	4	0	0	0	0	0	0	0	0	0	0	0	0	1	0	0	0	3	0	1
ENSG00000038382.13:E034	ENSG00000038382.13	TRIO	E034	15.4467	0.131099	2.37527	0.12327	1	1.17311	1.25605	0.293448	chr5	14399180	14399509	330	+	7	7	10	10	25	18	21	14	15	6	4	83	2	23	2	8	33	36	17	7	12	4	12	3	11	4	4	15	20	5	4	25	4
ENSG00000204256.8:E025	ENSG00000204256.8	BRD2	E025	16.0559	0.222245	2.37182	0.123543	1	1.20545	1.30973	0.366732	chr6	32946867	32946971	105	+	17	9	20	9	3	37	16	5	8	10	15	16	6	29	9	9	2	9	17	5	3	34	12	5	11	8	5	30	40	60	8	16	3
ENSG00000073803.9:E025	ENSG00000073803.9	MAP3K13	E025	3.92664	0.22053	2.35326	0.125021	1	0.714362	0.627353	-0.367697	chr3	185167688	185167846	159	+	1	2	0	5	3	5	3	0	3	7	1	16	1	2	2	1	6	1	2	8	0	3	8	0	3	1	0	1	1	4	3	2	0
ENSG00000198870.6:E019	ENSG00000198870.6	STKLD1	E019	2.30907	0.170343	2.35154	0.125159	1	0.541683	0.471114	-0.340858	chr9	136269044	136269172	129	+	2	4	0	1	0	1	4	3	1	1	1	0	7	0	5	0	0	1	3	2	4	1	0	2	12	0	1	0	4	4	1	5	0
ENSG00000174672.11:E008	ENSG00000174672.11	BRSK2	E008	12.7942	0.0987298	2.3449	0.125694	1	1.13091	1.07649	-0.196236	chr11	1457270	1457364	95	+	1	6	0	1	18	0	44	14	0	4	76	20	29	7	5	0	0	0	0	0	138	0	0	50	11	21	0	35	5	9	0	5	0
ENSG00000135090.9:E017	ENSG00000135090.9	TAOK3	E017	0.81712	0.265066	2.34215	0.125915	1	0.245084	0.3215	0.532168	chr12	118628328	118628350	23	-	0	1	0	0	1	0	2	1	0	0	1	0	0	0	0	0	0	0	2	1	0	0	0	1	3	0	0	0	1	3	0	1	1
ENSG00000120539.10:E001	ENSG00000120539.10	MASTL	E001	56.7971	0.112602	2.33968	0.126115	1	1.77869	1.70521	-0.248592	chr10	27443753	27444298	546	+	44	24	38	56	42	13	33	5	41	33	44	59	116	35	63	21	20	18	20	27	70	47	103	23	156	9	10	27	46	63	28	81	16
ENSG00000160584.11:E032	ENSG00000160584.11	SIK3	E032	0.74314	0.240068	2.33818	0.126237	1	0.228133	0.295919	0.49917	chr11	116820849	116820972	124	-	0	0	0	2	0	0	0	1	0	2	0	1	1	0	1	1	0	0	0	0	0	0	0	0	0	0	0	3	3	0	0	0	0
ENSG00000178950.12:E039	ENSG00000178950.12	GAK	E039	3.06522	0.261749	2.3379	0.12626	1	0.625735	0.561532	-0.286393	chr4	926116	926161	46	-	0	3	4	6	3	0	1	0	0	1	0	3	0	0	1	0	0	1	1	3	5	3	5	1	0	5	0	0	1	2	1	0	0
ENSG00000155657.19:E001	ENSG00000155657.19	TTN	E001	19.1104	0.898976	2.33478	0.126513	1	1.35262	1.10756	-0.865802	chr2	179390716	179392034	1319	-	10	4	0	18	8	3	439	3	12	45	6	4	2	8	30	9	4	36	3	14	11	246	8	1	0	2	3	1	74	16	29	7	1
ENSG00000142208.11:E034	ENSG00000142208.11	AKT1	E034	34.6052	0.140511	2.33188	0.126749	1	1.58046	1.53248	-0.163928	chr14	105260462	105260528	67	-	34	16	13	31	66	14	28	23	1	9	21	40	74	9	43	7	23	38	41	27	30	9	29	48	38	27	20	65	29	37	9	14	26
ENSG00000180815.10:E021	ENSG00000180815.10	MAP3K15	E021	0.557051	0.683594	2.322	0.127556	1	0.217685	0.0768217	-1.74981	chrX	19431475	19431582	108	-	0	0	0	0	1	0	0	0	0	0	0	0	1	3	0	0	0	1	1	0	0	0	0	0	0	0	0	0	3	0	0	0	0
ENSG00000185386.10:E015	ENSG00000185386.10	MAPK11	E015	21.0453	0.100785	2.31879	0.127819	1	1.34725	1.3014	-0.159891	chr22	50708606	50708793	188	-	11	12	28	9	33	10	9	1	0	25	3	6	2	17	21	2	28	7	17	6	91	16	42	6	7	11	4	49	30	33	18	13	4
ENSG00000116106.7:E035	ENSG00000116106.7	EPHA4	E035	3.12534	0.265386	2.31276	0.128316	1	0.538679	0.714848	0.768832	chr2	222438570	222438680	111	-	0	0	0	0	9	0	0	1	0	0	1	8	3	0	1	0	0	3	0	0	3	0	4	0	0	0	0	8	0	1	1	3	0
ENSG00000165304.3:E014	ENSG00000165304.3	MELK	E014	3.8841	0.110411	2.31099	0.128462	1	0.701385	0.754791	0.218272	chr9	36603987	36604109	123	+	5	1	8	4	0	1	2	0	0	3	6	8	8	1	3	1	16	7	0	4	1	2	0	6	2	1	0	1	0	5	0	3	14
ENSG00000127334.10:E003	ENSG00000127334.10	DYRK2	E003	45.8018	0.111834	2.30819	0.128694	1	1.65728	1.63643	-0.0708749	chr12	68042558	68042962	405	+	11	15	40	91	27	8	32	0	9	23	14	20	31	69	31	25	39	49	15	54	43	34	35	11	16	67	9	41	30	42	26	29	7
ENSG00000077782.15:E044	ENSG00000077782.15	FGFR1	E044	2.95314	0.188067	2.30602	0.128874	1	0.536517	0.438609	-0.483116	chr8	38318614	38318773	160	-	1	0	2	0	0	0	75	0	0	1	0	0	5	2	1	5	3	0	2	0	2	3	2	5	4	0	0	3	2	3	0	2	0
ENSG00000134398.8:E001	ENSG00000134398.8	ERN2	E001	44.9359	0.81667	2.30458	0.128993	1	1.56156	1.79577	0.794888	chr16	23701647	23701696	50	-	11	10	43	45	48	10	21	27	20	52	28	54	53	33	48	3	170	55	27	136	62	32	41	62	28	49	45	52	42	26	37	38	83
ENSG00000155657.19:E008	ENSG00000155657.19	TTN	E008	1.43404	0.333283	2.30072	0.129314	1	0.419936	0.281505	-0.83754	chr2	179401665	179401970	306	-	1	0	0	5	0	0	10	0	1	2	2	2	0	1	0	0	0	1	0	0	1	27	1	0	0	0	0	1	4	0	1	0	0
ENSG00000133597.5:E011	ENSG00000133597.5	ADCK2	E011	9.57452	0.130801	2.29847	0.129501	1	1.00693	1.07898	0.263209	chr7	140395572	140395718	147	+	4	8	3	7	6	11	7	15	8	10	9	12	10	18	10	5	5	7	9	15	11	7	19	0	2	3	8	6	12	1	6	12	7
ENSG00000177453.3:E002	ENSG00000177453.3	NIM1K	E002	17.576	0.60708	2.29768	0.129567	1	1.30354	1.27602	-0.0963878	chr5	43192954	43193758	805	+	6	4	7	11	7	7	32	25	11	11	13	20	52	47	27	4	17	36	29	16	8	13	17	7	14	8	7	31	32	29	10	14	11
ENSG00000004660.10:E012	ENSG00000004660.10	CAMKK1	E012	3.1191	0.120617	2.29241	0.130008	1	0.634285	0.576911	-0.25354	chr17	3785551	3785664	114	-	0	3	0	4	3	0	0	8	0	3	0	1	2	0	0	0	0	2	6	2	1	3	6	1	4	3	2	1	8	1	3	2	1
ENSG00000135090.9:E014	ENSG00000135090.9	TAOK3	E014	57.2012	0.24634	2.29234	0.130013	1	1.75319	1.81614	0.21262	chr12	118627747	118627987	241	-	29	38	14	38	26	14	25	10	28	55	74	118	80	68	13	29	12	22	99	38	31	19	15	36	38	18	33	12	78	76	23	37	40
ENSG00000183765.16:E039	ENSG00000183765.16	CHEK2	E039	1.2379	0.142285	2.29196	0.130045	1	0.327062	0.388346	0.363382	chr22	29137823	29137826	4	-	2	1	1	0	4	3	0	0	1	2	1	2	1	2	0	2	0	0	3	1	0	2	2	0	2	0	1	1	1	2	0	2	0
ENSG00000143674.6:E007	ENSG00000143674.6	MAP3K21	E007	3.18889	0.117761	2.28849	0.130337	1	0.562981	0.534946	-0.129816	chr1	233507907	233509880	1974	+	6	0	0	0	0	2	1	0	0	1	0	0	18	2	1	0	5	2	0	4	1	2	2	0	1	0	0	0	11	3	2	0	2
ENSG00000172113.4:E020	ENSG00000172113.4	NME6	E020	4.62113	0.0916782	2.2846	0.130664	1	0.765061	0.702255	-0.255959	chr3	48341921	48342016	96	-	5	2	4	4	11	1	3	6	6	3	4	3	14	6	5	1	9	2	5	3	0	6	6	1	6	2	0	5	15	4	1	4	4
ENSG00000061938.12:E030	ENSG00000061938.12	TNK2	E030	19.8054	0.1753	2.28333	0.130771	1	1.31393	1.33164	0.0617894	chr3	195619282	195619655	374	-	5	10	10	22	14	20	17	10	2	36	10	9	19	42	12	6	9	2	5	11	34	14	21	24	9	2	0	54	61	30	19	11	6
ENSG00000071909.14:E034	ENSG00000071909.14	MYO3B	E034	0.993097	0.147655	2.28305	0.130794	1	0.280306	0.177529	-0.844583	chr2	171399416	171399476	61	+	0	0	0	0	0	0	0	0	0	2	0	1	0	2	0	0	0	2	0	1	0	0	0	0	0	0	0	0	1	0	1	3	0
ENSG00000027075.9:E006	ENSG00000027075.9	PRKCH	E006	27.9256	0.120788	2.28263	0.13083	1	1.47896	1.40098	-0.268793	chr14	61788435	61788711	277	+	11	13	6	71	38	9	6	5	4	36	24	30	5	9	37	12	16	14	7	25	59	16	46	16	1	10	13	31	18	9	32	5	8
ENSG00000172113.4:E001	ENSG00000172113.4	NME6	E001	131.891	0.106854	2.28062	0.131	1	2.14577	2.10397	-0.139919	chr3	48334754	48335486	733	-	65	84	72	108	80	43	100	32	286	132	183	118	51	169	147	149	102	161	82	176	68	118	398	51	182	53	30	81	196	71	71	92	69
ENSG00000119408.12:E001	ENSG00000119408.12	NEK6	E001	1.02139	0.258512	2.27872	0.13116	1	0.301019	0.387421	0.526316	chr9	127019885	127020000	116	+	0	1	0	4	0	0	2	0	0	3	0	0	0	0	0	0	0	2	0	0	0	0	5	0	0	0	4	0	0	2	1	6	0
ENSG00000142733.10:E037	ENSG00000142733.10	MAP3K6	E037	6.71365	0.107458	2.27815	0.131208	1	0.897519	0.830614	-0.257513	chr1	27693175	27693229	55	-	1	1	3	22	1	5	5	4	1	5	1	5	3	1	8	3	0	5	3	4	11	3	10	7	5	7	1	9	3	4	7	3	3
ENSG00000011566.10:E023	ENSG00000011566.10	MAP4K3	E023	0.520786	0.0748638	2.2763	0.131365	1	0.168662	0.221933	0.491078	chr2	39530215	39530258	44	-	0	1	0	2	0	1	0	0	0	0	0	1	0	0	0	2	0	0	1	0	0	0	1	1	2	0	0	0	0	0	0	0	1
ENSG00000155657.19:E003	ENSG00000155657.19	TTN	E003	3.15112	0.782335	2.27473	0.131498	1	0.657078	0.466238	-0.878422	chr2	179393001	179393154	154	-	2	0	0	3	3	0	61	0	2	10	1	0	0	3	2	1	1	5	3	0	2	51	0	0	0	0	0	0	7	1	5	1	1
ENSG00000105221.12:E008	ENSG00000105221.12	AKT2	E008	21.4387	0.306145	2.27058	0.131851	1	1.32273	1.45065	0.443172	chr19	40740479	40740951	473	-	11	13	14	15	10	25	21	8	2	34	5	17	6	31	17	12	9	10	19	15	1	17	9	5	43	1	5	15	43	62	21	15	6
ENSG00000135090.9:E049	ENSG00000135090.9	TAOK3	E049	0.660655	0.220993	2.27051	0.131856	1	0.240814	0.169698	-0.63234	chr12	118797326	118797481	156	-	3	0	0	1	0	0	2	0	3	4	2	0	0	0	0	1	0	9	2	3	0	2	0	0	0	1	0	0	0	1	0	0	0
ENSG00000155657.19:E115	ENSG00000155657.19	TTN	E115	7.94642	0.263189	2.27048	0.131859	1	0.917525	1.04431	0.470553	chr2	179484715	179484839	125	-	3	6	15	30	3	7	27	3	0	24	6	4	0	8	18	6	1	0	5	7	5	9	4	9	5	1	2	0	6	61	5	15	1
ENSG00000133059.12:E017	ENSG00000133059.12	DSTYK	E017	1.1762	0.356724	2.26746	0.132116	1	0.361129	0.324644	-0.22215	chr1	205180695	205180727	33	-	1	0	2	3	2	0	0	0	0	2	0	0	0	1	2	1	0	0	2	0	1	0	2	0	0	1	0	1	1	2	2	0	0
ENSG00000160145.11:E033	ENSG00000160145.11	KALRN	E033	7.79837	0.0938264	2.26524	0.132306	1	0.929998	0.876762	-0.202115	chr3	124193510	124193579	70	+	2	4	3	0	14	1	6	0	7	9	11	1	2	10	31	27	0	4	0	2	2	49	8	0	21	1	0	1	6	1	3	1	2
ENSG00000197168.7:E022	ENSG00000197168.7	NEK5	E022	0.790724	0.0891335	2.26376	0.132432	1	0.22068	0.296167	0.562197	chr13	52703165	52703214	50	-	2	0	0	2	0	0	0	0	0	0	0	2	0	1	0	0	0	0	0	0	0	3	0	4	0	0	0	0	1	0	0	2	0
ENSG00000184343.6:E008	ENSG00000184343.6	SRPK3	E008	2.84524	0.05762	2.26054	0.132708	1	0.56544	0.625889	0.269199	chrX	153046671	153046737	67	+	1	1	1	2	1	1	0	1	0	2	1	2	0	1	1	1	0	0	2	0	1	1	1	0	10	0	0	1	5	4	3	3	0
ENSG00000079277.15:E024	ENSG00000079277.15	MKNK1	E024	2.40543	0.191595	2.2551	0.133174	1	0.521392	0.595037	0.33844	chr1	47051168	47051232	65	-	1	6	3	7	0	1	0	2	0	2	2	0	1	2	1	1	1	0	4	0	1	0	3	1	1	0	0	4	5	11	0	0	0
ENSG00000010810.13:E034	ENSG00000010810.13	FYN	E034	0.850937	0.602094	2.25299	0.133357	1	0.27927	0.202122	-0.606349	chr6	112080243	112080317	75	-	0	0	0	4	0	0	0	0	4	0	0	1	2	1	0	1	1	3	0	2	2	0	0	0	0	1	0	0	0	0	2	0	0
ENSG00000211455.3:E007	ENSG00000211455.3	STK38L	E007	1.50677	0.212267	2.25052	0.133569	1	0.37373	0.458318	0.456946	chr12	27449963	27450091	129	+	3	0	1	3	0	1	0	0	2	0	0	1	0	2	2	0	0	0	0	0	2	3	0	1	4	0	0	0	1	3	0	5	7
ENSG00000138769.6:E013	ENSG00000138769.6	CDKL2	E013	4.31579	0.0393896	2.24948	0.133659	1	0.702885	0.627536	-0.319508	chr4	76539439	76539633	195	-	0	5	0	9	0	0	5	1	0	3	0	13	0	0	2	1	0	1	3	0	0	0	32	0	1	1	4	9	3	2	1	1	0
ENSG00000155657.19:E014	ENSG00000155657.19	TTN	E014	24.0867	0.146976	2.23208	0.135172	1	1.38096	1.47144	0.312271	chr2	179406009	179406311	303	-	7	26	28	30	7	38	34	4	24	68	74	30	12	30	23	12	6	5	110	12	66	47	25	14	1	8	12	5	13	39	40	51	19
ENSG00000008128.18:E025	ENSG00000008128.18	CDK11A	E025	16.7376	0.102981	2.22762	0.135563	1	1.27037	1.2244	-0.161875	chr1	1654027	1654073	47	-	12	2	6	11	29	5	43	14	24	15	24	16	7	11	12	8	15	22	12	12	9	19	25	11	35	6	15	16	31	19	5	2	15
ENSG00000145348.12:E003	ENSG00000145348.12	TBCK	E003	1.16531	0.0896685	2.22232	0.136028	1	0.340512	0.27368	-0.439198	chr4	106967237	106967247	11	-	0	4	0	0	0	1	0	0	0	1	2	2	1	0	1	2	0	6	2	1	0	0	5	0	1	0	0	1	1	1	3	0	0
ENSG00000105221.12:E058	ENSG00000105221.12	AKT2	E058	2.33948	0.20389	2.22104	0.136142	1	0.537907	0.472422	-0.316673	chr19	40790730	40790770	41	-	1	1	2	0	1	1	2	5	0	0	1	3	0	0	4	0	1	1	1	0	1	4	0	1	3	2	0	3	1	1	0	4	0
ENSG00000065534.14:E039	ENSG00000065534.14	MYLK	E039	16.9172	0.467402	2.21684	0.136512	1	1.20917	1.18147	-0.098316	chr3	123456225	123456390	166	-	0	8	0	3	10	6	9	1	4	13	3	3	3	8	15	15	21	6	6	0	15	9	44	0	19	1	0	14	4	0	12	21	10
ENSG00000154928.12:E014	ENSG00000154928.12	EPHB1	E014	11.9099	0.0773658	2.21555	0.136626	1	1.10882	1.0447	-0.232504	chr3	134670605	134670894	290	+	12	2	10	0	0	30	0	28	2	8	0	2	11	71	78	0	3	13	0	10	1	0	0	0	30	0	0	2	10	32	3	6	2
ENSG00000105053.6:E009	ENSG00000105053.6	VRK3	E009	0.408684	0.117618	2.21176	0.136962	1	0.162067	0.110774	-0.638613	chr19	50484911	50484956	46	-	0	0	0	1	2	1	1	0	1	0	0	0	0	0	2	0	0	1	1	0	0	1	0	0	4	0	0	0	0	1	1	0	0
ENSG00000157540.15:E003	ENSG00000157540.15	DYRK1A	E003	0.756237	0.136425	2.20568	0.137504	1	0.261508	0.202557	-0.475117	chr21	38782872	38782972	101	+	0	2	1	1	0	0	0	0	0	0	0	1	0	5	1	2	0	3	0	0	0	0	2	0	0	0	0	0	0	0	0	0	2
ENSG00000154928.12:E012	ENSG00000154928.12	EPHB1	E012	2.41912	0.0636693	2.20442	0.137615	1	0.543318	0.448926	-0.461313	chr3	134670464	134670493	30	+	3	1	1	0	0	4	0	0	4	1	0	0	4	11	6	0	1	5	0	1	0	1	2	0	2	0	1	0	0	5	0	4	0
ENSG00000065534.14:E040	ENSG00000065534.14	MYLK	E040	14.2867	0.425501	2.20083	0.137937	1	1.14187	1.10705	-0.125043	chr3	123457744	123457909	166	-	0	4	1	2	14	7	10	1	2	8	3	4	5	8	13	10	16	5	2	2	8	9	35	0	8	1	1	5	3	2	10	20	12
ENSG00000105204.9:E020	ENSG00000105204.9	DYRK1B	E020	0.259726	0.138398	2.19415	0.138536	1	0.111647	0.0606677	-0.967423	chr19	40324275	40324278	4	-	0	0	1	0	0	1	0	0	0	1	0	0	1	0	2	0	1	1	0	2	0	0	0	0	0	0	0	0	0	0	0	0	0
ENSG00000142235.4:E005	ENSG00000142235.4	LMTK3	E005	28.7679	0.121786	2.18706	0.139175	1	1.52306	1.53574	0.0433785	chr19	49000650	49003174	2525	-	2	82	2	6	11	42	12	27	2	20	2	25	4	5	18	7	10	52	2	16	9	1	23	1	2	6	2	202	5	4	205	5	17
ENSG00000075413.13:E032	ENSG00000075413.13	MARK3	E032	65.1628	0.144612	2.18564	0.139303	1	1.8049	1.87094	0.222599	chr14	103964839	103964865	27	+	60	56	84	75	69	77	41	1	70	49	87	42	13	51	81	52	175	145	117	138	40	122	114	50	131	32	19	22	31	155	45	81	67
ENSG00000074966.6:E011	ENSG00000074966.6	TXK	E011	0.794492	0.456192	2.18116	0.139709	1	0.218332	0.308627	0.664394	chr4	48097160	48097239	80	-	0	1	0	1	0	0	2	0	0	0	0	0	0	1	1	2	0	0	0	0	0	0	1	0	0	0	0	0	0	3	0	0	0
ENSG00000073803.9:E023	ENSG00000073803.9	MAP3K13	E023	3.87256	0.204431	2.17858	0.139943	1	0.70461	0.644361	-0.253942	chr3	185161233	185161424	192	+	1	2	0	7	4	2	4	0	2	2	0	20	1	0	5	4	1	2	4	3	2	4	8	0	12	1	2	2	3	0	1	0	2
ENSG00000121101.11:E028	ENSG00000121101.11	TEX14	E028	2.97679	0.184273	2.17013	0.140715	1	0.551932	0.646805	0.42156	chr17	56693536	56693666	131	-	6	0	0	1	3	0	5	0	0	3	0	0	3	7	2	1	0	0	4	3	2	0	1	3	0	2	2	0	13	5	3	1	0
ENSG00000122025.10:E009	ENSG00000122025.10	FLT3	E009	1.27121	0.0684088	2.16978	0.140746	1	0.361945	0.297062	-0.406269	chr13	28597487	28597614	128	-	0	4	5	6	0	0	0	0	3	2	0	3	0	0	1	0	1	0	1	3	3	0	1	1	0	0	0	0	3	0	2	0	1
ENSG00000205111.4:E006	ENSG00000205111.4	CDKL4	E006	0.576279	0.210839	2.16825	0.140887	1	0.185132	0.25929	0.619644	chr2	39414768	39414848	81	-	1	0	0	0	1	0	0	0	0	0	0	0	1	0	3	0	0	1	1	0	0	0	12	0	0	0	0	1	1	1	0	0	1
ENSG00000067606.11:E013	ENSG00000067606.11	PRKCZ	E013	2.39875	0.43872	2.16262	0.141403	1	0.502682	0.634513	0.601423	chr1	2029786	2029994	209	+	1	1	0	4	0	0	3	0	0	0	1	5	3	0	7	0	0	0	2	0	0	1	0	3	3	1	0	19	2	0	1	2	1
ENSG00000155657.19:E004	ENSG00000155657.19	TTN	E004	8.27091	0.791511	2.15591	0.142022	1	1.01309	0.782081	-0.880586	chr2	179393255	179393946	692	-	6	1	0	3	0	0	165	1	2	27	4	1	1	2	6	8	2	22	3	3	4	118	0	1	0	0	0	0	23	7	5	2	0
ENSG00000105053.6:E031	ENSG00000105053.6	VRK3	E031	0.417689	0.196881	2.15548	0.142062	1	0.169689	0.11693	-0.629687	chr19	50528172	50528396	225	-	0	0	0	0	0	0	0	1	0	0	0	0	0	0	3	1	0	1	0	0	1	0	1	0	0	0	0	0	0	0	0	0	0
ENSG00000071909.14:E023	ENSG00000071909.14	MYO3B	E023	1.29972	0.121497	2.15048	0.142525	1	0.331682	0.274098	-0.38178	chr2	171260757	171260910	154	+	0	0	0	1	0	0	0	0	0	2	0	1	0	3	0	0	0	3	1	0	0	0	4	0	2	0	0	0	0	0	1	4	0
ENSG00000114739.9:E006	ENSG00000114739.9	ACVR2B	E006	29.8096	0.0981023	2.14886	0.142675	1	1.43399	1.50733	0.252147	chr3	38520619	38520762	144	+	11	3	33	19	16	0	33	19	37	17	15	32	14	31	56	23	22	44	30	33	31	10	39	15	24	13	12	24	9	11	2	22	111
ENSG00000166436.11:E015	ENSG00000166436.11	TRIM66	E015	0.45677	0.0859659	2.1399	0.143512	1	0.149727	0.207247	0.571079	chr11	8646256	8646259	4	-	0	0	0	0	0	0	1	0	0	1	1	2	0	0	0	0	0	0	0	0	0	1	0	0	0	0	0	1	0	0	0	0	0
ENSG00000160145.11:E022	ENSG00000160145.11	KALRN	E022	10.162	0.130611	2.13933	0.143564	1	1.04476	0.937102	-0.398455	chr3	124149503	124149622	120	+	0	4	2	0	16	1	4	1	7	11	10	2	0	22	42	48	1	2	3	1	2	57	7	0	40	0	5	0	6	1	2	1	0
ENSG00000149269.5:E035	ENSG00000149269.5	PAK1	E035	22.1746	0.244848	2.13919	0.143577	1	1.34943	1.46883	0.41278	chr11	77184781	77185105	325	-	170	0	30	9	14	1	2	14	2	3	0	0	0	18	9	15	4	5	8	21	0	2	15	0	2	3	10	6	13	7	4	5	2
ENSG00000136573.8:E013	ENSG00000136573.8	BLK	E013	2.97785	0.127988	2.13319	0.144141	1	0.519128	0.54174	0.106531	chr8	11420488	11420619	132	+	0	3	0	54	0	0	1	1	9	0	0	0	1	0	2	3	5	1	0	16	7	2	1	0	0	0	3	0	18	0	6	0	2
ENSG00000105204.9:E023	ENSG00000105204.9	DYRK1B	E023	5.42256	0.0772756	2.13268	0.144189	1	0.823997	0.765001	-0.233501	chr19	40324799	40324841	43	-	11	0	12	12	2	0	3	1	3	3	1	6	4	5	9	2	6	9	1	8	1	10	3	8	8	7	11	0	10	11	1	1	0
ENSG00000121101.11:E032	ENSG00000121101.11	TEX14	E032	3.57642	0.191055	2.13032	0.144411	1	0.618442	0.681216	0.268819	chr17	56700208	56700373	166	-	19	1	2	1	6	0	1	1	3	1	0	1	5	13	2	1	1	2	0	0	1	3	0	2	0	1	1	2	7	4	2	3	0
ENSG00000160145.11:E025	ENSG00000160145.11	KALRN	E025	15.1451	0.123993	2.12608	0.144811	1	1.19558	1.14074	-0.195471	chr3	124157735	124157884	150	+	6	6	2	0	16	0	5	5	9	17	24	1	6	26	64	71	0	4	3	6	1	82	9	2	37	3	2	3	7	0	3	2	2
ENSG00000137601.11:E044	ENSG00000137601.11	NEK1	E044	6.49117	0.0821687	2.1228	0.145121	1	0.871026	0.833631	-0.144536	chr4	170533735	170533763	29	-	4	10	4	7	1	6	4	0	2	6	8	7	5	8	7	2	2	9	4	3	4	8	5	2	12	0	2	2	4	5	5	2	3
ENSG00000105613.5:E032	ENSG00000105613.5	MAST1	E032	6.59047	0.468204	2.1197	0.145415	1	0.810326	0.861848	0.200404	chr19	12984138	12984325	188	+	0	0	18	4	5	1	10	11	0	0	0	0	2	61	5	0	2	0	0	5	10	3	52	4	2	2	2	5	8	4	2	3	2
ENSG00000103024.3:E001	ENSG00000103024.3	NME3	E001	17.8655	0.252548	2.1196	0.145424	1	1.25488	1.36586	0.387691	chr16	1820287	1820320	34	-	5	8	25	25	11	33	23	6	4	32	7	13	18	20	20	7	12	33	17	15	25	35	22	19	25	11	5	31	18	42	19	38	8
ENSG00000141736.9:E004	ENSG00000141736.9	ERBB2	E004	14.9769	0.218899	2.11422	0.145936	1	1.22553	1.16177	-0.226322	chr17	37844949	37845053	105	+	3	6	10	5	3	2	9	21	14	11	23	14	2	38	15	7	9	18	21	16	16	14	7	14	52	3	16	1	7	13	9	13	8
ENSG00000144649.4:E002	ENSG00000144649.4	GASK1A	E002	3.29314	0.217579	2.09692	0.147596	1	0.616482	0.556536	-0.268907	chr3	43021040	43021137	98	+	0	1	0	1	1	0	0	0	0	4	1	0	2	1	33	0	1	3	3	6	0	2	2	5	0	0	0	0	0	3	1	22	1
ENSG00000160396.8:E004	ENSG00000160396.8	HIPK4	E004	0.315529	0.156428	2.09633	0.147653	1	0.12316	0.0835298	-0.628606	chr19	40895345	40896094	750	-	0	0	0	0	0	0	0	5	0	0	0	0	0	2	0	0	0	1	0	0	0	0	0	2	1	0	0	0	0	0	0	1	0
ENSG00000123815.7:E033	ENSG00000123815.7	COQ8B	E033	9.74315	0.21011	2.09328	0.147948	1	1.02343	1.09905	0.275123	chr19	41221230	41221491	262	-	0	5	4	17	2	4	2	32	1	5	19	10	25	2	13	12	3	24	4	10	0	8	24	4	22	11	1	11	2	48	6	21	8
ENSG00000163482.7:E039	ENSG00000163482.7	STK36	E039	1.36405	0.121669	2.09279	0.147996	1	0.351322	0.408915	0.328444	chr2	219567347	219567432	86	+	0	2	1	1	2	0	3	0	0	0	1	1	1	2	1	0	0	1	5	0	0	0	3	1	0	2	1	2	5	7	1	3	0
ENSG00000154358.15:E065	ENSG00000154358.15	OBSCN	E065	10.8918	0.159116	2.09271	0.148004	1	1.05278	0.976976	-0.278787	chr1	228494602	228494868	267	+	7	0	86	2	2	1	2	30	9	0	0	3	13	10	5	0	0	7	5	2	6	19	43	0	0	1	1	4	156	2	0	0	3
ENSG00000167524.10:E005	ENSG00000167524.10	SgK494	E005	1.98537	0.0781327	2.08435	0.148816	1	0.474753	0.532725	0.280711	chr17	26941212	26941218	7	-	0	0	0	1	1	1	2	0	0	1	0	1	0	1	1	0	2	0	3	4	0	0	1	4	3	0	0	1	3	7	1	1	1
ENSG00000146904.4:E002	ENSG00000146904.4	EPHA1	E002	7.8052	0.0407327	2.08178	0.149066	1	1.01803	0.970786	-0.174639	chr7	143088713	143088868	156	-	0	3	0	10	1	10	0	12	6	3	5	27	1	1	7	3	1	0	5	13	8	0	1	1	2	3	2	149	2	7	85	0	23
ENSG00000012983.7:E037	ENSG00000012983.7	MAP4K5	E037	14.2042	0.106027	2.07891	0.149346	1	1.17323	1.15308	-0.071867	chr14	50999191	50999327	137	-	5	4	12	13	10	1	4	0	0	11	3	6	8	5	14	6	18	3	20	6	22	23	15	1	6	2	6	3	8	13	15	13	5
ENSG00000058404.15:E017	ENSG00000058404.15	CAMK2B	E017	0.438218	0.25737	2.07271	0.149955	1	0.10991	0.158317	0.611027	chr7	44265434	44265490	57	-	0	0	0	0	0	1	0	0	0	0	0	0	1	0	0	2	0	0	0	0	0	0	1	0	0	0	0	0	0	0	0	2	0
ENSG00000152256.9:E028	ENSG00000152256.9	PDK1	E028	0.943043	0.242276	2.07047	0.150176	1	0.289988	0.228497	-0.456058	chr2	173489788	173489823	36	+	4	0	4	1	0	0	2	0	0	1	0	0	3	1	1	0	1	1	0	3	2	3	0	0	5	0	0	0	1	2	2	1	0
ENSG00000112062.6:E001	ENSG00000112062.6	MAPK14	E001	5.07245	0.151945	2.05869	0.151341	1	0.772781	0.807188	0.136431	chr6	35995488	35995546	59	+	3	4	1	2	6	9	4	2	0	1	4	9	0	2	5	3	4	3	2	9	5	6	2	3	2	4	0	1	4	2	3	3	0
ENSG00000165752.12:E022	ENSG00000165752.12	STK32C	E022	5.34268	0.335792	2.05701	0.151507	1	0.748527	0.886245	0.540219	chr10	134145342	134145351	10	-	5	8	8	21	0	3	6	2	0	3	3	6	5	4	6	0	3	4	2	7	3	0	16	7	2	3	6	2	1	1	3	4	1
ENSG00000101049.10:E003	ENSG00000101049.10	SGK2	E003	1.14405	0.347227	2.05574	0.151633	1	0.282111	0.327882	0.301764	chr20	42187694	42187799	106	+	0	0	0	0	0	2	0	0	0	0	0	3	0	0	0	0	0	2	3	0	0	2	0	0	2	0	0	3	1	0	4	0	3
ENSG00000162733.12:E002	ENSG00000162733.12	DDR2	E002	1.05206	0.316304	2.04812	0.152395	1	0.305171	0.249859	-0.39009	chr1	162601801	162601883	83	+	1	0	0	0	3	1	0	1	4	1	0	0	0	3	0	2	0	5	0	1	1	0	5	0	1	0	0	0	0	0	0	0	0
ENSG00000168038.6:E001	ENSG00000168038.6	ULK4	E001	97.971	0.615134	2.04511	0.152696	1	2.01533	1.96451	-0.170587	chr3	41288098	41288483	386	-	91	7	106	65	21	11	23	21	6	12	8	18	15	203	48	11	13	14	525	697	37	21	90	9	2	15	16	1	73	17	15	19	254
ENSG00000123815.7:E001	ENSG00000123815.7	COQ8B	E001	0.40709	0.331551	2.04471	0.152736	1	0.160235	0.11359	-0.577886	chr19	41197434	41197434	1	-	0	0	0	1	0	0	3	0	1	2	0	0	0	0	1	1	0	0	0	0	0	1	0	0	1	0	0	0	3	5	1	1	0
ENSG00000196632.6:E020	ENSG00000196632.6	WNK3	E020	7.30417	0.0890013	2.04428	0.152779	1	0.927603	0.894508	-0.125326	chrX	54320986	54321280	295	-	12	1	2	2	1	2	5	1	16	3	6	7	4	8	5	12	1	4	1	4	1	0	18	5	10	0	4	4	10	3	2	1	5
ENSG00000058404.15:E045	ENSG00000058404.15	CAMK2B	E045	1.13234	0.296947	2.04413	0.152795	1	0.241602	0.307112	0.466326	chr7	44364956	44365020	65	-	0	0	0	1	2	0	0	0	0	1	0	0	2	0	6	0	0	0	3	1	0	3	1	5	0	0	0	1	0	2	0	1	4
ENSG00000155657.19:E052	ENSG00000155657.19	TTN	E052	1.82104	0.102301	2.04333	0.152875	1	0.43408	0.489346	0.280654	chr2	179448334	179448633	300	-	1	2	4	4	0	1	8	0	1	0	2	2	0	2	2	1	1	0	3	0	0	2	1	2	2	0	2	0	3	8	3	3	3
ENSG00000136383.6:E005	ENSG00000136383.6	ALPK3	E005	11.8944	0.158441	2.04148	0.153061	1	1.07368	0.951901	-0.44822	chr15	85382933	85384163	1231	+	2	6	2	3	6	2	3	12	9	43	3	0	3	18	10	3	6	9	0	4	17	21	6	0	1	3	10	3	6	1	2	1	3
ENSG00000065675.10:E016	ENSG00000065675.10	PRKCQ	E016	4.82761	0.0475101	2.0396	0.15325	1	0.752903	0.685174	-0.278198	chr10	6540358	6540520	163	-	5	2	1	1	1	0	0	3	4	0	5	2	2	4	3	17	7	5	4	14	5	2	2	0	0	2	0	5	18	2	5	0	2
ENSG00000105613.5:E008	ENSG00000105613.5	MAST1	E008	17.2756	0.218019	2.03948	0.153262	1	1.20702	1.14928	-0.205452	chr19	12958104	12958264	161	+	1	0	78	7	63	0	0	74	0	8	1	3	4	77	2	1	6	0	1	6	32	9	110	38	0	1	3	25	26	0	3	0	4
ENSG00000142178.7:E002	ENSG00000142178.7	SIK1	E002	58.7822	0.106059	2.03777	0.153435	1	1.77772	1.69488	-0.280334	chr21	44837423	44837654	232	-	24	44	59	54	119	17	12	28	4	43	4	22	44	34	55	4	42	17	31	40	34	138	21	20	1	47	37	38	18	23	63	28	9
ENSG00000157106.12:E077	ENSG00000157106.12	SMG1	E077	10.273	0.166201	2.03143	0.154076	1	1.06313	1.00992	-0.194646	chr16	18937481	18937726	246	-	2	1	4	2	4	6	1	0	0	7	2	0	2	0	8	4	9	3	11	8	2	17	10	1	6	1	0	3	1	8	2	19	2
ENSG00000109339.14:E027	ENSG00000109339.14	MAPK10	E027	1.32631	0.213469	2.02847	0.154376	1	0.380494	0.299146	-0.499586	chr4	87080451	87080472	22	-	0	2	2	0	0	1	1	0	0	2	0	0	0	0	2	2	1	2	0	1	0	3	4	0	0	0	0	0	0	0	0	2	0
ENSG00000027075.9:E005	ENSG00000027075.9	PRKCH	E005	0.961472	0.496612	2.02303	0.154929	1	0.30856	0.212258	-0.715573	chr14	61747987	61748026	40	+	0	1	0	0	0	1	0	2	0	7	0	0	0	0	1	0	0	4	1	0	0	1	3	0	0	1	2	2	0	0	0	3	0
ENSG00000130822.11:E049	ENSG00000130822.11	PNCK	E049	36.9094	0.543207	2.0174	0.155505	1	1.52059	1.66165	0.480981	chrX	152954270	152954465	196	-	58	25	22	50	12	22	12	50	22	16	15	30	15	15	17	13	4	38	28	32	41	13	26	22	18	53	9	35	9	33	21	31	29
ENSG00000111837.7:E006	ENSG00000111837.7	MAK	E006	0.722717	0.283925	2.01045	0.156219	1	0.202546	0.257071	0.442432	chr6	10785053	10785157	105	-	0	0	2	1	0	0	0	3	0	0	0	0	0	4	2	0	0	0	1	0	1	3	0	2	0	0	0	1	1	2	0	0	2
ENSG00000096063.10:E030	ENSG00000096063.10	SRPK1	E030	3.57965	0.128774	2.00991	0.156275	1	0.663394	0.603125	-0.26102	chr6	35888906	35888924	19	-	3	7	4	4	6	4	2	0	0	2	1	4	1	6	1	4	5	2	1	0	0	3	0	2	2	2	1	2	2	3	7	4	0
ENSG00000183317.12:E019	ENSG00000183317.12	EPHA10	E019	0.475985	0.521011	2.00795	0.156476	1	0.169157	0.0894873	-1.0575	chr1	38197083	38197254	172	-	0	0	0	0	0	0	0	1	0	1	0	0	0	5	2	0	0	0	0	0	0	0	0	0	0	0	0	3	0	1	0	0	0
ENSG00000058404.15:E016	ENSG00000058404.15	CAMK2B	E016	0.559776	0.212086	1.9992	0.157382	1	0.139307	0.187552	0.514161	chr7	44265362	44265433	72	-	0	0	0	0	0	0	0	0	0	0	0	0	0	1	2	2	0	0	0	0	0	2	0	2	0	0	0	0	0	0	0	2	0
ENSG00000196335.8:E039	ENSG00000196335.8	STK31	E039	3.80511	0.462524	1.99873	0.157431	1	0.672103	0.683184	0.0465964	chr7	23871755	23872068	314	+	0	1	1	0	0	0	0	0	0	0	0	0	0	5	85	0	0	9	0	0	0	0	0	0	1	0	0	0	0	4	0	0	1
ENSG00000154358.15:E058	ENSG00000154358.15	OBSCN	E058	12.0374	0.127845	1.99677	0.157635	1	1.07356	1.11539	0.15115	chr1	228487583	228487846	264	+	17	0	98	5	1	1	0	27	17	2	1	1	10	13	3	0	0	3	20	10	0	10	26	1	1	5	0	12	55	25	5	7	2
ENSG00000136573.8:E003	ENSG00000136573.8	BLK	E003	3.03836	0.0639159	1.99368	0.157957	1	0.541996	0.452848	-0.434989	chr8	11400733	11400856	124	+	0	1	0	38	1	0	0	1	16	0	0	0	1	2	2	3	11	1	0	11	2	0	0	0	0	0	2	0	1	0	4	0	2
ENSG00000134072.6:E016	ENSG00000134072.6	CAMK1	E016	14.3119	0.0858484	1.99005	0.158335	1	1.17398	1.09242	-0.292495	chr3	9811516	9811661	146	-	2	13	19	10	13	7	16	14	0	24	7	4	13	9	26	26	27	10	15	45	8	33	50	7	25	21	2	0	8	4	5	22	8
ENSG00000130669.13:E005	ENSG00000130669.13	PAK4	E005	37.4981	0.103884	1.98919	0.158426	1	1.56537	1.61426	0.166692	chr19	39616442	39616453	12	+	24	25	22	55	70	24	20	28	1	33	5	31	30	32	18	26	31	33	19	27	31	41	50	35	14	42	44	76	45	24	33	19	17
ENSG00000155657.19:E032	ENSG00000155657.19	TTN	E032	0.230623	0.124189	1.98909	0.158437	1	0.102832	0.0329636	-1.76041	chr2	179419180	179419479	300	-	0	0	0	0	0	0	3	0	0	0	0	0	0	0	0	0	0	3	0	1	0	3	0	0	0	0	2	0	0	0	1	1	0
ENSG00000135250.12:E029	ENSG00000135250.12	SRPK2	E029	1.4329	0.232769	1.98494	0.15887	1	0.379478	0.440932	0.334448	chr7	105029691	105029838	148	-	0	0	0	1	4	3	0	1	0	3	0	0	0	2	3	0	2	4	2	0	0	0	0	0	1	1	0	0	0	1	2	6	3
ENSG00000171094.11:E028	ENSG00000171094.11	ALK	E028	10.5515	0.320638	1.98466	0.1589	1	1.1984	0.750124	-1.67715	chr2	29543617	29543748	132	-	1	2	2	3	3	6	3	13	1	20	6	0	2	70	14	38	5	3	2	8	10	1	12	0	27	5	0	1	1	3	0	17	0
ENSG00000073803.9:E021	ENSG00000073803.9	MAP3K13	E021	2.43515	0.246425	1.98323	0.159051	1	0.56037	0.463933	-0.46341	chr3	185155235	185155332	98	+	0	0	1	5	0	1	5	1	5	3	0	3	0	1	0	1	5	1	3	2	1	3	7	0	8	0	1	2	2	1	1	3	0
ENSG00000120899.13:E008	ENSG00000120899.13	PTK2B	E008	1.42196	0.173031	1.97859	0.159539	1	0.389883	0.312201	-0.466791	chr8	27182996	27183080	85	+	0	0	0	2	1	2	0	3	0	7	0	1	0	2	4	4	6	1	2	2	2	0	0	4	0	0	0	2	5	0	1	0	0
ENSG00000066468.16:E038	ENSG00000066468.16	FGFR2	E038	4.34839	0.073961	1.97808	0.159593	1	0.749691	0.68888	-0.249732	chr10	123353223	123353343	121	-	2	3	0	0	16	6	1	3	0	0	0	11	9	0	0	2	3	0	0	1	0	2	0	0	0	0	10	14	0	0	22	1	8
ENSG00000142186.12:E027	ENSG00000142186.12	SCYL1	E027	29.1205	0.131507	1.96812	0.160648	1	1.46339	1.53648	0.250728	chr11	65305796	65305912	117	+	21	21	53	40	6	29	30	28	4	20	10	17	35	37	13	39	74	27	7	40	36	24	15	18	53	18	20	33	16	32	24	49	66
ENSG00000163491.12:E025	ENSG00000163491.12	NEK10	E025	1.24407	0.123126	1.96531	0.160946	1	0.360383	0.321227	-0.239394	chr3	27326093	27326195	103	-	0	0	2	0	0	0	0	0	0	1	0	1	1	0	7	2	0	1	1	1	1	1	10	0	4	0	0	0	0	0	0	3	1
ENSG00000155657.19:E342	ENSG00000155657.19	TTN	E342	0.251157	0.294149	1.96339	0.161152	1	0.112318	0.0168176	-2.90209	chr2	179638189	179638452	264	-	1	0	0	0	0	0	5	0	0	0	0	0	0	0	0	0	1	0	0	0	0	2	0	0	0	0	0	0	0	0	1	0	0
ENSG00000112655.11:E007	ENSG00000112655.11	PTK7	E007	5.50472	0.195225	1.9586	0.161663	1	0.823687	0.784412	-0.154785	chr6	43097003	43097355	353	+	7	4	8	0	0	2	6	3	7	5	4	3	5	4	2	5	2	3	5	0	3	9	1	1	6	0	0	0	3	3	4	2	0
ENSG00000163491.12:E027	ENSG00000163491.12	NEK10	E027	0.457907	0.0944153	1.95644	0.161895	1	0.168044	0.126416	-0.483694	chr3	27329189	27329234	46	-	0	0	1	0	0	0	0	0	0	0	0	0	3	0	1	0	0	0	0	0	0	1	2	0	2	0	0	0	0	1	0	0	1
ENSG00000137843.7:E014	ENSG00000137843.7	PAK6	E014	2.57115	0.124059	1.95609	0.161932	1	0.615259	0.497798	-0.541293	chr15	40544752	40544892	141	+	0	4	0	4	0	0	3	2	0	0	0	5	4	0	0	0	0	6	0	2	0	0	12	0	3	2	2	5	0	0	4	3	1
ENSG00000132155.7:E025	ENSG00000132155.7	RAF1	E025	2.20742	0.163023	1.95169	0.162405	1	0.491853	0.551454	0.283364	chr3	12705648	12705725	78	-	0	2	1	4	6	2	0	0	1	2	5	2	2	0	1	0	6	3	3	0	1	3	4	0	1	3	0	2	0	1	7	1	3
ENSG00000127564.12:E037	ENSG00000127564.12	PKMYT1	E037	7.33792	0.289345	1.95145	0.162431	1	0.945264	0.847572	-0.371858	chr16	3030441	3030477	37	-	4	2	12	12	6	4	3	2	0	4	0	2	2	2	9	0	1	11	2	12	3	1	3	1	0	14	6	19	1	5	8	5	3
ENSG00000008118.5:E006	ENSG00000008118.5	CAMK1G	E006	0.789829	0.757739	1.94849	0.16275	1	0.168767	0.176311	0.076449	chr1	209776559	209776633	75	+	0	0	3	0	1	0	0	0	13	2	0	0	0	0	0	0	4	1	0	0	0	0	0	0	0	0	2	0	1	0	0	0	0
ENSG00000006837.7:E006	ENSG00000006837.7	CDKL3	E006	1.80977	0.11182	1.94279	0.163366	1	0.42839	0.483925	0.283956	chr5	133634320	133634401	82	-	1	1	5	0	1	1	2	0	0	6	0	5	2	11	5	0	1	0	9	2	1	3	3	2	2	0	0	1	4	4	2	1	1
ENSG00000154358.15:E082	ENSG00000154358.15	OBSCN	E082	3.89052	0.121481	1.9414	0.163516	1	0.661918	0.604427	-0.248997	chr1	228522583	228522614	32	+	2	2	40	0	0	0	0	11	2	0	0	0	2	3	0	0	0	1	0	0	1	4	17	2	0	0	0	3	45	2	0	0	0
ENSG00000160145.11:E026	ENSG00000160145.11	KALRN	E026	10.8611	0.114706	1.9364	0.164059	1	1.06034	1.01073	-0.181552	chr3	124160792	124160906	115	+	3	4	2	2	7	1	5	1	6	5	14	2	2	15	48	68	0	3	0	9	1	55	8	0	33	0	2	3	12	1	2	0	2
ENSG00000204580.7:E001	ENSG00000204580.7	DDR1	E001	0.578512	0.213244	1.93215	0.164523	1	0.202514	0.140087	-0.642183	chr6	30844198	30844220	23	+	1	0	0	4	0	0	2	0	0	0	0	0	0	1	0	1	0	0	0	1	2	1	0	0	1	0	0	1	0	0	0	1	0
ENSG00000155657.19:E101	ENSG00000155657.19	TTN	E101	5.66981	0.176295	1.93197	0.164543	1	0.794013	0.903967	0.425751	chr2	179478478	179478664	187	-	2	2	5	13	1	5	19	2	2	13	9	5	3	3	5	4	0	0	1	1	4	3	4	7	5	1	1	0	4	52	4	12	0
ENSG00000196730.8:E029	ENSG00000196730.8	DAPK1	E029	1.25591	0.240335	1.9307	0.164682	1	0.34256	0.426317	0.474949	chr9	90316751	90316825	75	+	4	1	1	0	0	1	2	0	0	2	4	2	2	0	0	1	0	0	2	0	0	0	0	0	0	0	0	0	8	2	1	2	0
ENSG00000171435.9:E001	ENSG00000171435.9	KSR2	E001	10.5904	0.979247	1.93034	0.164721	1	1.07424	0.873827	-0.745809	chr12	117890817	117904155	13339	-	10	2	0	7	3	1	1	3	47	0	0	0	0	17	8	1	1	1	2	7	17	2	2	0	0	3	0	1	23	1	4	2	0
ENSG00000180815.10:E034	ENSG00000180815.10	MAP3K15	E034	0.485166	0.618801	1.9292	0.164846	1	0.179584	0.099999	-0.983937	chrX	19533019	19533379	361	-	1	0	0	0	3	0	0	0	0	0	0	0	2	0	0	0	0	1	0	0	0	0	0	0	0	0	1	0	0	0	0	0	0
ENSG00000075413.13:E003	ENSG00000075413.13	MARK3	E003	21.0322	0.167114	1.92807	0.16497	1	1.35611	1.30003	-0.1955	chr14	103851857	103851877	21	+	4	4	35	46	22	7	8	1	0	11	1	5	23	6	19	9	31	22	25	31	25	25	36	13	12	7	4	4	10	18	19	20	7
ENSG00000174672.11:E035	ENSG00000174672.11	BRSK2	E035	11.5074	0.113323	1.92738	0.165045	1	1.06763	1.1037	0.130559	chr11	1481778	1482199	422	+	0	4	0	0	9	0	14	6	0	6	24	11	42	11	3	0	0	0	0	0	75	3	1	45	6	33	0	49	5	43	2	9	1
ENSG00000155657.19:E135	ENSG00000155657.19	TTN	E135	0.794127	0.3134	1.92685	0.165104	1	0.262866	0.183806	-0.658662	chr2	179499450	179499576	127	-	1	1	1	0	0	0	1	2	0	0	0	0	0	3	0	2	0	0	0	0	1	0	1	1	1	0	0	0	2	5	0	0	0
ENSG00000072195.10:E011	ENSG00000072195.10	SPEG	E011	5.5962	0.0999645	1.92506	0.1653	1	0.719742	0.618783	-0.427182	chr2	220309379	220309464	86	+	1	0	7	0	1	3	0	0	0	19	0	0	1	8	3	1	69	2	8	0	1	2	9	0	0	0	0	1	14	0	7	6	0
ENSG00000266173.1:E016	ENSG00000266173.1	STRADA	E016	14.0488	0.163696	1.9242	0.165395	1	1.16949	1.23399	0.228654	chr17	61782086	61782268	183	-	7	3	6	32	6	16	17	5	5	25	16	13	7	15	19	19	6	18	17	10	4	12	3	14	11	11	0	16	29	29	17	15	13
ENSG00000058091.12:E005	ENSG00000058091.12	CDK14	E005	1.694	0.559593	1.91831	0.166043	1	0.347375	0.473481	0.68877	chr7	90193088	90193177	90	+	0	0	0	0	2	0	0	0	0	1	0	0	0	5	2	4	1	1	2	4	4	1	2	0	10	0	0	0	1	1	0	2	0
ENSG00000155657.19:E005	ENSG00000155657.19	TTN	E005	1.34613	0.772651	1.91682	0.166208	1	0.402267	0.218288	-1.22356	chr2	179394687	179394843	157	-	2	0	0	0	0	0	30	0	0	5	0	0	0	1	3	0	0	3	0	2	2	23	0	0	0	0	0	0	5	0	1	0	0
ENSG00000069020.14:E028	ENSG00000069020.14	MAST4	E028	1.49962	0.0848495	1.91558	0.166344	1	0.409223	0.337439	-0.414364	chr5	66300483	66300519	37	+	0	1	0	2	1	1	2	2	2	1	1	2	1	0	0	2	8	4	0	1	0	0	0	0	4	0	1	2	1	0	4	0	0
ENSG00000006837.7:E010	ENSG00000006837.7	CDKL3	E010	3.21094	0.0689916	1.91359	0.166565	1	0.629118	0.570525	-0.260082	chr5	133638281	133638378	98	-	1	6	2	3	0	2	2	1	0	11	1	6	1	18	1	2	0	2	9	4	0	6	7	2	19	0	2	4	2	10	1	1	0
ENSG00000010810.13:E056	ENSG00000010810.13	FYN	E056	2.47991	0.349188	1.90284	0.167761	1	0.499974	0.599666	0.461926	chr6	112194634	112194643	10	-	1	5	4	14	0	0	4	0	0	1	0	4	1	0	0	0	2	0	1	2	1	2	1	1	0	2	0	0	0	1	1	0	0
ENSG00000069020.14:E033	ENSG00000069020.14	MAST4	E033	1.97463	0.106495	1.9007	0.168	1	0.492809	0.414895	-0.399831	chr5	66386032	66386059	28	+	0	0	1	0	3	1	0	0	4	4	1	3	0	3	0	5	9	0	0	0	0	2	0	0	0	0	2	2	0	0	6	1	0
ENSG00000123143.8:E035	ENSG00000123143.8	PKN1	E035	0.967099	0.655062	1.89718	0.168394	1	0.314833	0.23166	-0.595117	chr19	14582672	14582674	3	+	0	0	1	1	0	1	2	0	0	0	0	0	4	0	0	0	0	0	0	0	0	1	0	0	2	1	0	1	1	0	0	0	1
ENSG00000153208.12:E001	ENSG00000153208.12	MERTK	E001	1.25944	0.143923	1.89589	0.168539	1	0.339823	0.261839	-0.520466	chr2	112656056	112656184	129	+	0	0	5	1	0	2	0	0	0	2	0	0	4	3	1	0	0	2	1	1	0	2	1	0	0	0	0	0	2	0	1	3	0
ENSG00000119121.17:E005	ENSG00000119121.17	TRPM6	E005	5.43283	0.0436095	1.89336	0.168823	1	0.803113	0.76773	-0.14059	chr9	77353323	77353528	206	-	0	1	2	8	4	7	1	0	23	13	0	0	2	6	11	0	40	66	2	28	1	2	0	1	0	0	0	5	20	0	8	0	1
ENSG00000080823.17:E036	ENSG00000080823.17	MOK	E036	22.5947	0.342862	1.89077	0.169115	1	1.39515	1.32825	-0.232362	chr14	102749815	102749929	115	-	45	8	7	30	8	18	25	14	37	15	46	15	49	29	46	19	28	30	30	13	14	22	51	16	22	6	6	5	46	18	24	17	30
ENSG00000141503.11:E001	ENSG00000141503.11	MINK1	E001	33.582	0.127466	1.87879	0.170471	1	1.56361	1.49717	-0.227412	chr17	4736683	4736694	12	+	12	21	12	27	58	13	20	8	0	23	1	28	19	11	23	18	14	19	22	14	24	28	57	25	11	40	27	56	20	57	36	29	9
ENSG00000072195.10:E043	ENSG00000072195.10	SPEG	E043	1.80528	0.0664455	1.8781	0.17055	1	0.372581	0.293936	-0.489223	chr2	220342411	220342507	97	+	0	1	0	0	1	3	0	0	0	1	0	0	0	2	1	0	22	1	0	0	2	0	3	1	0	1	1	0	5	0	3	3	0
ENSG00000113163.11:E026	ENSG00000113163.11	COL4A3BP	E026	0.974105	0.0894722	1.87296	0.171137	1	0.301166	0.246831	-0.386709	chr5	74807584	74807963	380	-	1	1	0	0	0	0	0	0	1	0	1	0	0	3	1	4	1	3	2	0	1	0	1	0	0	0	0	0	0	2	0	1	0
ENSG00000083290.15:E001	ENSG00000083290.15	ULK2	E001	23.8843	0.13293	1.87183	0.171265	1	1.37826	1.44253	0.222151	chr17	19674143	19674380	238	-	49	31	27	31	0	5	41	42	17	25	28	41	28	22	77	34	8	77	41	10	3	7	37	69	20	64	16	16	14	45	11	29	3
ENSG00000069020.14:E020	ENSG00000069020.14	MAST4	E020	0.499717	0.445947	1.87104	0.171357	1	0.198251	0.0998629	-1.16205	chr5	66254725	66254815	91	+	0	0	0	1	0	0	0	0	2	5	2	0	1	0	0	1	0	0	0	0	0	0	0	0	0	0	0	0	1	0	0	0	0
ENSG00000107643.11:E022	ENSG00000107643.11	MAPK8	E022	1.06566	0.223353	1.86164	0.172436	1	0.289962	0.349113	0.378015	chr10	49633793	49633874	82	+	0	1	0	0	0	0	0	0	1	0	1	1	10	2	0	0	0	0	2	0	1	1	2	0	5	0	1	0	6	5	0	0	0
ENSG00000105221.12:E048	ENSG00000105221.12	AKT2	E048	2.6856	0.280303	1.85947	0.172686	1	0.578655	0.510871	-0.31527	chr19	40774491	40774592	102	-	8	2	4	4	0	0	1	3	2	0	2	5	1	2	30	0	8	1	2	1	1	3	0	4	4	1	0	2	0	1	0	6	0
ENSG00000101266.12:E019	ENSG00000101266.12	CSNK2A1	E019	2.79372	0.143161	1.85411	0.173306	1	0.592674	0.516714	-0.350188	chr20	490812	490982	171	-	2	1	3	1	0	0	2	0	3	0	3	0	0	5	3	1	3	4	1	4	2	1	7	0	0	1	0	1	3	0	0	2	4
ENSG00000163513.13:E010	ENSG00000163513.13	TGFBR2	E010	0.363677	0.15666	1.85258	0.173484	1	0.113029	0.189561	0.880454	chr3	30735627	30735634	8	+	0	0	0	0	0	0	0	0	0	8	0	0	0	1	1	0	0	1	0	0	0	1	0	0	0	1	0	0	0	1	1	1	1
ENSG00000077782.15:E001	ENSG00000077782.15	FGFR1	E001	0.742731	0.300707	1.84993	0.173792	1	0.182244	0.270746	0.730785	chr8	38268656	38268656	1	-	2	0	0	0	0	0	7	0	0	0	0	0	0	0	1	0	4	0	0	0	0	1	0	3	0	1	2	1	0	0	0	0	0
ENSG00000160145.11:E073	ENSG00000160145.11	KALRN	E073	3.03569	0.155162	1.84966	0.173823	1	0.577425	0.623155	0.202879	chr3	124413179	124413350	172	+	0	1	3	0	0	1	5	0	2	1	1	0	3	18	6	6	1	0	0	1	0	12	2	1	14	0	1	0	4	1	3	1	0
ENSG00000010671.11:E020	ENSG00000010671.11	BTK	E020	10.1384	0.259325	1.84876	0.173927	1	1.03066	0.969434	-0.226003	chrX	100630132	100630302	171	-	3	10	0	33	8	1	3	7	48	35	14	4	2	25	16	28	12	11	5	20	11	6	2	3	5	4	2	0	7	1	13	3	0
ENSG00000155657.19:E337	ENSG00000155657.19	TTN	E337	0.419969	0.402009	1.84802	0.174014	1	0.178034	0.0483145	-2.10642	chr2	179634406	179634666	261	-	1	0	0	0	0	0	4	0	0	1	0	0	0	0	0	1	0	0	0	0	0	2	0	0	0	0	0	0	0	0	0	0	0
ENSG00000160145.11:E046	ENSG00000160145.11	KALRN	E046	3.51608	0.562796	1.84486	0.174383	1	0.637799	0.641647	0.0165847	chr3	124303529	124303668	140	+	0	0	2	0	0	4	12	1	0	1	0	0	16	0	23	6	0	0	6	1	0	10	14	0	1	0	0	3	0	0	2	5	0
ENSG00000059758.3:E026	ENSG00000059758.3	CDK17	E026	0.589941	0.118765	1.84131	0.174797	1	0.218125	0.154824	-0.607162	chr12	96793123	96793142	20	-	1	0	1	0	0	0	0	0	1	1	0	1	0	2	0	0	1	0	0	0	0	2	0	0	0	0	0	0	0	1	0	0	0
ENSG00000184216.7:E003	ENSG00000184216.7	IRAK1	E003	0.655003	0.171926	1.84112	0.174819	1	0.210317	0.268504	0.457857	chrX	153275960	153275970	11	-	0	2	0	0	2	0	0	0	0	1	1	0	0	1	0	2	0	0	0	2	1	0	0	0	0	0	0	0	0	0	0	1	0
ENSG00000155657.19:E150	ENSG00000155657.19	TTN	E150	0.508936	0.186431	1.84083	0.174854	1	0.184919	0.132424	-0.574219	chr2	179510647	179510757	111	-	0	0	3	0	0	0	1	1	0	0	0	0	0	2	0	0	0	0	0	0	0	0	0	2	2	0	0	0	0	5	0	0	0
ENSG00000165731.13:E016	ENSG00000165731.13	RET	E016	1.68264	0.0646999	1.84068	0.174871	1	0.412312	0.439443	0.144253	chr10	43613821	43613928	108	+	1	3	0	2	8	2	1	10	2	2	0	1	2	0	2	0	0	0	1	1	0	0	2	6	1	0	1	5	5	0	1	0	1
ENSG00000010219.9:E008	ENSG00000010219.9	DYRK4	E008	3.29009	0.271972	1.83778	0.175211	1	0.660693	0.583264	-0.338134	chr12	4700326	4700464	139	+	1	2	1	0	2	3	1	4	6	8	2	1	1	8	2	2	1	1	4	8	0	2	3	0	3	1	0	0	3	0	1	0	0
ENSG00000112655.11:E027	ENSG00000112655.11	PTK7	E027	9.2632	0.271389	1.83686	0.17532	1	1.03069	0.969135	-0.227225	chr6	43112037	43112188	152	+	0	7	17	5	0	6	12	1	2	9	4	6	9	5	3	2	1	3	4	1	9	23	5	6	11	2	3	25	7	16	4	4	1
ENSG00000065361.10:E041	ENSG00000065361.10	ERBB3	E041	20.7663	0.231588	1.83479	0.175563	1	1.33939	1.37442	0.121714	chr12	56492035	56492283	249	+	13	18	39	17	1	4	14	1	10	21	20	3	17	12	14	18	0	12	23	17	6	9	9	6	5	5	6	24	87	82	22	7	4
ENSG00000169398.15:E022	ENSG00000169398.15	PTK2	E022	2.7683	0.187013	1.83416	0.175637	1	0.565664	0.612411	0.209237	chr8	141685529	141685558	30	-	4	2	2	5	0	3	7	0	0	5	4	1	1	6	0	0	3	3	4	2	1	5	6	2	2	3	1	6	3	1	0	5	1
ENSG00000122779.12:E001	ENSG00000122779.12	TRIM24	E001	11.2766	0.157762	1.83102	0.176007	1	1.09988	1.05707	-0.155177	chr7	138145079	138145179	101	+	13	4	18	10	6	5	10	2	0	9	2	6	13	16	5	9	8	12	7	11	7	8	10	5	3	7	8	6	8	5	7	15	8
ENSG00000178568.9:E025	ENSG00000178568.9	ERBB4	E025	1.25845	0.756412	1.82916	0.176227	1	0.286604	0.322772	0.238494	chr2	212587118	212587259	142	-	1	0	1	0	0	0	1	0	9	4	0	0	0	4	0	1	0	0	7	2	0	0	0	3	0	0	1	0	0	0	0	0	0
ENSG00000239672.3:E010	ENSG00000239672.3	NME1	E010	12.0479	0.132198	1.82594	0.176608	1	1.12385	1.10604	-0.0640817	chr17	49239557	49239789	233	+	10	7	15	24	6	3	6	2	19	16	10	6	12	14	14	6	10	12	19	6	14	14	19	24	6	3	4	14	18	9	2	8	1
ENSG00000180815.10:E030	ENSG00000180815.10	MAP3K15	E030	0.866914	0.807659	1.8229	0.176969	1	0.283045	0.182001	-0.819818	chrX	19482331	19482524	194	-	1	0	0	0	2	0	1	0	0	0	0	0	2	1	0	0	0	3	0	0	0	0	0	0	0	0	0	0	0	0	0	0	0
ENSG00000182866.12:E025	ENSG00000182866.12	LCK	E025	0.965252	0.175133	1.8225	0.177016	1	0.275406	0.28759	0.0848616	chr1	32745182	32745271	90	+	0	1	0	2	3	0	1	0	2	0	2	1	0	1	3	1	0	0	3	5	0	0	0	1	0	0	0	0	9	0	4	2	0
ENSG00000165752.12:E018	ENSG00000165752.12	STK32C	E018	9.6216	0.364573	1.8189	0.177444	1	1.01575	0.993624	-0.0815751	chr10	134143785	134143989	205	-	3	8	11	9	2	8	24	6	4	2	6	7	16	2	7	6	11	9	3	23	13	9	15	5	8	1	5	0	10	11	0	2	2
ENSG00000160145.11:E006	ENSG00000160145.11	KALRN	E006	9.05537	0.181841	1.81368	0.178067	1	0.977152	1.00088	0.0878333	chr3	123953676	123953790	115	+	1	2	6	0	11	1	5	3	5	11	17	0	1	19	21	48	1	5	0	1	2	8	7	2	46	0	1	0	7	2	3	8	1
ENSG00000123815.7:E035	ENSG00000123815.7	COQ8B	E035	0.605732	0.114293	1.81153	0.178324	1	0.185315	0.245024	0.510278	chr19	41221519	41221521	3	-	0	0	1	2	0	1	2	1	0	0	0	1	1	0	1	1	0	1	0	2	0	0	0	0	2	1	1	2	1	2	0	0	1
ENSG00000181322.9:E001	ENSG00000181322.9	NME9	E001	9.12625	0.659908	1.81101	0.178387	1	0.927584	1.13219	0.750539	chr3	137980279	137981381	1103	-	1	6	6	12	2	14	32	5	1	13	12	4	2	3	11	1	0	3	8	7	9	9	4	0	1	0	2	6	16	29	2	2	1
ENSG00000180815.10:E020	ENSG00000180815.10	MAP3K15	E020	0.349645	0.597756	1.80977	0.178536	1	0.150026	0.0440928	-1.94909	chrX	19428042	19428091	50	-	0	0	0	0	0	0	0	0	0	0	0	0	0	0	0	0	0	2	0	0	0	0	0	0	0	0	0	0	3	0	0	0	0
ENSG00000138769.6:E015	ENSG00000138769.6	CDKL2	E015	10.1468	0.0575449	1.80875	0.178658	1	1.02022	0.92931	-0.337878	chr4	76555226	76555710	485	-	0	7	2	24	0	0	6	3	0	0	0	26	0	0	1	0	1	0	14	2	0	0	114	0	4	6	4	7	15	3	0	3	1
ENSG00000066468.16:E010	ENSG00000066468.16	FGFR2	E010	0.529728	0.644896	1.8077	0.178785	1	0.184361	0.198467	0.131515	chr10	123239565	123239627	63	-	1	0	0	0	0	0	0	0	0	0	0	0	0	0	0	0	0	0	0	0	1	0	0	0	0	0	1	2	0	1	3	0	3
ENSG00000109339.14:E024	ENSG00000109339.14	MAPK10	E024	1.77779	0.0579456	1.8025	0.17941	1	0.423084	0.503972	0.410204	chr4	87028479	87028483	5	-	0	4	1	0	0	1	1	0	0	5	0	0	0	0	0	3	1	1	0	1	0	1	3	0	0	0	0	0	7	3	1	1	0
ENSG00000010219.9:E003	ENSG00000010219.9	DYRK4	E003	2.33043	0.298858	1.80215	0.179453	1	0.547502	0.469075	-0.378151	chr12	4698103	4698183	81	+	0	3	0	0	3	1	0	2	5	6	0	0	1	5	3	1	3	0	2	5	3	0	0	5	3	2	2	0	5	2	0	0	1
ENSG00000071909.14:E022	ENSG00000071909.14	MYO3B	E022	1.34182	0.0574588	1.79974	0.179744	1	0.319605	0.384285	0.387671	chr2	171259358	171259505	148	+	0	0	2	0	0	0	0	0	0	0	1	2	0	3	1	0	0	2	1	1	0	0	2	0	0	0	0	0	0	0	0	6	0
ENSG00000198055.6:E026	ENSG00000198055.6	GRK6	E026	5.47702	0.204364	1.79839	0.179907	1	0.808809	0.752136	-0.225721	chr5	176863532	176863686	155	+	2	2	8	16	3	2	6	10	0	4	1	4	17	12	3	2	9	4	6	13	5	2	11	0	1	11	0	3	12	5	3	7	0
ENSG00000111837.7:E016	ENSG00000111837.7	MAK	E016	0.365495	0.090759	1.79607	0.180188	1	0.115585	0.16092	0.556679	chr6	10819119	10819173	55	-	0	0	0	2	0	0	0	0	0	0	1	0	0	1	0	0	0	0	0	0	0	0	0	0	0	0	0	0	1	0	0	0	0
ENSG00000102572.10:E006	ENSG00000102572.10	STK24	E006	19.4406	0.195326	1.79379	0.180465	1	1.32065	1.30937	-0.0393932	chr13	99108815	99109421	607	-	13	19	25	16	6	6	20	19	25	13	12	17	32	18	17	11	7	13	21	10	8	11	14	12	16	1	4	9	29	35	5	9	2
ENSG00000183765.16:E033	ENSG00000183765.16	CHEK2	E033	2.68761	0.151969	1.79119	0.180782	1	0.539811	0.610911	0.321942	chr22	29133904	29134026	123	-	2	0	0	4	0	2	4	0	0	2	1	0	0	2	1	1	0	0	3	0	1	1	1	1	3	0	0	6	1	0	2	2	2
ENSG00000006432.11:E012	ENSG00000006432.11	MAP3K9	E012	6.27738	0.0689774	1.79026	0.180894	1	0.88316	0.834289	-0.188455	chr14	71206759	71206881	123	-	2	3	2	7	6	2	5	5	8	5	7	11	4	5	7	5	1	3	1	9	13	1	13	3	7	4	6	11	3	9	6	3	7
ENSG00000010810.13:E057	ENSG00000010810.13	FYN	E057	1.94849	0.296108	1.78795	0.181177	1	0.431348	0.520657	0.446385	chr6	112194644	112194655	12	-	1	4	4	9	0	0	3	0	0	1	0	2	0	0	0	0	0	0	1	2	1	2	1	1	0	0	0	2	0	0	1	0	0
ENSG00000128881.12:E025	ENSG00000128881.12	TTBK2	E025	1.06706	0.26656	1.78661	0.18134	1	0.315047	0.259379	-0.383078	chr15	43212960	43212960	1	-	0	0	2	0	4	1	1	0	0	2	0	1	0	2	2	0	0	0	0	0	3	1	1	1	0	2	0	0	1	0	0	1	0
ENSG00000184343.6:E009	ENSG00000184343.6	SRPK3	E009	2.91813	0.0539021	1.78609	0.181404	1	0.576482	0.626945	0.223641	chrX	153046738	153046801	64	+	0	1	2	1	1	5	0	1	1	2	1	2	1	2	1	0	0	1	1	1	1	2	1	2	9	0	0	1	2	5	1	1	0
ENSG00000155657.19:E331	ENSG00000155657.19	TTN	E331	0.454077	0.439831	1.78531	0.181498	1	0.183119	0.0486855	-2.14442	chr2	179628904	179629029	126	-	1	0	0	0	0	1	7	0	0	1	0	0	0	0	0	0	0	0	0	0	0	1	0	0	0	0	0	0	0	0	0	0	0
ENSG00000248333.3:E013	ENSG00000248333.3	CDK11B	E013	0.295648	0.1178	1.78487	0.181552	1	0.0941501	0.141503	0.669997	chr1	1577023	1577181	159	-	0	0	0	0	0	0	2	2	0	3	0	1	1	0	0	0	0	0	1	0	0	0	0	0	0	0	0	0	0	2	1	0	0
ENSG00000155657.19:E316	ENSG00000155657.19	TTN	E316	0.27606	0.358063	1.77861	0.18232	1	0.119884	0.0248926	-2.43	chr2	179596793	179597074	282	-	2	0	1	0	0	0	1	0	0	1	0	0	0	0	0	0	0	1	0	0	0	0	0	0	0	0	0	0	0	0	0	0	0
ENSG00000182541.13:E027	ENSG00000182541.13	LIMK2	E027	1.15716	0.327241	1.77554	0.182698	1	0.365679	0.296777	-0.430047	chr22	31676058	31676066	9	+	1	0	1	3	2	0	0	0	3	1	1	2	0	2	3	0	0	0	0	0	3	1	3	0	7	0	0	1	1	1	1	0	1
ENSG00000077782.15:E045	ENSG00000077782.15	FGFR1	E045	0.716905	0.301841	1.77505	0.182758	1	0.187924	0.232245	0.385033	chr8	38320623	38320918	296	-	0	0	0	0	0	0	12	0	1	0	0	0	1	0	0	0	0	0	0	0	0	1	1	0	0	0	1	0	0	0	0	2	0
ENSG00000105146.8:E011	ENSG00000105146.8	AURKC	E011	8.12921	0.0505572	1.77494	0.182772	1	0.974431	1.00474	0.112181	chr19	57743986	57744048	63	+	4	4	0	3	5	1	8	6	1	2	12	1	0	11	45	1	2	14	5	5	3	4	4	5	67	0	4	7	5	1	1	1	219
ENSG00000168297.11:E032	ENSG00000168297.11	PXK	E032	3.01053	0.173616	1.77444	0.182833	1	0.592901	0.659978	0.291939	chr3	58406263	58406265	3	+	0	0	1	3	0	1	1	0	8	1	2	1	3	2	2	1	3	8	4	1	6	4	6	0	0	0	0	2	1	5	1	4	0
ENSG00000100490.5:E003	ENSG00000100490.5	CDKL1	E003	2.05976	0.226997	1.77329	0.182975	1	0.498604	0.428755	-0.354014	chr14	50798644	50798644	1	-	2	3	1	5	0	1	4	0	2	2	2	0	1	2	0	2	0	0	3	3	1	1	10	1	1	0	4	1	3	6	2	1	0
ENSG00000134398.8:E015	ENSG00000134398.8	ERN2	E015	0.295738	0.270395	1.77128	0.183224	1	0.123753	0.0690264	-0.936501	chr16	23713473	23713594	122	-	0	0	0	0	0	0	0	3	0	0	0	0	0	0	1	0	1	0	0	0	0	0	1	0	0	0	0	0	0	0	0	1	0
ENSG00000197168.7:E006	ENSG00000197168.7	NEK5	E006	1.35177	0.0989733	1.76627	0.183845	1	0.327621	0.396712	0.406587	chr13	52657396	52657488	93	-	0	0	0	1	0	0	1	0	2	0	5	1	2	5	0	0	0	2	8	0	0	5	3	3	1	0	0	0	1	0	2	2	0
ENSG00000006837.7:E013	ENSG00000006837.7	CDKL3	E013	2.52067	0.0938308	1.7649	0.184015	1	0.526299	0.582294	0.258136	chr5	133642300	133642393	94	-	0	1	1	0	0	0	1	0	2	3	2	5	4	14	0	2	2	0	3	0	1	4	11	1	13	1	1	1	5	5	1	1	0
ENSG00000119408.12:E005	ENSG00000119408.12	NEK6	E005	0.109577	0.163847	1.76305	0.184245	1	0.0529647	0.0152775	-1.85704	chr9	127020539	127020539	1	+	0	0	0	1	0	0	0	0	0	0	0	0	0	0	1	0	0	0	0	0	0	0	0	0	0	0	0	0	0	0	0	0	0
ENSG00000160145.11:E068	ENSG00000160145.11	KALRN	E068	0.0769695	0.326968	1.76186	0.184393	1	0.0203302	0.0698703	1.86476	chr3	124396187	124396454	268	+	0	0	0	0	0	0	1	0	0	0	0	0	0	1	0	0	0	0	0	0	0	0	0	0	0	0	0	0	0	0	0	0	0
ENSG00000204580.7:E025	ENSG00000204580.7	DDR1	E025	0.37484	0.240614	1.75955	0.184681	1	0.1447	0.0937994	-0.713828	chr6	30851835	30851845	11	+	0	0	1	0	1	1	1	1	0	0	0	0	0	0	0	0	0	0	0	0	0	0	0	0	0	0	0	1	0	0	0	0	2
ENSG00000072195.10:E005	ENSG00000072195.10	SPEG	E005	3.88106	0.0629116	1.75862	0.184797	1	0.58202	0.526095	-0.257867	chr2	220306773	220306805	33	+	1	3	1	1	0	0	1	0	2	11	0	0	0	8	0	0	44	0	3	0	1	4	12	0	0	0	0	8	13	0	3	5	0
ENSG00000113712.12:E006	ENSG00000113712.12	CSNK1A1	E006	59.1705	0.153011	1.75794	0.184881	1	1.76515	1.81637	0.172946	chr5	148884409	148885009	601	-	34	49	25	47	31	38	58	26	24	88	36	28	24	14	57	39	23	143	73	21	28	54	117	10	181	22	24	84	69	139	74	102	11
ENSG00000155657.19:E330	ENSG00000155657.19	TTN	E330	0.315968	0.335344	1.75652	0.185059	1	0.141798	0.0249074	-2.70954	chr2	179623711	179623899	189	-	0	0	0	0	0	0	9	0	0	1	0	0	0	0	0	0	0	0	0	1	0	0	0	0	0	0	0	0	0	0	0	0	0
ENSG00000155657.19:E087	ENSG00000155657.19	TTN	E087	2.1836	0.188371	1.75519	0.185225	1	0.518245	0.456654	-0.303576	chr2	179472128	179472412	285	-	1	0	1	3	0	1	5	1	0	5	4	0	2	1	0	0	2	0	1	0	2	1	0	0	0	0	0	0	0	11	1	2	0
ENSG00000117020.12:E001	ENSG00000117020.12	AKT3	E001	1.16114	0.219414	1.75471	0.185286	1	0.295984	0.352662	0.358514	chr1	243651535	243651752	218	-	0	0	0	1	0	0	6	0	0	1	1	0	5	1	3	0	0	0	2	4	1	0	3	0	0	1	0	0	4	2	0	0	0
ENSG00000105204.9:E013	ENSG00000105204.9	DYRK1B	E013	2.29805	0.121101	1.75369	0.185414	1	0.50519	0.56285	0.270842	chr19	40320846	40321014	169	-	2	0	13	0	0	3	0	1	4	1	0	1	0	4	1	2	1	2	1	1	0	2	0	3	5	4	2	3	3	15	4	0	4
ENSG00000100030.10:E013	ENSG00000100030.10	MAPK1	E013	25.0328	0.149458	1.75356	0.18543	1	1.40973	1.35408	-0.192874	chr22	22221920	22221970	51	-	8	20	14	45	21	19	23	3	2	21	2	24	11	5	9	11	21	19	27	14	35	10	26	19	9	35	22	18	2	10	9	11	11
ENSG00000105397.9:E035	ENSG00000105397.9	TYK2	E035	10.4274	0.196371	1.75292	0.18551	1	1.04558	1.12095	0.272933	chr19	10479208	10479417	210	-	5	13	7	2	2	5	13	11	6	5	8	11	9	8	2	6	2	11	9	6	8	13	4	4	10	0	3	1	15	24	14	7	1
ENSG00000167524.10:E003	ENSG00000167524.10	SgK494	E003	3.84943	0.0220296	1.74899	0.186003	1	0.709586	0.674472	-0.146415	chr17	26939361	26939384	24	-	4	2	1	6	0	1	2	2	0	3	3	1	6	7	2	2	4	1	8	3	4	2	1	4	2	1	0	13	5	5	1	3	0
ENSG00000072195.10:E016	ENSG00000072195.10	SPEG	E016	1.56278	0.118257	1.74853	0.186062	1	0.332642	0.23683	-0.666516	chr2	220312881	220312893	13	+	1	0	2	0	0	0	0	0	0	6	1	0	0	4	0	0	26	1	0	0	0	2	0	0	0	0	0	6	4	0	1	0	0
ENSG00000168038.6:E032	ENSG00000168038.6	ULK4	E032	7.20165	0.154322	1.74639	0.186331	1	0.913067	0.944948	0.120048	chr3	41959949	41960032	84	-	4	1	1	6	0	1	1	1	5	8	14	15	6	9	4	4	3	3	15	8	3	4	11	2	1	7	1	6	4	9	6	7	8
ENSG00000188906.9:E034	ENSG00000188906.9	LRRK2	E034	11.8241	0.318491	1.74605	0.186374	1	1.15221	1.01376	-0.501568	chr12	40702269	40702498	230	+	0	12	2	23	1	2	0	2	3	11	2	2	9	4	14	36	5	5	14	6	3	4	126	2	37	0	0	3	1	16	6	6	4
ENSG00000184343.6:E025	ENSG00000184343.6	SRPK3	E025	4.89796	0.0584694	1.74464	0.186552	1	0.782838	0.723907	-0.237766	chrX	153050205	153050312	108	+	3	1	1	2	1	0	3	0	0	4	0	0	1	1	2	2	0	4	7	3	1	3	2	0	4	0	0	2	12	7	1	2	1
ENSG00000155657.19:E145	ENSG00000155657.19	TTN	E145	0.136998	0.133441	1.74142	0.186959	1	0.0398742	0.0852789	1.17396	chr2	179504804	179504837	34	-	0	0	0	0	0	0	1	0	0	0	0	0	0	1	0	0	0	0	0	0	0	1	0	0	0	0	0	0	1	1	0	0	0
ENSG00000168038.6:E026	ENSG00000168038.6	ULK4	E026	8.88515	0.150596	1.7385	0.187329	1	0.991189	1.03753	0.170445	chr3	41942217	41942321	105	-	5	5	4	8	4	0	5	2	9	13	5	23	7	14	6	7	6	11	16	5	5	9	14	8	6	7	8	7	5	10	12	15	7
ENSG00000155657.19:E372	ENSG00000155657.19	TTN	E372	0.384413	0.388747	1.73101	0.188282	1	0.166234	0.0167576	-3.56731	chr2	179665122	179665409	288	-	0	0	0	0	0	0	3	0	0	0	0	0	0	2	0	0	0	0	0	0	0	3	0	0	0	0	0	0	1	0	0	0	0
ENSG00000105613.5:E021	ENSG00000105613.5	MAST1	E021	3.1321	0.296918	1.72992	0.188421	1	0.578667	0.375508	-1.02185	chr19	12975860	12975992	133	+	0	0	3	0	2	0	1	43	0	1	0	0	2	83	0	0	0	0	0	1	4	0	27	4	0	1	0	0	2	0	0	0	0
ENSG00000139567.8:E005	ENSG00000139567.8	ACVRL1	E005	0.575887	0.381491	1.72877	0.188568	1	0.214622	0.121804	-0.981331	chr12	52306116	52306154	39	+	1	0	0	0	1	0	0	0	0	1	0	0	0	1	0	0	0	0	4	0	1	0	0	0	0	1	0	0	0	0	0	1	0
ENSG00000198796.6:E011	ENSG00000198796.6	ALPK2	E011	0.0754713	0.582765	1.72714	0.188777	1	0.0346218	0.0298016	-0.224395	chr18	56274554	56274671	118	-	0	0	0	0	0	0	0	0	0	0	0	0	0	0	0	0	0	0	0	0	0	0	0	0	0	0	0	0	0	0	0	0	0
ENSG00000011566.10:E042	ENSG00000011566.10	MAP4K3	E042	11.6271	0.237999	1.72293	0.189317	1	1.11163	1.0308	-0.293454	chr2	39664207	39664442	236	-	0	1	11	38	7	7	7	0	0	12	0	6	7	3	13	5	4	5	8	6	8	9	12	1	2	4	1	7	5	13	4	14	4
ENSG00000163050.12:E005	ENSG00000163050.12	COQ8A	E005	8.50784	0.424373	1.72013	0.189677	1	0.94759	1.06567	0.435288	chr1	227105228	227105361	134	+	2	9	2	15	7	1	26	1	1	4	5	11	9	8	10	7	2	3	8	9	0	2	11	4	10	2	0	7	11	20	2	3	7
ENSG00000170390.10:E001	ENSG00000170390.10	DCLK2	E001	29.8377	0.0969711	1.71783	0.189973	1	1.46283	1.43986	-0.079099	chr4	150999426	151000179	754	+	9	23	118	30	13	16	9	9	2	69	5	5	10	41	75	26	4	42	23	14	44	27	23	35	49	18	14	13	15	35	13	29	1
ENSG00000141503.11:E040	ENSG00000141503.11	MINK1	E040	3.18647	0.623526	1.71768	0.189992	1	0.624748	0.615038	-0.0424416	chr17	4801349	4801349	1	+	1	0	2	11	0	1	6	0	21	2	1	1	11	0	0	3	2	7	1	0	0	8	3	10	7	3	0	0	7	1	4	6	0
ENSG00000109339.14:E051	ENSG00000109339.14	MAPK10	E051	0.424048	0.45927	1.71649	0.190145	1	0.14606	0.0859053	-0.870101	chr4	87374334	87374336	3	-	0	2	0	0	0	1	0	0	0	1	0	0	0	0	2	4	0	0	0	0	0	0	1	0	0	0	0	0	0	0	0	0	0
ENSG00000155657.19:E281	ENSG00000155657.19	TTN	E281	2.62367	0.65355	1.71619	0.190185	1	0.567297	0.538158	-0.134469	chr2	179578624	179578902	279	-	1	1	6	3	0	0	7	0	2	6	0	0	3	3	1	7	0	0	4	5	0	4	38	2	16	5	0	0	1	15	1	3	0
ENSG00000073803.9:E003	ENSG00000073803.9	MAP3K13	E003	8.11608	0.0966649	1.71524	0.190306	1	0.941443	0.993931	0.195431	chr3	185000749	185000764	16	+	3	6	0	14	8	6	8	1	2	13	10	7	2	9	11	7	1	3	6	4	11	16	10	10	10	6	1	1	7	10	4	0	2
ENSG00000035664.7:E015	ENSG00000035664.7	DAPK2	E015	1.01264	0.1215	1.71141	0.190802	1	0.307836	0.233996	-0.530989	chr15	64338497	64338521	25	-	0	0	0	0	0	0	0	4	2	0	1	0	0	3	2	2	0	1	0	0	1	1	0	0	0	0	0	3	2	0	4	0	1
ENSG00000183765.16:E027	ENSG00000183765.16	CHEK2	E027	2.11399	0.0954343	1.71136	0.19081	1	0.494729	0.441743	-0.266958	chr22	29126408	29126443	36	-	4	0	1	2	4	1	1	0	0	2	2	0	2	1	2	1	1	6	2	3	0	2	2	0	1	1	0	3	2	2	0	0	1
ENSG00000028116.12:E010	ENSG00000028116.12	VRK2	E010	0.577631	0.0740749	1.7099	0.190999	1	0.215878	0.166143	-0.466429	chr2	58275662	58275722	61	+	1	0	0	1	0	0	0	0	1	0	0	0	1	1	0	0	0	0	0	1	3	3	3	0	4	0	0	2	0	0	0	3	0
ENSG00000072195.10:E065	ENSG00000072195.10	SPEG	E065	21.9118	0.20487	1.70899	0.191116	1	1.22411	1.35198	0.447953	chr2	220357476	220358354	879	+	8	24	5	3	6	23	5	11	11	54	2	3	4	53	19	0	144	6	21	4	20	21	85	1	13	3	7	13	73	7	18	43	5
ENSG00000073803.9:E022	ENSG00000073803.9	MAP3K13	E022	2.89812	0.154253	1.70829	0.191207	1	0.60632	0.551184	-0.248883	chr3	185155333	185155418	86	+	0	0	0	1	2	1	3	1	1	2	0	13	0	1	2	3	5	1	4	4	1	4	8	0	5	0	0	3	4	3	1	1	0
ENSG00000006837.7:E011	ENSG00000006837.7	CDKL3	E011	1.60627	0.0660356	1.707	0.191376	1	0.427252	0.37222	-0.304166	chr5	133640096	133640113	18	-	1	2	0	1	0	2	0	1	0	5	1	2	0	11	0	4	0	2	4	0	0	1	7	0	10	0	0	4	0	3	1	1	0
ENSG00000072195.10:E012	ENSG00000072195.10	SPEG	E012	3.13541	0.0773164	1.70455	0.191694	1	0.522004	0.440823	-0.40311	chr2	220309547	220309603	57	+	2	1	3	0	1	3	0	0	0	10	0	0	1	4	0	0	53	0	3	0	0	4	4	0	0	0	0	1	10	0	5	6	0
ENSG00000119121.17:E030	ENSG00000119121.17	TRPM6	E030	0.999863	0.392436	1.70219	0.192002	1	0.271467	0.352756	0.528945	chr9	77427215	77427349	135	-	0	0	0	0	0	3	0	1	7	3	0	0	0	0	0	0	1	1	2	1	0	1	0	0	0	0	1	2	3	0	5	0	0
ENSG00000125834.8:E003	ENSG00000125834.8	STK35	E003	9.74686	0.251558	1.70211	0.192012	1	1.07739	0.951866	-0.461828	chr20	2083414	2083553	140	+	2	6	11	12	7	2	8	0	0	14	0	1	10	1	12	2	11	7	2	4	4	9	12	8	0	6	5	9	2	7	5	9	0
ENSG00000122025.10:E006	ENSG00000122025.10	FLT3	E006	1.30379	0.0450762	1.70203	0.192023	1	0.341493	0.387782	0.270911	chr13	28589727	28589838	112	-	0	1	0	7	0	0	1	1	8	1	1	2	2	1	1	1	0	1	1	1	6	0	0	0	0	0	3	0	0	0	6	0	0
ENSG00000204580.7:E015	ENSG00000204580.7	DDR1	E015	1.03582	0.440093	1.70132	0.192115	1	0.273657	0.38265	0.687268	chr6	30850761	30850861	101	+	0	1	0	1	0	1	0	1	0	0	0	2	0	0	0	0	0	1	1	0	0	1	0	0	0	0	0	5	0	0	6	0	2
ENSG00000185189.11:E001	ENSG00000185189.11	NRBP2	E001	1.75803	0.211828	1.70044	0.192231	1	0.451501	0.385119	-0.357113	chr8	144915891	144915916	26	-	4	0	2	4	0	1	9	0	1	0	1	0	2	0	4	0	1	4	8	1	0	0	0	0	2	5	4	0	2	1	0	0	0
ENSG00000163491.12:E046	ENSG00000163491.12	NEK10	E046	0.740424	0.0526714	1.69936	0.192372	1	0.243862	0.201346	-0.353012	chr3	27385763	27385861	99	-	1	0	0	2	1	0	2	0	0	3	1	1	1	2	1	0	0	0	2	0	1	2	5	0	2	0	0	0	0	1	1	1	0
ENSG00000125388.15:E009	ENSG00000125388.15	GRK4	E009	1.52965	0.20825	1.69891	0.192431	1	0.3932	0.438444	0.244091	chr4	2990454	2990566	113	+	5	5	3	3	0	0	1	1	1	3	1	2	0	1	0	5	1	1	2	0	1	0	1	0	1	0	1	1	1	0	3	7	2
ENSG00000027644.4:E012	ENSG00000027644.4	INSRR	E012	0.11628	0.539196	1.69852	0.192481	1	0.0545149	0.0174896	-1.7025	chr1	156815164	156815205	42	-	0	0	0	0	0	0	0	0	0	2	0	0	0	0	0	0	0	0	0	0	2	0	0	0	0	0	0	0	1	0	0	0	0
ENSG00000118515.7:E021	ENSG00000118515.7	SGK1	E021	2.76447	0.225386	1.6973	0.192641	1	0.54685	0.602212	0.250789	chr6	134496004	134496034	31	-	1	4	2	3	1	1	5	0	3	7	2	4	0	0	1	1	0	1	1	0	0	4	0	0	0	1	0	14	8	1	1	5	1
ENSG00000188906.9:E024	ENSG00000188906.9	LRRK2	E024	9.38904	0.327124	1.69619	0.192787	1	1.06282	0.915455	-0.54583	chr12	40681153	40681341	189	+	0	8	0	14	1	5	0	1	4	13	2	3	11	1	18	18	1	7	17	1	1	1	103	0	19	1	1	0	1	18	3	3	2
ENSG00000188906.9:E011	ENSG00000188906.9	LRRK2	E011	4.79654	0.255939	1.69358	0.19313	1	0.806864	0.698624	-0.437089	chr12	40645034	40645176	143	+	0	6	2	10	0	4	0	1	0	6	1	0	6	1	7	7	1	5	11	4	0	1	52	0	6	0	1	4	1	3	3	4	0
ENSG00000160145.11:E031	ENSG00000160145.11	KALRN	E031	7.72909	0.117082	1.69282	0.19323	1	0.932596	0.843686	-0.339359	chr3	124180737	124180803	67	+	2	3	2	0	12	0	1	1	4	6	10	2	0	10	46	31	2	6	0	2	1	46	8	0	33	0	0	2	4	0	5	1	1
ENSG00000146648.11:E006	ENSG00000146648.11	EGFR	E006	5.61876	0.105382	1.69167	0.193381	1	0.82539	0.812004	-0.052429	chr7	55086811	55087058	248	+	0	3	0	2	0	6	0	3	1	18	0	6	3	0	0	1	80	3	0	0	1	2	0	0	0	0	2	19	0	1	25	1	6
ENSG00000142208.11:E033	ENSG00000142208.11	AKT1	E033	13.0032	0.151526	1.69081	0.193494	1	1.17554	1.11941	-0.200794	chr14	105260456	105260461	6	-	16	5	6	15	24	7	10	5	0	5	5	17	30	2	10	1	11	15	17	7	7	4	15	20	18	6	7	23	13	10	3	5	9
ENSG00000067900.6:E002	ENSG00000067900.6	ROCK1	E002	0.439708	0.290895	1.6899	0.193614	1	0.130298	0.195591	0.701239	chr18	18533251	18533538	288	-	1	0	1	0	0	0	1	0	0	2	1	0	0	0	2	0	0	0	1	1	0	0	0	0	0	0	0	0	2	7	0	0	0
ENSG00000160602.9:E012	ENSG00000160602.9	NEK8	E012	1.57895	0.1839	1.68893	0.193743	1	0.399642	0.467128	0.355541	chr17	27064674	27064692	19	+	1	0	1	1	1	1	6	3	0	2	0	1	0	3	1	0	0	0	3	2	0	2	3	0	0	0	0	3	3	10	3	4	0
ENSG00000146872.13:E005	ENSG00000146872.13	TLK2	E005	15.7878	0.215384	1.68696	0.194003	1	1.21468	1.22328	0.0304141	chr17	60555200	60555426	227	+	13	11	14	23	4	11	7	6	6	7	13	13	3	14	25	10	5	26	29	11	20	10	22	9	0	9	8	16	9	6	10	10	10
ENSG00000013441.11:E002	ENSG00000013441.11	CLK1	E002	1.24336	0.154944	1.68283	0.194549	1	0.32853	0.375228	0.279663	chr2	201717821	201717918	98	-	4	1	3	5	1	2	7	0	0	0	1	0	0	3	1	0	0	1	0	0	2	3	2	0	3	0	0	0	2	5	2	2	0
ENSG00000174672.11:E036	ENSG00000174672.11	BRSK2	E036	19.6559	0.109781	1.68258	0.194582	1	1.29831	1.26485	-0.117314	chr11	1482200	1482366	167	+	0	10	1	3	26	0	46	10	0	5	13	20	90	10	7	0	1	3	0	0	175	3	3	65	8	78	0	90	8	57	3	9	0
ENSG00000010219.9:E012	ENSG00000010219.9	DYRK4	E012	3.57789	0.265765	1.68155	0.194719	1	0.689607	0.605362	-0.361443	chr12	4708194	4708332	139	+	0	2	2	5	2	3	3	2	8	9	0	2	6	11	11	6	0	1	2	10	1	1	3	1	6	0	0	1	3	5	1	1	1
ENSG00000160145.11:E020	ENSG00000160145.11	KALRN	E020	14.4061	0.125954	1.68118	0.194768	1	1.17856	1.11334	-0.233348	chr3	124132317	124132512	196	+	1	8	3	3	14	3	4	1	13	9	26	1	2	32	69	62	2	5	1	5	0	80	7	1	34	1	1	1	14	2	2	5	0
ENSG00000119121.17:E012	ENSG00000119121.17	TRPM6	E012	1.8632	0.0863995	1.67656	0.195382	1	0.458366	0.423818	-0.179988	chr9	77365580	77365638	59	-	2	0	1	3	2	0	0	0	6	5	0	0	0	2	1	1	18	29	0	9	0	1	0	0	0	0	1	2	8	0	1	0	0
ENSG00000071909.14:E012	ENSG00000071909.14	MYO3B	E012	0.90308	0.234583	1.6754	0.195537	1	0.252808	0.19294	-0.497796	chr2	171238526	171238622	97	+	0	0	0	0	0	0	0	0	0	1	0	0	0	1	0	0	0	0	0	0	0	1	1	0	0	0	0	0	0	0	0	1	0
ENSG00000155657.19:E347	ENSG00000155657.19	TTN	E347	0.22957	0.327701	1.6747	0.195631	1	0.105223	0.0167823	-2.79877	chr2	179641876	179642044	169	-	0	0	0	0	0	0	4	0	0	0	0	0	0	1	0	0	0	0	0	0	0	2	0	0	2	0	0	0	0	0	0	0	0
ENSG00000154358.15:E106	ENSG00000154358.15	OBSCN	E106	45.6514	0.260355	1.67318	0.195833	1	1.63678	1.63451	-0.00772586	chr1	228548457	228548951	495	+	27	3	79	14	17	5	2	222	44	11	2	5	46	35	12	1	3	37	11	27	25	57	215	6	2	19	1	30	520	40	9	10	9
ENSG00000119121.17:E001	ENSG00000119121.17	TRPM6	E001	38.6836	0.104134	1.66487	0.196947	1	1.58829	1.57229	-0.0545819	chr9	77337411	77339662	2252	-	8	6	18	73	27	45	2	8	140	178	4	8	19	40	56	2	231	577	28	179	1	21	5	14	0	0	8	27	304	7	35	7	9
ENSG00000113263.8:E004	ENSG00000113263.8	ITK	E004	2.685	0.226348	1.66195	0.19734	1	0.552083	0.504526	-0.224577	chr5	156635900	156636004	105	+	0	1	0	5	3	0	1	0	7	0	5	0	2	4	1	12	3	5	4	5	5	0	0	0	0	3	2	0	9	1	3	1	4
ENSG00000006837.7:E003	ENSG00000006837.7	CDKL3	E003	1.37738	0.20894	1.66101	0.197467	1	0.387826	0.315355	-0.434871	chr5	133622041	133622250	210	-	0	1	2	2	0	0	1	0	2	5	0	2	0	0	1	0	0	0	1	1	0	2	13	0	10	0	0	1	2	0	0	2	0
ENSG00000061938.12:E015	ENSG00000061938.12	TNK2	E015	1.34088	0.422848	1.66096	0.197474	1	0.367831	0.391024	0.132275	chr3	195603482	195603566	85	-	0	0	1	1	2	0	0	0	0	3	0	1	0	2	1	0	0	0	0	0	0	0	2	0	0	0	0	3	2	6	2	0	0
ENSG00000164076.12:E007	ENSG00000164076.12	CAMKV	E007	3.71654	0.0885176	1.6585	0.197806	1	0.508784	0.425742	-0.419268	chr3	49897904	49897982	79	-	0	0	17	4	0	0	0	0	0	0	2	0	3	9	0	0	0	0	2	2	1	2	5	0	0	0	0	0	0	0	0	0	0
ENSG00000169398.15:E092	ENSG00000169398.15	PTK2	E092	10.8186	0.13311	1.65636	0.198095	1	1.08397	1.05651	-0.0997139	chr8	141993941	141994093	153	-	7	6	8	17	3	9	6	2	10	13	17	5	7	3	7	6	12	5	14	4	13	3	9	3	7	4	3	3	7	4	5	7	11
ENSG00000169398.15:E034	ENSG00000169398.15	PTK2	E034	0.355055	0.097986	1.65585	0.198164	1	0.121288	0.163848	0.508471	chr8	141728148	141728310	163	-	0	1	0	0	0	1	0	0	0	1	0	0	0	0	0	0	0	0	0	0	0	0	0	0	0	0	0	0	2	0	0	2	1
ENSG00000027644.4:E011	ENSG00000027644.4	INSRR	E011	0.418612	0.123573	1.65256	0.198611	1	0.157351	0.116578	-0.503963	chr1	156814868	156815088	221	-	0	0	0	0	0	2	0	0	0	1	0	0	0	0	0	0	0	0	0	0	7	0	1	0	0	0	0	1	2	0	0	1	0
ENSG00000213923.6:E008	ENSG00000213923.6	CSNK1E	E008	6.4458	0.269302	1.6501	0.198946	1	0.830625	0.935059	0.399392	chr22	38689256	38689260	5	-	5	10	18	6	0	6	10	0	1	8	2	3	9	5	3	6	2	0	10	3	4	8	2	1	10	0	1	11	4	23	2	5	2
ENSG00000100030.10:E012	ENSG00000100030.10	MAPK1	E012	40.3359	0.180335	1.64789	0.199246	1	1.61184	1.54527	-0.227151	chr22	22221731	22221919	189	-	15	28	30	68	30	21	31	3	2	29	2	28	20	9	18	13	29	26	37	20	43	12	35	25	9	56	45	30	3	17	15	21	15
ENSG00000204256.8:E011	ENSG00000204256.8	BRD2	E011	4.12898	0.206323	1.63828	0.200561	1	0.691884	0.771943	0.326631	chr6	32940861	32940906	46	+	4	0	1	1	0	10	2	3	2	6	0	3	1	5	0	3	4	0	5	0	0	4	2	0	3	1	1	1	12	4	1	1	1
ENSG00000069020.14:E013	ENSG00000069020.14	MAST4	E013	0.930217	0.351643	1.6373	0.200696	1	0.275884	0.305723	0.203219	chr5	66124690	66124710	21	+	0	1	0	0	1	1	1	0	2	2	2	0	0	0	2	3	5	0	1	1	2	1	0	0	0	0	0	2	1	0	3	0	2
ENSG00000155657.19:E345	ENSG00000155657.19	TTN	E345	0.388795	0.387267	1.63316	0.201267	1	0.162043	0.055906	-1.71896	chr2	179639648	179639929	282	-	0	0	0	0	0	0	8	0	0	2	0	0	0	0	0	0	0	0	0	0	0	1	1	0	1	0	0	0	1	0	0	0	0
ENSG00000114904.8:E019	ENSG00000114904.8	NEK4	E019	15.1263	0.153006	1.63159	0.201483	1	1.21447	1.15536	-0.210096	chr3	52804873	52804955	83	-	0	9	7	17	15	2	7	0	0	13	4	0	14	6	16	11	24	26	11	19	14	15	21	5	3	5	0	9	8	13	13	13	10
ENSG00000140538.12:E023	ENSG00000140538.12	NTRK3	E023	3.92533	0.089588	1.63056	0.201625	1	0.563008	0.565281	0.0103833	chr15	88679170	88679271	102	-	0	0	0	0	1	2	0	0	0	2	0	0	0	5	1	0	0	1	0	0	0	0	0	2	0	1	4	0	0	0	3	0	2
ENSG00000196632.6:E024	ENSG00000196632.6	WNK3	E024	4.14925	0.0798448	1.6298	0.20173	1	0.722286	0.682722	-0.163975	chrX	54335528	54335748	221	-	9	2	0	2	0	1	5	1	9	3	6	3	5	5	3	4	2	9	0	1	0	0	21	5	0	0	4	2	4	6	0	0	3
ENSG00000168297.11:E008	ENSG00000168297.11	PXK	E008	1.2074	0.14598	1.62746	0.202054	1	0.357761	0.291705	-0.417749	chr3	58319033	58319351	319	+	0	2	0	1	0	0	0	0	3	0	0	0	0	0	1	0	0	1	3	0	0	1	0	1	0	0	0	0	0	3	1	1	0
ENSG00000115694.10:E043	ENSG00000115694.10	STK25	E043	3.85932	0.333787	1.62696	0.202124	1	0.690031	0.60814	-0.350956	chr2	242448000	242448001	2	-	1	3	12	17	1	0	4	1	0	2	0	0	2	2	6	2	5	5	0	2	7	8	2	0	2	4	2	4	0	7	3	1	0
ENSG00000066468.16:E043	ENSG00000066468.16	FGFR2	E043	3.62793	0.0550123	1.62342	0.202615	1	0.667984	0.646492	-0.0915575	chr10	123357599	123357748	150	-	0	1	0	0	8	5	1	2	0	0	0	4	3	0	0	2	4	1	0	0	1	0	0	0	0	0	15	22	0	0	29	0	2
ENSG00000134602.11:E001	ENSG00000134602.11	STK26	E001	3.05999	0.0743218	1.62238	0.20276	1	0.574142	0.5224	-0.239811	chrX	131157293	131157329	37	+	0	1	0	7	5	2	0	0	0	1	0	1	2	2	0	1	12	1	0	5	3	1	21	0	1	0	0	0	10	2	1	0	2
ENSG00000154928.12:E009	ENSG00000154928.12	EPHB1	E009	2.88999	0.0947455	1.62204	0.202808	1	0.600703	0.499106	-0.470745	chr3	134644658	134644722	65	+	9	0	4	0	0	4	0	4	1	0	0	2	3	14	10	0	0	7	1	1	0	2	1	0	4	1	0	2	1	1	0	0	0
ENSG00000136643.7:E015	ENSG00000136643.7	RPS6KC1	E015	13.843	0.114867	1.61944	0.203169	1	1.17182	1.12162	-0.17958	chr1	213415641	213415911	271	+	2	12	13	7	13	10	29	3	11	10	8	9	19	6	13	3	7	16	21	18	14	11	16	2	10	11	0	2	29	8	6	4	4
ENSG00000102572.10:E004	ENSG00000102572.10	STK24	E004	18.8717	0.189908	1.61708	0.2035	1	1.31431	1.26893	-0.158854	chr13	99107675	99108235	561	-	19	22	47	12	8	14	26	17	31	21	12	8	36	14	17	17	3	15	27	13	11	26	14	3	8	2	2	9	51	20	8	4	1
ENSG00000080823.17:E022	ENSG00000080823.17	MOK	E022	89.0676	0.888843	1.61611	0.203635	1	1.97552	1.92183	-0.180387	chr14	102701702	102701761	60	-	209	10	5	165	9	115	39	90	491	31	13	4	102	5	84	1	190	232	157	110	197	29	70	19	47	75	59	37	96	59	31	36	129
ENSG00000125388.15:E011	ENSG00000125388.15	GRK4	E011	3.25324	0.282188	1.61471	0.203831	1	0.621873	0.673203	0.22012	chr4	3005958	3006061	104	+	24	3	1	6	2	1	4	0	1	4	4	1	1	3	4	13	3	3	0	0	8	3	6	0	1	1	2	1	9	1	8	8	0
ENSG00000155657.19:E332	ENSG00000155657.19	TTN	E332	0.575032	0.471191	1.61438	0.203877	1	0.221029	0.0779627	-1.75461	chr2	179629254	179629538	285	-	1	0	0	0	0	0	8	0	0	0	0	0	0	1	0	1	1	2	0	0	0	2	0	0	1	0	0	0	0	2	0	0	0
ENSG00000134602.11:E007	ENSG00000134602.11	STK26	E007	0.0973569	0.634984	1.61329	0.204029	1	0.0323916	0.0498158	0.650382	chrX	131189484	131189549	66	+	0	0	0	0	1	0	0	0	0	0	0	0	0	0	0	0	0	0	0	0	0	0	1	0	0	0	0	0	0	0	0	0	0
ENSG00000198870.6:E006	ENSG00000198870.6	STKLD1	E006	6.46382	0.0710706	1.61312	0.204054	1	0.879398	0.922395	0.163366	chr9	136251401	136251475	75	+	2	9	1	5	1	5	7	11	1	8	7	2	7	1	22	3	0	2	8	4	10	3	0	3	4	2	1	3	8	15	14	13	2
ENSG00000107968.5:E007	ENSG00000107968.5	MAP3K8	E007	1.355	0.270712	1.61189	0.204226	1	0.419057	0.324359	-0.549011	chr10	30727751	30727844	94	+	3	0	0	1	0	2	2	0	1	2	1	3	0	2	1	0	1	4	0	5	1	1	1	0	0	0	0	6	5	2	2	1	0
ENSG00000154358.15:E132	ENSG00000154358.15	OBSCN	E132	2.78262	0.32292	1.61151	0.20428	1	0.517391	0.622401	0.478095	chr1	228565972	228566121	150	+	0	0	4	0	0	0	1	3	0	0	0	0	11	1	2	0	0	1	0	0	3	3	3	0	0	4	0	4	18	3	4	0	1
ENSG00000149269.5:E036	ENSG00000149269.5	PAK1	E036	3.77861	0.249083	1.60777	0.204806	1	0.680638	0.733233	0.217458	chr11	77185106	77185107	2	-	11	0	4	0	2	0	0	3	0	2	0	0	0	0	2	3	1	2	1	2	0	0	4	0	0	0	0	1	2	1	1	1	0
ENSG00000160145.11:E037	ENSG00000160145.11	KALRN	E037	17.815	0.13862	1.60704	0.204909	1	1.26527	1.19164	-0.26	chr3	124209541	124209731	191	+	4	16	6	1	23	3	6	0	8	17	19	3	3	35	80	101	0	9	6	9	6	126	8	0	58	2	4	6	38	2	5	6	1
ENSG00000185189.11:E019	ENSG00000185189.11	NRBP2	E019	38.3989	0.188486	1.60379	0.205367	1	1.59248	1.6435	0.173689	chr8	144921722	144921907	186	-	59	6	37	56	13	29	138	1	1	16	11	7	24	19	16	6	7	4	32	6	19	20	20	3	18	19	6	23	57	67	32	40	2
ENSG00000100490.5:E016	ENSG00000100490.5	CDKL1	E016	1.73082	0.185557	1.6024	0.205564	1	0.417349	0.482628	0.336482	chr14	50863936	50864122	187	-	2	0	1	1	2	0	1	1	1	0	1	2	3	3	0	0	1	0	2	0	1	1	1	0	0	1	2	0	0	0	0	1	0
ENSG00000149311.13:E006	ENSG00000149311.13	ATM	E006	5.41528	0.260288	1.60047	0.205837	1	0.781899	0.899719	0.457698	chr11	108094805	108094863	59	+	0	5	0	1	2	1	25	1	3	2	1	11	14	3	1	2	1	1	3	2	1	0	7	1	1	2	0	4	1	38	1	4	2
ENSG00000168038.6:E040	ENSG00000168038.6	ULK4	E040	14.2683	0.159902	1.59997	0.205908	1	1.17931	1.21952	0.142566	chr3	42003508	42003622	115	-	9	3	4	28	7	6	8	3	5	8	14	22	6	10	11	4	9	19	16	13	7	12	28	4	8	13	2	3	8	21	6	12	22
ENSG00000086015.16:E036	ENSG00000086015.16	MAST2	E036	1.96074	0.0940928	1.59844	0.206125	1	0.484796	0.43237	-0.267234	chr1	46501739	46501796	58	+	0	1	4	2	1	1	1	5	1	3	2	4	3	0	2	1	1	5	5	1	2	0	2	1	8	2	0	1	1	1	1	0	0
ENSG00000067606.11:E035	ENSG00000067606.11	PRKCZ	E035	0.381031	0.0856383	1.59759	0.206245	1	0.154955	0.110842	-0.560354	chr1	2082418	2082418	1	+	0	0	0	0	0	0	1	0	0	1	0	0	0	0	0	0	0	0	1	0	1	0	1	1	4	0	0	0	0	0	0	0	0
ENSG00000130822.11:E043	ENSG00000130822.11	PNCK	E043	2.87895	0.246014	1.58653	0.207822	1	0.564226	0.593891	0.133836	chrX	152951956	152952121	166	-	20	1	1	1	4	1	0	0	0	5	0	2	2	1	1	0	0	0	3	1	3	1	1	3	3	0	1	0	6	2	1	6	4
ENSG00000133083.10:E015	ENSG00000133083.10	DCLK1	E015	8.08614	0.957008	1.58565	0.207949	1	1.05937	0.291253	-3.45319	chr13	36429647	36429779	133	-	0	0	1	0	0	1	0	1	0	1	0	0	0	0	4	0	3	0	2	0	0	9	2	0	2	0	1	2	1	3	1	3	0
ENSG00000184343.6:E024	ENSG00000184343.6	SRPK3	E024	0.899558	0.134013	1.58339	0.208273	1	0.283786	0.253731	-0.216543	chrX	153050159	153050204	46	+	1	0	0	0	0	0	1	0	0	1	0	0	0	0	1	0	0	0	2	1	0	1	4	1	0	0	0	0	0	1	0	1	0
ENSG00000162409.6:E003	ENSG00000162409.6	PRKAA2	E003	1.57668	0.283063	1.58083	0.208641	1	0.303822	0.291015	-0.0858099	chr1	57157067	57157160	94	+	0	0	0	0	0	0	0	0	0	1	0	0	3	1	0	0	2	6	0	0	0	1	28	0	16	1	0	0	1	0	0	0	0
ENSG00000105221.12:E049	ENSG00000105221.12	AKT2	E049	3.1961	0.331246	1.57825	0.209013	1	0.630926	0.580169	-0.22429	chr19	40775330	40775447	118	-	4	1	2	7	1	2	11	7	0	1	3	5	1	1	2	3	5	1	1	0	0	4	0	3	7	1	1	10	5	2	1	2	0
ENSG00000188906.9:E022	ENSG00000188906.9	LRRK2	E022	3.86829	0.234261	1.57817	0.209024	1	0.723008	0.644796	-0.327836	chr12	40677677	40677754	78	+	1	5	1	6	1	0	0	0	1	4	0	0	6	0	6	9	0	2	8	4	0	1	41	0	11	1	0	0	0	6	5	1	0
ENSG00000160145.11:E077	ENSG00000160145.11	KALRN	E077	1.47233	0.12272	1.57518	0.209456	1	0.357741	0.462038	0.569181	chr3	124420885	124420963	79	+	1	0	2	1	2	1	0	0	1	2	1	2	1	5	3	2	1	0	0	1	0	3	0	1	10	0	0	4	1	0	0	1	0
ENSG00000114670.9:E029	ENSG00000114670.9	NEK11	E029	1.69662	0.134857	1.57414	0.209607	1	0.409759	0.458434	0.256036	chr3	131069126	131069303	178	+	1	0	4	2	1	1	2	0	3	1	0	2	4	1	5	2	0	1	2	3	0	2	23	0	0	1	0	1	5	5	0	0	0
ENSG00000114739.9:E002	ENSG00000114739.9	ACVR2B	E002	30.6554	0.10866	1.57136	0.210009	1	1.44888	1.51119	0.214083	chr3	38518778	38518985	208	+	15	8	23	20	13	5	24	24	17	15	12	21	16	40	31	24	28	40	33	38	25	18	53	13	26	17	9	10	4	13	5	12	86
ENSG00000146648.11:E028	ENSG00000146648.11	EGFR	E028	0.0782514	0.839196	1.5657	0.210833	1	0.0360188	0.00800608	-2.2165	chr7	55240539	55240621	83	+	0	0	0	0	0	1	0	0	0	0	0	0	2	0	0	0	0	0	0	0	0	0	0	0	0	0	0	0	0	0	0	0	0
ENSG00000115687.9:E002	ENSG00000115687.9	PASK	E002	1.84161	0.125942	1.56244	0.211308	1	0.434196	0.494671	0.306141	chr2	242045590	242045709	120	-	1	0	9	4	1	1	5	1	2	2	1	2	1	2	1	0	5	2	3	1	3	1	2	3	3	0	0	7	0	3	4	0	0
ENSG00000155657.19:E010	ENSG00000155657.19	TTN	E010	23.259	0.0960786	1.56178	0.211405	1	1.37847	1.4253	0.161968	chr2	179403267	179403566	300	-	6	5	16	20	1	38	46	3	33	37	63	36	11	25	16	11	14	2	74	10	24	50	23	9	14	11	20	9	9	46	18	29	31
ENSG00000010671.11:E018	ENSG00000010671.11	BTK	E018	6.15189	0.238925	1.5617	0.211417	1	0.841774	0.778463	-0.248899	chrX	100626621	100626689	69	-	2	8	2	10	3	2	3	4	19	16	9	3	1	8	16	17	8	5	2	13	7	2	4	0	2	3	0	0	4	0	5	8	3
ENSG00000072518.16:E001	ENSG00000072518.16	MARK2	E001	5.27863	0.163943	1.56024	0.21163	1	0.812162	0.739726	-0.289141	chr11	63606400	63606476	77	+	0	1	3	6	10	8	9	13	2	2	4	4	2	9	3	1	3	9	8	3	3	1	2	3	8	4	0	5	5	3	4	3	4
ENSG00000184216.7:E002	ENSG00000184216.7	IRAK1	E002	0.450435	0.127551	1.55876	0.211847	1	0.153711	0.206258	0.517526	chrX	153275957	153275959	3	-	0	2	0	0	2	0	0	0	0	1	1	0	0	1	0	2	0	0	0	1	1	0	0	0	0	0	0	0	0	0	0	0	0
ENSG00000123143.8:E036	ENSG00000123143.8	PKN1	E036	0.962271	0.651282	1.55574	0.212289	1	0.314137	0.226675	-0.631018	chr19	14582675	14582678	4	+	0	0	1	1	0	1	2	0	0	0	0	0	5	0	0	0	0	0	0	0	0	1	0	0	2	1	0	1	1	0	0	0	1
ENSG00000170209.4:E005	ENSG00000170209.4	ANKK1	E005	1.32248	0.11567	1.55159	0.212901	1	0.378883	0.311489	-0.409185	chr11	113266789	113266944	156	+	0	0	0	1	0	2	0	0	0	0	0	2	1	5	1	0	0	1	1	1	0	1	2	0	0	1	0	6	1	3	0	0	0
ENSG00000070808.11:E023	ENSG00000070808.11	CAMK2A	E023	0.716194	0.273598	1.54948	0.213212	1	0.246759	0.198426	-0.401606	chr5	149669193	149669286	94	-	1	1	0	0	1	0	1	5	1	2	1	0	2	1	0	1	0	0	0	0	2	0	0	0	1	2	0	0	0	0	0	0	0
ENSG00000072195.10:E010	ENSG00000072195.10	SPEG	E010	2.06771	0.126146	1.54442	0.213961	1	0.407521	0.307762	-0.593236	chr2	220309375	220309378	4	+	0	0	2	0	0	2	0	0	0	8	0	0	1	3	1	0	23	0	6	0	0	1	1	0	0	0	0	1	6	0	1	1	0
ENSG00000135250.12:E025	ENSG00000135250.12	SRPK2	E025	0.529239	0.103208	1.54246	0.214252	1	0.20516	0.163191	-0.404814	chr7	104937868	104937980	113	-	0	1	0	2	0	0	0	0	0	1	1	0	0	0	0	0	0	0	3	0	0	0	1	1	0	0	0	0	0	0	0	2	0
ENSG00000101049.10:E006	ENSG00000101049.10	SGK2	E006	1.13097	0.265961	1.54228	0.214279	1	0.302455	0.261625	-0.284325	chr20	42193875	42193926	52	+	0	0	2	0	0	4	3	0	0	0	0	0	0	7	0	0	0	1	1	0	0	1	1	0	1	0	0	0	2	0	0	1	0
ENSG00000138696.6:E009	ENSG00000138696.6	BMPR1B	E009	0.467496	0.70909	1.54178	0.214352	1	0.181671	0.140842	-0.439262	chr4	96025506	96025558	53	+	0	0	0	1	0	0	2	0	0	0	0	0	2	0	0	0	1	0	0	0	0	1	0	0	0	0	0	0	0	1	0	1	0
ENSG00000105221.12:E039	ENSG00000105221.12	AKT2	E039	2.4921	0.106298	1.53954	0.214687	1	0.530691	0.574238	0.201042	chr19	40761177	40761206	30	-	2	1	0	4	1	1	2	1	0	3	1	3	1	2	7	1	3	6	0	2	6	1	3	3	3	0	1	1	3	5	1	4	0
ENSG00000180815.10:E019	ENSG00000180815.10	MAP3K15	E019	0.548701	0.726434	1.53673	0.215105	1	0.196403	0.114176	-0.927261	chrX	19425306	19425401	96	-	0	0	0	0	4	0	1	0	0	0	0	0	1	1	0	0	0	2	0	0	0	0	0	0	0	0	0	0	2	1	0	0	0
ENSG00000146216.7:E011	ENSG00000146216.7	TTBK1	E011	0.326959	0.297622	1.53577	0.215248	1	0.107046	0.155825	0.626793	chr6	43225550	43225704	155	+	0	0	0	1	1	0	0	0	0	1	0	0	0	0	1	0	0	1	0	1	0	0	0	0	0	0	0	0	0	0	0	1	0
ENSG00000008128.18:E020	ENSG00000008128.18	CDK11A	E020	2.24352	0.131064	1.53021	0.216081	1	0.521196	0.477296	-0.213529	chr1	1647785	1647788	4	-	0	1	0	2	3	1	4	0	3	1	2	0	4	1	5	1	1	3	0	1	3	0	2	1	0	1	0	1	5	0	0	0	1
ENSG00000140538.12:E019	ENSG00000140538.12	NTRK3	E019	3.26742	0.0665001	1.52198	0.21732	1	0.500411	0.543344	0.204011	chr15	88670393	88670457	65	-	2	2	0	1	1	5	1	0	5	8	0	0	1	6	0	0	0	0	0	0	0	1	0	0	0	0	1	0	0	0	0	0	0
ENSG00000086288.7:E003	ENSG00000086288.7	NME8	E003	0.672237	0.460227	1.51749	0.217999	1	0.221129	0.283694	0.473376	chr7	37888426	37888554	129	+	0	0	0	1	1	0	0	0	0	2	0	3	0	1	3	0	0	0	0	0	0	0	0	0	11	0	0	0	0	0	0	0	0
ENSG00000136383.6:E009	ENSG00000136383.6	ALPK3	E009	1.01799	0.215912	1.51734	0.218023	1	0.288329	0.210672	-0.593985	chr15	85403268	85403303	36	+	0	0	1	0	3	0	0	1	2	5	0	0	0	8	2	0	0	0	0	1	0	0	4	0	0	1	0	0	0	0	0	0	0
ENSG00000183421.7:E009	ENSG00000183421.7	RIPK4	E009	46.8564	0.122904	1.51725	0.218036	1	1.70057	1.61518	-0.290038	chr21	43169314	43169363	50	-	1	27	2	30	226	19	33	3	1	2	0	76	109	6	18	64	1	29	13	25	0	29	162	38	5	17	1	135	2	35	39	64	10
ENSG00000141503.11:E024	ENSG00000141503.11	MINK1	E024	4.54142	0.180566	1.5158	0.218257	1	0.765601	0.707393	-0.236861	chr17	4796581	4796604	24	+	2	3	2	2	5	7	7	4	1	6	4	3	7	10	7	3	1	2	3	2	0	5	3	4	3	3	1	6	2	4	4	2	0
ENSG00000137601.11:E045	ENSG00000137601.11	NEK1	E045	0.793788	0.211928	1.51542	0.218315	1	0.233901	0.296215	0.454708	chr4	170533764	170533778	15	-	0	2	0	0	0	0	1	0	0	0	0	3	0	0	0	0	0	1	1	1	0	2	0	0	1	0	0	0	0	1	1	0	0
ENSG00000145348.12:E043	ENSG00000145348.12	TBCK	E043	0.418773	0.112528	1.51487	0.218398	1	0.138172	0.177414	0.429767	chr4	107237393	107237423	31	-	0	0	1	0	0	0	0	0	0	0	0	0	0	0	0	0	0	1	0	1	0	0	0	0	2	1	0	0	0	3	1	0	0
ENSG00000214102.3:E010	ENSG00000214102.3	WEE2	E010	0.583335	0.131584	1.51484	0.218403	1	0.182931	0.23117	0.424124	chr7	141424826	141424996	171	+	1	0	0	0	0	0	1	0	1	1	0	3	0	1	0	0	0	0	1	0	1	1	3	0	0	0	0	0	0	0	0	0	0
ENSG00000140538.12:E022	ENSG00000140538.12	NTRK3	E022	1.80618	0.0835603	1.51482	0.218406	1	0.350009	0.359937	0.059062	chr15	88679130	88679169	40	-	0	1	0	0	0	0	0	0	0	1	0	0	0	3	1	0	0	0	0	0	0	0	0	0	0	0	0	0	0	0	1	0	0
ENSG00000127564.12:E027	ENSG00000127564.12	PKMYT1	E027	7.08736	0.121469	1.51383	0.218556	1	0.896083	0.923275	0.103018	chr16	3029914	3029937	24	-	1	2	2	6	10	3	0	25	0	4	7	19	7	3	3	0	4	4	1	5	4	2	4	6	1	17	9	13	4	0	6	6	25
ENSG00000146904.4:E014	ENSG00000146904.4	EPHA1	E014	3.75403	0.0422884	1.5132	0.218651	1	0.694903	0.72612	0.128793	chr7	143096351	143096506	156	-	0	0	0	1	0	7	0	3	1	0	1	16	2	0	3	1	0	0	0	4	6	1	0	0	0	0	0	82	1	3	45	1	16
ENSG00000154358.15:E109	ENSG00000154358.15	OBSCN	E109	3.15629	0.287349	1.51205	0.218826	1	0.604181	0.515088	-0.409074	chr1	228553137	228553261	125	+	0	0	2	1	0	0	0	8	3	1	0	0	5	2	0	0	0	0	0	2	0	5	6	0	0	2	0	3	42	1	0	4	0
ENSG00000183765.16:E040	ENSG00000183765.16	CHEK2	E040	1.06481	0.155452	1.51131	0.218939	1	0.296897	0.347547	0.321683	chr22	29137827	29137832	6	-	2	1	0	0	4	2	1	0	1	1	1	2	1	1	0	2	0	0	3	0	0	2	2	0	1	0	1	1	1	2	0	2	0
ENSG00000198796.6:E002	ENSG00000198796.6	ALPK2	E002	1.63492	0.16407	1.51028	0.219097	1	0.40236	0.532051	0.656376	chr18	56165281	56165329	49	-	1	1	3	9	0	4	3	0	4	10	0	1	0	2	5	1	1	1	0	2	2	17	1	0	0	0	0	3	0	2	6	2	0
ENSG00000115977.14:E002	ENSG00000115977.14	AAK1	E002	44.3121	0.162494	1.5082	0.219413	1	1.61455	1.65881	0.150498	chr2	69694919	69703095	8177	-	13	36	25	26	25	21	31	38	29	48	38	21	20	71	60	31	27	50	69	42	74	46	51	13	76	25	17	60	36	61	40	63	26
ENSG00000010810.13:E055	ENSG00000010810.13	FYN	E055	3.31669	0.39345	1.50766	0.219497	1	0.599595	0.670541	0.306918	chr6	112194628	112194633	6	-	1	7	6	19	1	0	3	0	0	2	0	4	1	0	2	0	2	0	2	2	2	2	3	2	1	7	0	1	0	1	2	1	0
ENSG00000073803.9:E026	ENSG00000073803.9	MAP3K13	E026	3.49672	0.180715	1.50609	0.219737	1	0.667724	0.607746	-0.25895	chr3	185169075	185169183	109	+	1	1	0	1	3	6	6	0	4	2	2	16	0	5	2	1	6	0	1	3	0	2	5	1	5	1	0	1	1	3	3	3	0
ENSG00000148053.11:E025	ENSG00000148053.11	NTRK2	E025	12.0484	0.253351	1.4964	0.221226	1	1.05679	1.10299	0.167411	chr9	87486704	87492813	6110	+	2	0	0	0	7	2	1	0	7	11	0	3	16	6	13	11	1	4	4	6	1	3	0	1	1	0	8	0	3	2	4	0	0
ENSG00000177453.3:E005	ENSG00000177453.3	NIM1K	E005	31.9484	0.15272	1.49385	0.22162	1	1.55331	1.53054	-0.077875	chr5	43280082	43280950	869	+	17	2	3	13	0	7	5	18	1	35	16	3	69	285	15	39	25	8	0	62	4	32	17	0	4	0	3	9	31	23	42	55	1
ENSG00000120899.13:E011	ENSG00000120899.13	PTK2B	E011	1.92637	0.399908	1.4929	0.221767	1	0.473076	0.406826	-0.345964	chr8	27238168	27238309	142	+	0	2	0	7	3	1	0	2	3	2	6	1	0	0	4	3	1	1	0	15	1	1	0	0	0	2	1	1	2	0	2	2	1
ENSG00000105613.5:E029	ENSG00000105613.5	MAST1	E029	8.37257	0.451045	1.49264	0.221808	1	0.907309	0.920001	0.0480187	chr19	12979880	12980109	230	+	0	0	15	0	7	0	10	78	1	3	3	0	3	110	10	5	1	0	0	1	13	5	59	3	8	0	0	12	11	0	0	1	5
ENSG00000080823.17:E033	ENSG00000080823.17	MOK	E033	17.2068	0.369287	1.49205	0.221898	1	1.27984	1.22637	-0.188145	chr14	102718254	102718332	79	-	41	11	6	22	15	9	30	10	21	10	27	14	19	21	52	15	15	33	24	5	52	25	34	12	16	5	7	5	28	20	8	12	29
ENSG00000145348.12:E002	ENSG00000145348.12	TBCK	E002	0.984794	0.0893641	1.49159	0.22197	1	0.30005	0.247174	-0.376663	chr4	106967233	106967236	4	-	0	3	0	0	0	1	0	0	0	1	2	1	1	0	1	2	0	6	1	0	0	0	4	0	0	1	0	1	3	1	2	0	0
ENSG00000169398.15:E013	ENSG00000169398.15	PTK2	E013	0.683277	0.239267	1.48934	0.222319	1	0.214008	0.255015	0.327134	chr8	141673184	141673187	4	-	0	0	4	0	0	2	1	0	0	2	0	0	0	1	1	0	0	0	0	0	0	1	0	0	0	0	0	3	0	2	2	1	0
ENSG00000070019.3:E006	ENSG00000070019.3	GUCY2C	E006	6.43395	0.189836	1.48865	0.222426	1	0.820492	0.902368	0.315476	chr12	14774939	14775131	193	-	0	2	0	10	3	3	12	0	2	8	0	6	0	17	0	4	1	6	0	1	0	4	3	1	2	1	0	6	15	0	13	24	9
ENSG00000140538.12:E028	ENSG00000140538.12	NTRK3	E028	2.81894	0.0803813	1.48341	0.223242	1	0.467244	0.441359	-0.132579	chr15	88726649	88726720	72	-	1	1	1	0	0	0	1	0	3	5	0	0	2	3	1	1	0	0	0	2	0	0	0	1	0	0	1	0	0	0	2	0	0
ENSG00000185532.10:E005	ENSG00000185532.10	PRKG1	E005	6.3671	0.109743	1.48337	0.223248	1	0.84514	0.8594	0.0551165	chr10	52913039	52913090	52	+	1	3	4	1	3	2	0	0	16	14	12	1	1	21	1	0	1	9	9	3	7	8	15	7	15	0	1	0	6	2	3	5	1
ENSG00000102882.7:E024	ENSG00000102882.7	MAPK3	E024	0.226577	0.247823	1.4776	0.224151	1	0.100193	0.0479839	-1.15134	chr16	30134797	30134827	31	-	0	0	0	0	0	0	0	0	0	0	0	0	0	0	0	0	0	0	1	1	0	0	0	0	0	0	0	0	0	0	0	0	0
ENSG00000125388.15:E022	ENSG00000125388.15	GRK4	E022	1.22621	0.24606	1.47631	0.224352	1	0.340629	0.395733	0.320635	chr4	3042299	3042454	156	+	2	1	0	4	0	1	1	1	0	2	1	1	2	4	4	2	0	1	0	1	0	0	3	0	6	1	0	0	1	0	3	2	0
ENSG00000080823.17:E037	ENSG00000080823.17	MOK	E037	27.7517	0.343316	1.47498	0.224561	1	1.47792	1.4295	-0.16671	chr14	102771299	102771488	190	-	49	15	10	38	12	24	30	18	34	14	34	25	38	31	36	15	45	28	30	16	14	29	53	15	24	9	12	5	35	34	16	17	25
ENSG00000130413.11:E006	ENSG00000130413.11	STK33	E006	2.84724	0.0445172	1.47449	0.224638	1	0.537112	0.598434	0.279406	chr11	8457574	8457686	113	-	0	1	0	2	1	0	1	0	0	1	0	0	0	4	0	0	31	3	0	1	1	3	9	0	21	0	0	0	1	2	1	0	0
ENSG00000123612.11:E008	ENSG00000123612.11	ACVR1C	E008	10.0094	0.0588495	1.47148	0.225113	1	1.00623	0.923558	-0.308083	chr2	158412605	158412844	240	-	3	0	3	2	13	8	16	2	8	1	0	3	1	1	1	1	0	12	0	6	21	9	27	1	0	2	0	18	9	1	4	2	4
ENSG00000138769.6:E001	ENSG00000138769.6	CDKL2	E001	17.1392	0.0721294	1.46628	0.225934	1	1.19514	1.23828	0.152552	chr4	76503215	76504073	859	-	0	38	3	59	0	0	12	3	0	2	1	50	0	0	11	7	3	5	29	8	0	0	248	0	7	9	9	44	33	9	6	14	4
ENSG00000165752.12:E020	ENSG00000165752.12	STK32C	E020	8.18309	0.347615	1.46475	0.226175	1	0.913763	1.04279	0.479242	chr10	134145327	134145335	9	-	7	13	12	30	1	3	16	10	1	4	5	7	5	5	12	1	5	9	5	12	8	0	21	9	2	6	9	3	5	6	3	5	2
ENSG00000168038.6:E002	ENSG00000168038.6	ULK4	E002	52.7399	0.527857	1.46314	0.226431	1	1.7419	1.71888	-0.0779479	chr3	41290980	41291065	86	-	39	5	31	32	11	3	10	17	1	15	6	17	6	125	32	5	6	1	286	396	14	12	49	5	4	8	10	1	42	18	10	13	163
ENSG00000103653.12:E010	ENSG00000103653.12	CSK	E010	1.1976	0.270996	1.46206	0.226603	1	0.347657	0.289968	-0.369206	chr15	75085387	75085589	203	+	1	0	6	0	0	1	0	0	2	1	0	1	1	0	0	0	0	1	0	0	0	0	1	0	3	0	1	4	3	2	0	1	0
ENSG00000114739.9:E004	ENSG00000114739.9	ACVR2B	E004	28.3915	0.111647	1.46016	0.226905	1	1.41716	1.47869	0.211938	chr3	38519632	38519783	152	+	9	9	28	21	12	4	20	12	10	12	9	19	17	37	45	23	19	38	41	55	34	22	26	6	27	17	14	11	7	10	4	14	80
ENSG00000103653.12:E011	ENSG00000103653.12	CSK	E011	3.9324	0.343614	1.45697	0.227412	1	0.667717	0.729817	0.257979	chr15	75090255	75090552	298	+	0	1	37	1	3	4	10	0	0	7	2	1	1	9	7	1	2	2	3	5	0	0	1	0	2	0	3	7	13	12	0	5	4
ENSG00000155657.19:E275	ENSG00000155657.19	TTN	E275	0.136991	0.220011	1.4548	0.227759	1	0.0685905	2.28253e-05	-11.6685	chr2	179575362	179575649	288	-	0	0	0	0	0	0	1	0	0	0	0	0	0	0	0	0	0	0	0	0	0	0	0	0	0	0	0	0	0	0	0	0	0
ENSG00000122025.10:E014	ENSG00000122025.10	FLT3	E014	0.952261	0.0605658	1.45449	0.227808	1	0.278834	0.312601	0.227318	chr13	28608219	28608351	133	-	0	3	1	1	0	1	0	0	2	1	1	1	0	0	0	1	0	0	0	2	6	1	0	0	0	0	0	4	2	0	2	0	0
ENSG00000177169.5:E025	ENSG00000177169.5	ULK1	E025	1.46486	0.118388	1.45425	0.227847	1	0.401609	0.35326	-0.276853	chr12	132400705	132400942	238	+	1	0	1	1	0	0	3	0	0	3	1	0	0	3	1	0	0	3	1	2	0	1	2	0	3	1	0	3	9	7	0	2	0
ENSG00000162526.6:E001	ENSG00000162526.6	TSSK3	E001	2.931	0.278515	1.45311	0.228029	1	0.580665	0.578911	-0.00791019	chr1	32819055	32819142	88	+	4	0	0	2	1	0	2	2	0	3	3	1	2	1	4	0	0	1	7	4	3	2	4	2	5	0	1	3	1	2	0	5	1
ENSG00000102096.9:E005	ENSG00000102096.9	PIM2	E005	14.0911	0.152966	1.44977	0.228565	1	1.17238	1.17332	0.00335058	chrX	48772670	48773012	343	-	8	6	6	19	4	7	22	12	9	9	32	4	30	38	10	18	15	4	11	32	13	6	10	7	0	6	1	16	25	23	17	6	2
ENSG00000106799.8:E009	ENSG00000106799.8	TGFBR1	E009	0.359675	0.157665	1.44763	0.228909	1	0.145019	0.105269	-0.531362	chr9	101890216	101890284	69	+	1	1	0	1	0	1	1	0	0	0	2	0	0	0	1	0	0	0	1	0	0	0	0	2	0	0	0	0	0	0	0	0	0
ENSG00000134072.6:E003	ENSG00000134072.6	CAMK1	E003	13.9124	0.150125	1.44614	0.229148	1	1.1354	1.20258	0.239421	chr3	9799306	9799412	107	-	5	5	14	12	7	7	14	26	2	20	13	11	15	20	16	13	32	9	23	11	19	12	11	9	19	8	5	4	17	24	6	29	13
ENSG00000142875.15:E005	ENSG00000142875.15	PRKACB	E005	0.178518	0.25472	1.44188	0.229836	1	0.055914	0.12768	1.31465	chr1	84630000	84630005	6	+	0	0	0	0	0	0	0	0	0	0	0	0	0	0	0	0	0	1	0	0	0	0	8	0	1	0	1	0	0	0	0	0	0
ENSG00000188906.9:E002	ENSG00000188906.9	LRRK2	E002	2.3483	0.241134	1.43937	0.230242	1	0.558192	0.479813	-0.3738	chr12	40618813	40618875	63	+	1	3	1	8	0	0	0	1	0	0	0	2	0	0	3	7	0	2	2	2	2	1	14	0	1	0	0	0	0	9	0	0	2
ENSG00000010810.13:E042	ENSG00000010810.13	FYN	E042	3.55359	0.856783	1.43695	0.230633	1	0.657211	0.601749	-0.240826	chr6	112135095	112135310	216	-	0	0	1	1	3	36	0	0	0	2	0	0	0	0	0	0	0	0	2	53	1	0	0	0	0	1	0	1	0	0	0	0	0
ENSG00000169398.15:E099	ENSG00000169398.15	PTK2	E099	50.1601	0.172056	1.43568	0.230839	1	1.71951	1.67873	-0.138249	chr8	142011277	142011295	19	-	33	14	40	57	43	32	25	0	0	45	3	32	25	18	34	27	30	46	39	30	112	24	57	21	7	45	13	41	31	37	25	56	5
ENSG00000077264.10:E004	ENSG00000077264.10	PAK3	E004	2.35102	0.484338	1.43522	0.230914	1	0.515079	0.325889	-1.02454	chrX	110339605	110339643	39	+	0	0	0	0	0	0	0	0	0	1	0	0	2	3	0	0	4	8	0	0	0	2	1	0	0	0	0	0	0	0	1	33	0
ENSG00000164076.12:E012	ENSG00000164076.12	CAMKV	E012	3.3649	0.100781	1.43447	0.231036	1	0.463072	0.526909	0.312063	chr3	49898621	49898733	113	-	2	0	10	4	0	0	0	0	0	0	1	0	1	10	0	0	0	0	3	0	0	0	2	0	0	0	0	3	0	0	0	0	1
ENSG00000123815.7:E032	ENSG00000123815.7	COQ8B	E032	5.64016	0.0946559	1.43301	0.231274	1	0.812462	0.846844	0.134069	chr19	41220991	41221003	13	-	4	12	0	6	8	5	9	8	0	4	7	8	1	1	2	3	3	7	2	1	2	6	4	5	4	14	0	11	6	4	3	3	4
ENSG00000146904.4:E015	ENSG00000146904.4	EPHA1	E015	8.27165	0.0437492	1.42988	0.231784	1	1.00159	1.01946	0.0657755	chr7	143096744	143097146	403	-	0	3	0	7	2	26	0	8	1	2	1	33	1	3	5	0	3	0	3	5	10	0	0	0	0	1	2	176	3	0	99	0	29
ENSG00000125508.3:E007	ENSG00000125508.3	SRMS	E007	0.353986	0.218157	1.42501	0.232581	1	0.138945	0.136312	-0.0322086	chr20	62175580	62175701	122	-	2	0	0	0	0	0	0	0	0	0	0	0	0	0	0	0	0	1	0	0	0	0	0	0	0	0	0	0	5	0	0	0	0
ENSG00000163050.12:E004	ENSG00000163050.12	COQ8A	E004	2.79334	0.438448	1.42331	0.232859	1	0.564061	0.629652	0.291845	chr1	227098290	227098458	169	+	0	2	0	5	0	2	5	0	1	3	4	1	5	3	1	1	1	1	2	2	1	0	3	0	4	0	1	8	4	3	1	1	5
ENSG00000154358.15:E004	ENSG00000154358.15	OBSCN	E004	13.8139	0.184356	1.42129	0.233191	1	1.14127	1.14384	0.00921023	chr1	228401142	228401411	270	+	6	1	71	3	11	2	2	8	7	15	1	1	8	7	2	2	1	6	32	16	3	12	14	12	0	7	4	10	26	15	1	4	10
ENSG00000135446.12:E031	ENSG00000135446.12	CDK4	E031	29.2464	0.104007	1.42095	0.233248	1	1.45557	1.49716	0.142943	chr12	58146137	58146304	168	-	33	18	43	33	22	6	13	14	2	20	16	20	7	49	37	16	42	13	24	9	23	22	21	18	15	15	9	64	23	18	24	32	62
ENSG00000213923.6:E006	ENSG00000213923.6	CSNK1E	E006	32.5914	0.255112	1.41612	0.234044	1	1.48507	1.60133	0.397623	chr22	38688320	38688549	230	-	49	40	133	29	12	35	41	7	6	45	14	12	17	45	9	14	41	5	49	14	17	18	21	14	19	6	24	33	31	70	12	15	5
ENSG00000119121.17:E042	ENSG00000119121.17	TRPM6	E042	0.746165	0.42919	1.41531	0.234177	1	0.216393	0.302311	0.639197	chr9	77473585	77473664	80	-	0	0	0	0	1	0	1	0	5	7	0	1	0	0	0	0	1	0	0	0	0	0	0	0	0	0	0	0	3	1	1	0	0
ENSG00000125388.15:E008	ENSG00000125388.15	GRK4	E008	0.926942	0.246376	1.4149	0.234245	1	0.285836	0.326374	0.266521	chr4	2986240	2986335	96	+	1	3	1	1	2	0	2	0	0	1	1	2	0	1	1	2	1	0	0	0	3	0	0	0	0	0	0	0	1	0	1	1	1
ENSG00000066468.16:E013	ENSG00000066468.16	FGFR2	E013	2.09177	0.0580134	1.41388	0.234413	1	0.504224	0.45599	-0.239649	chr10	123243212	123243231	20	-	1	0	0	1	0	2	0	3	0	0	0	2	4	0	0	1	1	0	1	0	0	1	0	0	0	0	6	10	0	0	12	0	5
ENSG00000154358.15:E050	ENSG00000154358.15	OBSCN	E050	14.7716	0.119603	1.41316	0.234532	1	1.1529	1.20871	0.198498	chr1	228480224	228480487	264	+	21	2	101	3	3	3	2	53	28	10	0	2	1	9	2	3	1	14	19	15	4	16	15	6	0	9	10	6	58	20	0	3	13
ENSG00000071054.11:E010	ENSG00000071054.11	MAP4K4	E010	0.758428	0.0764054	1.41253	0.234637	1	0.227306	0.276582	0.372786	chr2	102413726	102413845	120	+	1	0	0	0	0	0	0	0	0	3	4	2	0	2	0	0	2	0	1	0	0	2	1	1	0	0	0	0	0	0	0	1	0
ENSG00000115694.10:E032	ENSG00000115694.10	STK25	E032	4.71977	0.177081	1.41116	0.234864	1	0.736529	0.786653	0.201412	chr2	242441247	242441418	172	-	1	1	10	4	0	9	7	6	2	9	4	1	2	7	0	1	2	1	8	3	0	2	9	2	2	8	1	10	6	4	2	5	0
ENSG00000123374.6:E009	ENSG00000123374.6	CDK2	E009	15.8718	0.204207	1.41046	0.23498	1	1.2141	1.28585	0.252563	chr12	56364382	56364525	144	+	1	1	8	24	14	5	15	6	1	20	15	43	11	12	6	0	2	3	20	12	2	3	3	16	0	4	5	18	16	15	2	3	17
ENSG00000121989.10:E002	ENSG00000121989.10	ACVR2A	E002	7.65385	0.103451	1.40906	0.235213	1	0.924587	0.882671	-0.159117	chr2	148602185	148602275	91	+	0	2	7	1	4	7	5	0	1	4	2	3	5	6	10	4	3	10	12	4	7	10	16	1	2	4	3	7	7	9	3	3	2
ENSG00000081320.6:E015	ENSG00000081320.6	STK17B	E015	2.21923	0.348379	1.40784	0.235415	1	0.506223	0.438277	-0.340847	chr2	197035558	197035724	167	-	0	3	0	0	1	0	6	0	1	0	0	0	8	1	1	2	0	1	1	5	2	1	0	1	1	1	1	4	2	0	1	0	0
ENSG00000155657.19:E370	ENSG00000155657.19	TTN	E370	0.455189	0.443921	1.40273	0.236266	1	0.187543	0.032902	-2.77867	chr2	179664214	179664458	245	-	0	0	0	0	0	0	4	0	0	1	0	0	0	1	0	0	1	2	0	0	0	4	0	0	0	0	0	0	0	0	0	0	0
ENSG00000180815.10:E016	ENSG00000180815.10	MAP3K15	E016	0.761933	0.729489	1.40249	0.236308	1	0.24805	0.177064	-0.613843	chrX	19413199	19413326	128	-	2	0	0	2	4	0	1	0	0	0	0	0	3	2	0	0	0	7	0	0	0	0	0	1	0	0	0	0	4	0	0	0	0
ENSG00000072518.16:E003	ENSG00000072518.16	MARK2	E003	1.59089	0.457125	1.40158	0.236459	1	0.413645	0.402764	-0.0593223	chr11	63606565	63606766	202	+	1	0	0	9	4	0	0	0	0	2	0	0	0	1	2	0	2	0	0	2	1	0	0	1	0	2	1	3	0	0	1	0	0
ENSG00000121101.11:E010	ENSG00000121101.11	TEX14	E010	6.79872	0.146819	1.4008	0.236589	1	0.872305	0.780859	-0.357154	chr17	56649282	56649487	206	-	25	1	2	2	26	0	2	0	0	0	0	0	6	36	4	1	0	1	3	4	1	2	0	5	2	0	1	0	29	6	8	2	0
ENSG00000067992.8:E013	ENSG00000067992.8	PDK3	E013	5.63895	0.103481	1.39958	0.236794	1	0.836144	0.798791	-0.146379	chrX	24552186	24552542	357	+	3	6	1	4	9	4	2	2	7	8	1	7	3	5	11	5	13	9	3	4	5	1	13	3	17	3	0	0	2	9	6	1	6
ENSG00000154358.15:E018	ENSG00000154358.15	OBSCN	E018	10.2362	0.204876	1.39617	0.237366	1	1.01905	1.02949	0.0383016	chr1	228444352	228444627	276	+	6	0	97	1	10	0	0	4	3	14	2	1	6	7	4	1	4	3	29	4	10	15	5	6	0	4	8	4	29	11	0	1	1
ENSG00000197168.7:E008	ENSG00000197168.7	NEK5	E008	1.8242	0.121285	1.3956	0.237462	1	0.411811	0.466688	0.286733	chr13	52661474	52661590	117	-	1	4	1	1	3	0	4	0	2	0	0	1	0	7	1	0	0	0	5	0	0	10	6	8	0	0	0	0	4	3	0	0	0
ENSG00000038382.13:E052	ENSG00000038382.13	TRIO	E052	16.7006	0.0990054	1.39326	0.237855	1	1.22925	1.19334	-0.127096	chr5	14487573	14487839	267	+	14	2	11	24	3	1	4	2	4	8	2	32	12	8	10	5	24	17	19	7	10	21	14	6	6	8	6	9	5	10	8	4	1
ENSG00000154928.12:E023	ENSG00000154928.12	EPHB1	E023	17.2938	0.144932	1.39309	0.237884	1	1.19972	1.38161	0.637088	chr3	134911418	134911665	248	+	27	2	7	3	2	26	0	23	4	8	5	0	19	104	114	0	2	24	0	16	2	1	5	0	43	1	0	0	30	56	1	6	1
ENSG00000099875.10:E024	ENSG00000099875.10	MKNK2	E024	39.8118	0.109917	1.39183	0.238096	1	1.63794	1.61041	-0.0936756	chr19	2046516	2046602	87	-	8	5	56	94	27	21	28	9	0	31	1	38	9	8	52	18	58	16	5	124	90	18	23	34	54	37	17	38	34	33	30	20	33
ENSG00000134398.8:E005	ENSG00000134398.8	ERN2	E005	0.276622	0.204762	1.39112	0.238216	1	0.115027	0.068848	-0.819887	chr16	23702623	23702746	124	-	0	0	0	0	1	0	0	0	0	0	0	0	0	0	0	0	0	0	2	0	0	0	0	0	0	0	0	0	0	0	0	1	0
ENSG00000213923.6:E005	ENSG00000213923.6	CSNK1E	E005	57.5823	0.202967	1.38855	0.238651	1	1.73158	1.83247	0.340812	chr22	38687945	38688319	375	-	79	54	183	41	21	60	51	13	11	69	41	38	21	85	40	43	56	14	102	37	31	49	41	21	47	4	47	78	68	122	22	62	20
ENSG00000073803.9:E002	ENSG00000073803.9	MAP3K13	E002	0.651293	0.087532	1.38418	0.239391	1	0.20092	0.243365	0.352984	chr3	185000741	185000748	8	+	1	1	0	0	0	2	2	0	0	1	1	1	0	0	1	0	0	0	1	1	0	2	1	0	2	1	0	1	1	0	0	0	0
ENSG00000142186.12:E006	ENSG00000142186.12	SCYL1	E006	10.0894	0.115874	1.38411	0.239403	1	1.04174	1.06159	0.0723715	chr11	65292884	65293044	161	+	2	4	8	6	9	5	9	15	4	1	14	7	12	5	4	3	5	3	3	7	6	7	1	8	3	4	4	4	6	2	1	25	17
ENSG00000131023.8:E014	ENSG00000131023.8	LATS1	E014	1.34365	0.384124	1.38189	0.23978	1	0.338389	0.392649	0.317178	chr6	150039242	150039392	151	-	1	4	2	6	1	0	2	0	0	2	0	0	1	1	7	0	0	1	4	5	3	0	0	1	0	2	2	3	0	0	1	4	0
ENSG00000125388.15:E020	ENSG00000125388.15	GRK4	E020	4.00269	0.252459	1.38162	0.239826	1	0.697456	0.728272	0.126971	chr4	3039101	3039238	138	+	14	8	4	8	0	0	4	4	1	6	4	3	2	9	4	12	3	9	0	0	4	0	4	1	10	2	1	0	6	3	5	15	0
ENSG00000069020.14:E014	ENSG00000069020.14	MAST4	E014	0.0989216	0.147999	1.38138	0.239865	1	0.0352609	0.0783655	1.22531	chr5	66166606	66166680	75	+	0	0	0	0	0	0	0	0	0	0	0	0	0	0	2	0	0	0	0	0	0	0	0	0	0	0	0	0	0	0	0	3	0
ENSG00000078061.8:E009	ENSG00000078061.8	ARAF	E009	46.1482	0.189437	1.38012	0.24008	1	1.67124	1.70288	0.107296	chrX	47424750	47425374	625	+	49	41	59	52	40	43	54	16	38	60	73	48	9	82	81	80	93	35	58	109	34	56	44	13	47	11	18	37	38	50	19	68	28
ENSG00000132356.7:E013	ENSG00000132356.7	PRKAA1	E013	2.3951	0.135979	1.37971	0.240151	1	0.554067	0.497397	-0.268331	chr5	40798277	40798300	24	-	1	0	1	0	1	1	0	1	1	4	8	1	0	2	2	1	3	1	2	1	0	8	5	0	1	3	0	2	0	1	1	1	0
ENSG00000125508.3:E006	ENSG00000125508.3	SRMS	E006	3.80332	0.130455	1.37934	0.240214	1	0.698238	0.683931	-0.059684	chr20	62174667	62174833	167	-	7	4	0	1	0	1	0	8	0	1	0	6	2	3	0	1	1	3	1	0	1	2	0	5	0	5	0	1	19	10	1	2	10
ENSG00000105613.5:E020	ENSG00000105613.5	MAST1	E020	2.95712	0.352215	1.37833	0.240387	1	0.564043	0.373406	-0.967543	chr19	12975623	12975761	139	+	0	0	4	0	0	0	0	34	0	0	0	0	1	77	0	0	0	0	0	0	6	0	31	2	1	0	0	0	4	0	0	0	0
ENSG00000180815.10:E011	ENSG00000180815.10	MAP3K15	E011	0.936415	0.721234	1.37541	0.240885	1	0.303823	0.181119	-0.968964	chrX	19391654	19391813	160	-	0	0	1	1	4	0	2	0	0	0	0	0	0	7	0	1	0	2	0	0	0	0	0	0	1	0	0	0	0	1	0	0	0
ENSG00000154310.12:E024	ENSG00000154310.12	TNIK	E024	4.36184	0.3959	1.37527	0.240908	1	0.718021	0.693485	-0.101497	chr3	170857259	170857345	87	-	0	1	32	2	0	2	1	0	5	1	9	2	0	5	1	0	1	0	2	0	0	1	0	0	64	0	0	0	0	5	0	5	0
ENSG00000061938.12:E033	ENSG00000061938.12	TNK2	E033	4.27078	0.165757	1.37092	0.241654	1	0.712806	0.744381	0.128999	chr3	195622117	195622432	316	-	1	2	0	4	3	2	3	5	0	4	3	7	2	6	5	0	5	3	4	1	14	2	10	2	4	0	0	8	13	9	1	5	0
ENSG00000141736.9:E007	ENSG00000141736.9	ERBB2	E007	16.674	0.211423	1.37066	0.241699	1	1.26695	1.21437	-0.185292	chr17	37851241	37851434	194	+	2	12	14	9	6	10	10	24	15	10	30	11	1	45	24	8	3	20	25	6	16	14	2	10	31	4	18	7	12	16	7	14	5
ENSG00000115170.9:E019	ENSG00000115170.9	ACVR1	E019	2.76382	0.237014	1.37	0.241811	1	0.564449	0.591975	0.124271	chr2	158675915	158676001	87	-	0	2	3	0	1	1	2	0	1	1	2	0	2	4	0	3	1	0	2	1	3	4	2	2	1	1	0	13	0	4	2	37	0
ENSG00000204580.7:E021	ENSG00000204580.7	DDR1	E021	0.3282	0.456285	1.36849	0.242071	1	0.0953842	0.169996	0.963903	chr6	30851101	30851103	3	+	0	0	2	0	0	0	0	0	0	0	0	0	0	0	0	0	0	0	0	0	0	0	0	0	0	0	0	1	0	0	3	0	0
ENSG00000133275.11:E008	ENSG00000133275.11	CSNK1G2	E008	0.553743	0.180192	1.36813	0.242133	1	0.177777	0.221328	0.393973	chr19	1974687	1974751	65	+	0	0	1	0	1	0	1	0	0	0	0	0	0	0	0	0	0	1	0	0	0	1	0	0	0	1	0	0	3	1	2	0	1
ENSG00000185532.10:E007	ENSG00000185532.10	PRKG1	E007	8.69299	0.0847596	1.36398	0.242849	1	0.989027	0.869443	-0.450482	chr10	53564345	53564450	106	+	8	5	4	1	3	5	0	0	40	10	22	0	0	28	1	0	1	11	21	4	2	15	33	2	39	0	0	0	2	2	1	1	0
ENSG00000143322.15:E019	ENSG00000143322.15	ABL2	E019	62.5408	0.126148	1.36357	0.24292	1	1.8064	1.72625	-0.270914	chr1	179112068	179112179	112	-	0	33	62	46	43	21	100	19	5	39	75	49	125	29	4	13	58	11	87	8	51	97	64	33	34	38	17	14	4	35	11	37	30
ENSG00000105146.8:E004	ENSG00000105146.8	AURKC	E004	3.76582	0.392095	1.36074	0.24341	1	0.713087	0.706518	-0.027111	chr19	57742488	57742616	129	+	1	1	0	1	0	3	2	1	0	1	12	0	1	11	2	0	0	1	0	0	0	0	1	1	62	0	0	0	0	0	0	0	0
ENSG00000072195.10:E008	ENSG00000072195.10	SPEG	E008	3.19896	0.0765614	1.3571	0.244041	1	0.525827	0.472344	-0.260237	chr2	220308752	220308767	16	+	2	0	2	0	2	2	0	0	0	11	0	1	1	6	1	0	24	1	5	0	0	3	3	0	0	0	1	4	12	0	1	3	0
ENSG00000141736.9:E037	ENSG00000141736.9	ERBB2	E037	1.01832	0.256423	1.35306	0.244744	1	0.277232	0.363971	0.554368	chr17	37873734	37873906	173	+	0	0	0	1	2	0	1	1	0	0	0	1	1	1	1	1	0	0	5	0	0	0	0	0	2	5	1	0	3	7	8	0	1
ENSG00000198793.8:E010	ENSG00000198793.8	MTOR	E010	5.13788	0.229386	1.35194	0.24494	1	0.774584	0.812648	0.150695	chr1	11175526	11175720	195	-	5	5	7	5	3	3	9	1	4	14	4	6	5	3	10	1	2	8	4	3	5	0	6	0	4	3	6	7	13	13	4	5	1
ENSG00000157540.15:E024	ENSG00000157540.15	DYRK1A	E024	0.7332	0.179152	1.35071	0.245154	1	0.224563	0.275088	0.384699	chr21	38878527	38878573	47	+	0	1	0	0	0	0	3	0	1	0	0	0	1	2	1	0	1	1	0	0	1	0	0	2	0	0	0	0	1	3	1	1	0
ENSG00000168297.11:E035	ENSG00000168297.11	PXK	E035	1.18772	0.24361	1.34605	0.245971	1	0.324814	0.370036	0.273074	chr3	58406456	58406462	7	+	0	0	0	0	0	0	0	1	0	1	0	1	0	0	1	0	0	0	0	1	1	2	2	0	0	0	1	4	2	2	1	0	0
ENSG00000105221.12:E051	ENSG00000105221.12	AKT2	E051	5.03275	0.282408	1.34481	0.246187	1	0.796619	0.72864	-0.273054	chr19	40776405	40776676	272	-	4	4	2	4	2	2	9	5	1	4	1	8	2	0	3	2	3	3	6	0	0	9	1	5	6	3	3	5	2	4	3	7	0
ENSG00000155657.19:E122	ENSG00000155657.19	TTN	E122	0.357628	0.0906236	1.34345	0.246427	1	0.143079	0.092047	-0.724956	chr2	179489192	179489458	267	-	0	0	0	0	0	0	1	0	0	2	0	0	1	0	0	0	0	0	1	0	0	0	0	1	0	0	0	0	0	2	0	0	0
ENSG00000133083.10:E020	ENSG00000133083.10	DCLK1	E020	26.6556	0.1014	1.34294	0.246516	1	1.46851	1.41859	-0.172037	chr13	36705251	36705443	193	-	1	11	7	17	31	6	2	16	0	28	3	38	1	36	24	1	0	38	43	9	2	11	8	2	72	11	31	21	11	22	8	6	5
ENSG00000155657.19:E091	ENSG00000155657.19	TTN	E091	4.50895	0.201232	1.34188	0.246703	1	0.748562	0.726703	-0.088878	chr2	179473935	179474297	363	-	5	1	2	8	0	3	10	0	0	10	6	0	1	4	1	4	1	0	4	7	1	4	2	0	4	0	0	0	5	31	2	9	0
ENSG00000125508.3:E008	ENSG00000125508.3	SRMS	E008	0.793196	0.411028	1.34148	0.246774	1	0.278958	0.236175	-0.318235	chr20	62178461	62178857	397	-	0	0	0	1	0	0	0	0	0	0	0	0	1	0	0	0	0	1	1	0	0	0	0	0	0	0	0	0	17	0	0	0	0
ENSG00000135446.12:E030	ENSG00000135446.12	CDK4	E030	30.1303	0.098078	1.33933	0.247153	1	1.46792	1.5071	0.134549	chr12	58146133	58146136	4	-	37	20	44	36	30	9	11	16	2	19	19	26	7	41	38	13	43	13	23	10	23	20	20	22	15	21	10	59	21	12	25	29	54
ENSG00000149311.13:E002	ENSG00000149311.13	ATM	E002	4.20299	0.0856548	1.33354	0.248177	1	0.712536	0.762386	0.202736	chr11	108093559	108093811	253	+	1	6	2	6	2	4	7	1	1	1	4	13	2	0	0	1	1	6	0	2	1	2	1	1	0	0	0	4	0	11	1	0	2
ENSG00000196632.6:E015	ENSG00000196632.6	WNK3	E015	2.75341	0.0851453	1.33329	0.248221	1	0.569392	0.632592	0.280296	chrX	54280392	54280508	117	-	4	0	3	0	0	1	4	0	9	2	4	2	1	5	2	1	0	1	0	2	0	0	4	0	6	0	0	1	0	7	0	0	2
ENSG00000160469.12:E002	ENSG00000160469.12	BRSK1	E002	0.137204	0.274372	1.33273	0.248321	1	0.0423473	0.0957802	1.26856	chr19	55795334	55795449	116	+	0	0	0	0	0	0	0	0	0	0	0	0	1	0	1	0	0	0	0	0	0	0	0	0	0	0	0	0	0	0	0	0	0
ENSG00000169118.11:E001	ENSG00000169118.11	CSNK1G1	E001	3.41005	0.151571	1.33057	0.248705	1	0.626365	0.663349	0.158864	chr15	64457716	64457932	217	-	2	4	8	10	2	0	1	5	2	7	3	4	4	6	13	4	6	2	6	6	1	3	2	3	2	6	0	0	7	3	3	1	0
ENSG00000085511.15:E001	ENSG00000085511.15	MAP3K4	E001	0.823569	0.388462	1.32859	0.249056	1	0.249324	0.18331	-0.562447	chr6	161412759	161412815	57	+	0	1	4	0	1	0	0	0	0	2	0	0	1	0	2	0	0	0	0	0	3	1	0	0	0	0	0	2	0	0	0	0	0
ENSG00000196335.8:E037	ENSG00000196335.8	STK31	E037	4.07522	0.270267	1.32766	0.249221	1	0.683366	0.663329	-0.0844871	chr7	23830443	23830565	123	+	0	0	0	1	0	0	0	0	0	0	0	0	1	0	59	0	2	15	0	0	0	2	1	0	2	0	0	0	0	1	0	1	4
ENSG00000065675.10:E020	ENSG00000065675.10	PRKCQ	E020	1.08066	0.0649372	1.32676	0.249382	1	0.311644	0.25525	-0.39177	chr10	6622173	6622201	29	-	3	1	0	1	2	0	0	2	0	0	2	1	1	1	2	4	1	0	0	3	1	0	0	0	0	1	0	1	4	0	1	0	0
ENSG00000072062.9:E022	ENSG00000072062.9	PRKACA	E022	1.53189	0.222878	1.32647	0.249434	1	0.381743	0.439247	0.312768	chr19	14228699	14228896	198	-	0	1	0	0	0	0	2	4	1	2	0	5	1	0	3	0	0	1	1	0	0	3	3	1	0	3	1	8	0	7	1	3	1
ENSG00000136098.12:E018	ENSG00000136098.12	NEK3	E018	15.5887	0.183581	1.32515	0.24967	1	1.23607	1.21198	-0.0851045	chr13	52730384	52731620	1237	-	18	13	23	14	5	33	23	5	5	43	13	4	2	10	9	9	3	5	24	1	0	35	12	6	6	1	1	5	49	22	6	12	0
ENSG00000160145.11:E078	ENSG00000160145.11	KALRN	E078	3.69386	0.131801	1.32513	0.249674	1	0.614153	0.781204	0.695811	chr3	124431782	124431982	201	+	1	1	3	0	0	2	3	0	2	3	1	4	5	11	2	9	1	0	0	1	1	10	2	3	15	1	0	3	0	1	1	4	1
ENSG00000103024.3:E008	ENSG00000103024.3	NME3	E008	8.46864	0.127953	1.32162	0.250301	1	0.969363	0.993862	0.0908667	chr16	1821412	1821489	78	-	0	3	11	26	5	4	3	1	0	5	1	2	18	2	30	3	12	7	5	28	18	1	26	7	4	12	3	20	5	14	4	14	6
ENSG00000006432.11:E011	ENSG00000006432.11	MAP3K9	E011	1.02905	0.160849	1.3211	0.250394	1	0.318805	0.274712	-0.296271	chr14	71206615	71206758	144	-	1	0	1	0	0	2	3	0	0	0	1	2	0	1	0	1	0	1	0	0	1	2	0	0	4	0	2	0	1	2	0	1	4
ENSG00000204580.7:E028	ENSG00000204580.7	DDR1	E028	2.44761	0.240827	1.31819	0.250918	1	0.539062	0.481788	-0.275401	chr6	30851881	30851922	42	+	1	4	1	1	1	3	4	2	0	0	0	6	4	5	6	0	0	4	1	0	0	2	0	0	3	1	0	4	1	1	1	0	1
ENSG00000136807.7:E011	ENSG00000136807.7	CDK9	E011	5.60811	0.0860668	1.3173	0.251077	1	0.831043	0.803468	-0.108066	chr9	130553053	130553066	14	+	9	5	1	1	6	5	8	7	9	13	8	2	3	9	14	2	7	6	9	6	1	5	2	5	13	0	8	14	1	5	6	7	6
ENSG00000155657.19:E046	ENSG00000155657.19	TTN	E046	14.6429	0.115776	1.31606	0.2513	1	1.1844	1.24783	0.224394	chr2	179444666	179444956	291	-	5	5	14	35	1	7	52	1	9	19	29	12	8	11	12	6	8	0	30	8	23	23	14	14	5	6	9	0	17	64	11	23	4
ENSG00000071909.14:E035	ENSG00000071909.14	MYO3B	E035	1.20106	0.0666468	1.31589	0.25133	1	0.313868	0.242524	-0.503095	chr2	171400402	171400498	97	+	0	0	0	0	0	0	0	0	0	1	0	0	0	1	1	0	0	0	0	0	0	0	0	0	1	0	0	1	0	1	1	2	1
ENSG00000101049.10:E001	ENSG00000101049.10	SGK2	E001	0.251258	0.635057	1.31491	0.251508	1	0.0963011	0.0495161	-1.03954	chr20	42187608	42187681	74	+	0	0	0	0	0	0	0	0	0	0	0	0	1	0	0	0	0	0	2	0	0	2	0	0	0	0	0	0	1	1	0	0	0
ENSG00000155657.19:E139	ENSG00000155657.19	TTN	E139	1.98255	0.393282	1.31091	0.25223	1	0.47862	0.453381	-0.127434	chr2	179501125	179501478	354	-	0	0	4	0	0	0	4	1	9	1	0	0	0	9	1	5	0	0	2	1	1	1	13	1	6	1	0	0	1	15	1	1	0
ENSG00000080823.17:E026	ENSG00000080823.17	MOK	E026	4.3066	0.406692	1.30984	0.252423	1	0.767975	0.607219	-0.673502	chr14	102706789	102706934	146	-	1	2	0	0	2	0	1	2	5	2	4	0	0	1	22	0	15	1	0	4	170	5	14	0	14	0	1	0	5	10	0	6	1
ENSG00000080823.17:E024	ENSG00000080823.17	MOK	E024	1.07529	0.33472	1.30897	0.252581	1	0.345401	0.243861	-0.689791	chr14	102704655	102704701	47	-	0	1	0	0	0	0	0	0	0	0	3	0	0	1	3	0	0	0	1	0	7	6	3	0	1	0	3	0	0	1	0	2	0
ENSG00000159842.10:E057	ENSG00000159842.10	ABR	E057	14.9954	0.57159	1.30824	0.252713	1	1.24374	1.13078	-0.401387	chr17	1132087	1132298	212	-	3	8	1	7	5	0	3	7	0	15	2	7	4	5	7	7	1	5	10	5	6	12	11	14	58	22	87	8	0	0	5	2	5
ENSG00000171094.11:E032	ENSG00000171094.11	ALK	E032	13.3698	0.31045	1.307	0.252939	1	1.28943	0.880632	-1.48557	chr2	29917716	29917880	165	-	2	1	3	8	4	8	4	20	0	30	9	0	2	89	19	33	3	6	7	6	22	3	23	2	19	7	0	2	6	5	0	32	5
ENSG00000142731.6:E002	ENSG00000142731.6	PLK4	E002	5.44546	0.0711017	1.30693	0.252951	1	0.807359	0.836553	0.114191	chr4	128802064	128802081	18	+	6	6	1	8	2	2	4	0	0	4	2	3	4	5	0	0	10	6	1	1	2	6	4	3	5	7	2	3	4	2	3	7	5
ENSG00000160145.11:E005	ENSG00000160145.11	KALRN	E005	4.53115	0.18281	1.30663	0.253006	1	0.715873	0.751128	0.143661	chr3	123946837	123946911	75	+	0	1	3	0	7	1	2	3	7	9	7	0	2	10	4	18	2	3	1	3	1	6	4	2	23	0	1	1	4	0	1	4	0
ENSG00000110931.14:E002	ENSG00000110931.14	CAMKK2	E002	1.30555	0.197293	1.30506	0.253292	1	0.334661	0.384755	0.295797	chr12	121675500	121675572	73	-	1	4	3	6	0	1	2	0	0	1	1	0	2	1	1	0	2	1	0	3	3	0	0	1	0	0	0	0	0	5	0	2	1
ENSG00000169398.15:E085	ENSG00000169398.15	PTK2	E085	6.13799	0.102061	1.30406	0.253473	1	0.864947	0.838388	-0.102678	chr8	141935661	141935759	99	-	10	2	2	4	1	7	0	1	12	7	7	2	3	7	4	11	2	7	6	2	11	5	3	3	1	1	3	2	10	2	1	6	1
ENSG00000027644.4:E007	ENSG00000027644.4	INSRR	E007	0.122557	0.625435	1.30212	0.253827	1	0.0525772	0.0260883	-1.0557	chr1	156813219	156813271	53	-	0	0	0	0	0	0	0	2	0	1	0	0	0	0	0	0	0	0	0	0	0	0	0	0	0	0	0	0	0	0	0	1	1
ENSG00000103202.8:E018	ENSG00000103202.8	NME4	E018	0.587768	0.358803	1.30034	0.254151	1	0.182831	0.230095	0.416422	chr16	450747	450759	13	+	2	0	0	1	0	0	1	5	0	0	1	2	5	0	0	0	1	0	0	2	0	0	0	0	0	0	0	0	2	0	0	1	0
ENSG00000077782.15:E002	ENSG00000077782.15	FGFR1	E002	2.07299	0.254144	1.2994	0.254323	1	0.41091	0.489025	0.402843	chr8	38268657	38268748	92	-	2	0	3	0	0	0	16	0	0	1	0	1	0	2	2	0	9	0	0	0	0	2	7	4	0	1	6	1	1	1	1	0	0
ENSG00000105613.5:E030	ENSG00000105613.5	MAST1	E030	5.18062	0.354427	1.29623	0.254904	1	0.727405	0.730107	0.0110349	chr19	12981638	12981760	123	+	0	0	9	1	1	0	8	48	0	0	0	0	1	60	3	0	0	0	0	1	9	1	38	3	4	0	0	6	8	1	0	0	4
ENSG00000172315.5:E005	ENSG00000172315.5	TP53RK	E005	75.7095	0.112401	1.295	0.255128	1	1.91299	1.8855	-0.0924628	chr20	45318080	45318418	339	-	8	54	59	83	60	66	46	56	23	86	31	39	126	58	118	141	65	71	53	74	34	178	95	15	34	59	18	97	61	98	65	44	59
ENSG00000080823.17:E034	ENSG00000080823.17	MOK	E034	10.1876	0.428491	1.29494	0.255139	1	1.06825	1.01293	-0.202194	chr14	102729883	102729953	71	-	7	5	1	6	8	4	18	5	17	4	14	6	17	28	22	16	14	14	20	11	7	14	25	9	15	3	4	2	23	18	8	4	18
ENSG00000155657.19:E321	ENSG00000155657.19	TTN	E321	0.300531	0.347091	1.29018	0.256015	1	0.121795	0.048588	-1.45135	chr2	179599055	179599333	279	-	3	1	0	0	0	0	1	0	0	1	0	0	0	0	0	0	0	0	0	0	0	0	0	0	0	0	0	0	0	1	1	0	0
ENSG00000119121.17:E034	ENSG00000119121.17	TRPM6	E034	0.977739	0.334449	1.2901	0.25603	1	0.294799	0.235642	-0.431333	chr9	77436585	77436753	169	-	0	0	1	0	0	1	0	0	2	2	0	1	2	0	0	0	1	0	1	1	0	0	0	2	0	0	3	0	6	0	0	0	1
ENSG00000155657.19:E051	ENSG00000155657.19	TTN	E051	0.491298	0.107058	1.28485	0.257	1	0.161199	0.200926	0.388378	chr2	179447667	179447954	288	-	0	0	1	0	0	1	5	0	0	0	0	2	0	1	0	1	0	0	2	0	0	0	0	0	0	0	0	0	0	1	1	0	0
ENSG00000008118.5:E009	ENSG00000008118.5	CAMK1G	E009	0.955136	0.755511	1.28476	0.257015	1	0.196606	0.246642	0.417259	chr1	209781203	209781278	76	+	0	1	0	0	1	0	0	7	8	5	0	0	0	2	0	0	6	4	0	0	1	0	2	0	0	0	0	0	0	0	0	1	2
ENSG00000140992.14:E017	ENSG00000140992.14	PDPK1	E017	2.37106	0.123448	1.27978	0.257941	1	0.519824	0.568337	0.225701	chr16	2631301	2631364	64	+	1	0	0	0	4	0	1	0	4	0	4	2	2	2	1	3	1	2	0	0	3	5	6	1	1	1	1	4	9	1	0	0	2
ENSG00000106605.6:E004	ENSG00000106605.6	BLVRA	E004	0.342438	0.312897	1.2782	0.258234	1	0.147109	0.0975964	-0.678084	chr7	43803790	43803904	115	+	0	0	0	0	0	0	0	0	0	0	1	0	0	2	0	0	1	0	0	0	0	1	0	0	0	1	0	0	0	0	0	1	0
ENSG00000034152.14:E008	ENSG00000034152.14	MAP2K3	E008	11.4596	0.0963405	1.27818	0.258237	1	1.12908	1.08132	-0.172187	chr17	21199456	21199522	67	+	10	10	3	9	22	8	8	6	3	11	7	8	7	4	17	10	15	5	7	9	9	16	27	9	4	11	2	7	11	7	12	18	9
ENSG00000164125.11:E012	ENSG00000164125.11	GASK1B	E012	5.00938	0.323901	1.27752	0.25836	1	0.776395	0.684147	-0.376744	chr4	159091399	159091499	101	-	5	0	38	1	1	17	0	0	8	7	9	1	2	25	13	0	4	7	7	37	6	6	14	0	0	2	0	0	0	2	1	1	0
ENSG00000174672.11:E033	ENSG00000174672.11	BRSK2	E033	4.2002	0.0884205	1.2763	0.258588	1	0.705846	0.629654	-0.322565	chr11	1480467	1480469	3	+	0	4	0	2	4	0	17	5	0	2	6	5	20	2	1	0	0	1	0	0	43	0	2	13	2	14	0	17	1	3	0	1	0
ENSG00000123143.8:E032	ENSG00000123143.8	PKN1	E032	7.49782	0.202055	1.2721	0.259374	1	0.921025	0.908267	-0.0482548	chr19	14581914	14582238	325	+	2	3	5	2	1	7	7	7	6	4	1	3	10	5	21	0	6	16	3	4	8	9	6	8	7	2	3	3	10	12	2	8	7
ENSG00000136383.6:E006	ENSG00000136383.6	ALPK3	E006	31.7583	0.152296	1.27032	0.259707	1	1.4747	1.37246	-0.352965	chr15	85399623	85401786	2164	+	4	15	13	7	25	7	7	36	28	128	11	4	2	62	21	9	17	25	7	11	26	42	26	3	6	6	17	9	25	3	7	6	3
ENSG00000058729.6:E005	ENSG00000058729.6	RIOK2	E005	1.83582	0.123721	1.26856	0.260037	1	0.436558	0.474857	0.195859	chr5	96501971	96502075	105	-	4	0	1	2	1	2	0	0	0	1	3	1	1	2	0	0	2	8	4	5	3	2	1	1	1	1	0	0	8	1	0	5	1
ENSG00000115687.9:E004	ENSG00000115687.9	PASK	E004	2.76099	0.123267	1.26851	0.260047	1	0.565228	0.60709	0.187793	chr2	242045712	242045768	57	-	1	2	15	7	1	2	6	0	3	3	2	2	3	2	4	0	4	4	3	2	3	3	5	2	2	0	0	1	2	6	3	0	0
ENSG00000182541.13:E006	ENSG00000182541.13	LIMK2	E006	61.4541	0.131128	1.26721	0.260291	1	1.81041	1.83144	0.0709129	chr22	31644388	31644472	85	+	1	60	21	89	66	70	41	156	7	5	3	50	32	43	29	172	14	10	34	60	0	74	24	6	174	34	6	176	13	35	111	113	57
ENSG00000105221.12:E056	ENSG00000105221.12	AKT2	E056	4.40787	0.2127	1.26532	0.260646	1	0.738551	0.709149	-0.120422	chr19	40788615	40788683	69	-	5	6	0	5	4	3	4	17	0	1	0	11	1	1	3	6	4	4	5	1	0	2	0	3	7	2	2	6	2	6	0	10	1
ENSG00000104936.13:E002	ENSG00000104936.13	DMPK	E002	4.66783	0.34596	1.26428	0.260843	1	0.772414	0.690423	-0.334606	chr19	46272978	46272982	5	-	3	5	7	4	1	7	4	5	0	6	2	0	0	1	11	3	2	2	4	5	1	15	0	2	0	1	7	10	1	2	2	7	1
ENSG00000204580.7:E039	ENSG00000204580.7	DDR1	E039	0.46207	0.0990342	1.26316	0.261054	1	0.15111	0.198635	0.478733	chr6	30853085	30853131	47	+	0	0	0	1	0	0	0	0	0	0	2	1	0	0	0	2	0	0	0	1	0	5	0	0	1	0	0	0	0	3	0	3	3
ENSG00000138395.10:E008	ENSG00000138395.10	CDK15	E008	6.68848	0.0484374	1.26315	0.261056	1	0.877129	0.917474	0.153474	chr2	202672581	202672675	95	+	0	4	0	0	2	3	3	1	35	8	0	0	0	6	0	7	0	0	4	11	0	2	0	2	0	2	7	5	28	0	8	2	0
ENSG00000163788.9:E003	ENSG00000163788.9	SNRK	E003	4.73401	0.35698	1.26157	0.261355	1	0.752591	0.692498	-0.246346	chr3	43328032	43328077	46	+	0	1	2	7	10	1	1	0	0	6	2	0	10	0	3	0	3	3	2	5	6	3	8	0	0	2	1	2	0	7	3	1	0
ENSG00000183317.12:E012	ENSG00000183317.12	EPHA10	E012	0.880397	0.188791	1.25916	0.26181	1	0.264369	0.244083	-0.152144	chr1	38186023	38186226	204	-	0	3	0	0	0	0	0	0	0	0	0	1	0	7	19	0	0	0	0	0	0	0	0	0	0	1	0	1	1	0	0	3	1
ENSG00000166333.9:E020	ENSG00000166333.9	ILK	E020	48.9572	0.123453	1.25825	0.261983	1	1.68032	1.74133	0.206713	chr11	6632098	6632101	4	+	18	8	32	20	51	13	43	153	23	31	80	62	43	59	86	78	92	96	51	79	55	33	38	57	28	33	70	35	34	31	25	120	61
ENSG00000139625.8:E019	ENSG00000139625.8	MAP3K12	E019	6.39664	0.111147	1.25637	0.262339	1	0.873179	0.906971	0.128857	chr12	53887483	53887650	168	-	0	2	1	3	3	1	1	10	4	8	10	13	18	11	2	2	2	1	3	4	2	5	5	3	0	5	2	3	6	8	2	6	3
ENSG00000130413.11:E009	ENSG00000130413.11	STK33	E009	2.24652	0.0991381	1.25582	0.262443	1	0.486544	0.439287	-0.239585	chr11	8474369	8474453	85	-	0	0	0	4	1	0	2	0	0	1	0	0	0	7	0	0	18	6	0	0	1	2	11	0	12	0	0	0	5	0	0	0	0
ENSG00000105613.5:E024	ENSG00000105613.5	MAST1	E024	2.41393	0.347588	1.25388	0.262812	1	0.489991	0.335642	-0.842196	chr19	12976794	12976916	123	+	0	0	7	1	2	0	0	47	0	1	0	0	0	55	0	0	1	0	0	0	8	0	18	1	1	0	0	0	2	0	0	0	0
ENSG00000164896.15:E002	ENSG00000164896.15	FASTK	E002	15.2528	0.2071	1.25306	0.262969	1	1.21212	1.28039	0.240441	chr7	150773920	150773999	80	-	32	10	25	14	4	5	35	27	2	35	6	16	20	37	5	14	13	5	18	31	12	3	13	8	10	6	10	19	11	19	9	13	17
ENSG00000155657.19:E106	ENSG00000155657.19	TTN	E106	4.23966	0.164204	1.25221	0.26313	1	0.71786	0.717974	0.000467072	chr2	179480368	179480515	148	-	2	0	5	7	0	4	9	1	0	7	2	0	4	5	7	5	3	1	4	2	1	6	0	0	2	0	0	1	3	31	2	6	1
ENSG00000231274.4:E003	ENSG00000231274.4	SBK3	E003	0.782702	1.88737	1.24879	0.263783	1	0.137976	0.114245	-0.313606	chr19	56055614	56055668	55	-	0	0	0	0	0	0	0	0	0	0	0	0	1	0	0	0	0	0	0	1	0	1	1	0	0	0	0	0	0	0	0	0	0
ENSG00000069020.14:E021	ENSG00000069020.14	MAST4	E021	2.42916	0.674958	1.24723	0.264081	1	0.577208	0.350673	-1.16091	chr5	66254816	66255122	307	+	0	2	0	1	0	0	1	2	0	42	1	0	2	0	1	9	0	1	3	5	0	0	1	0	0	1	0	2	2	0	1	0	0
ENSG00000115694.10:E044	ENSG00000115694.10	STK25	E044	3.39128	0.353691	1.24673	0.264178	1	0.644035	0.569978	-0.326998	chr2	242448002	242448010	9	-	1	3	9	15	1	0	4	1	0	2	0	0	2	2	5	2	5	5	0	1	7	7	2	0	1	4	2	3	0	4	3	0	0
ENSG00000160145.11:E075	ENSG00000160145.11	KALRN	E075	2.4761	0.136193	1.24277	0.264938	1	0.506356	0.57505	0.320714	chr3	124416440	124416571	132	+	1	0	1	0	0	0	1	0	3	1	0	1	6	10	3	7	1	2	2	0	2	15	2	0	16	0	0	0	4	1	1	0	0
ENSG00000104936.13:E001	ENSG00000104936.13	DMPK	E001	4.61286	0.347758	1.24079	0.265319	1	0.767607	0.686174	-0.333127	chr19	46272975	46272977	3	-	3	5	8	4	1	7	3	5	0	6	2	0	0	1	11	3	2	2	4	4	1	13	0	2	0	1	7	10	0	2	2	7	1
ENSG00000155657.19:E127	ENSG00000155657.19	TTN	E127	0.741977	0.271947	1.23964	0.26554	1	0.246032	0.212317	-0.273534	chr2	179495761	179496027	267	-	0	0	1	1	0	1	2	2	0	0	0	0	1	2	1	0	1	0	0	3	0	2	1	0	0	0	0	0	1	7	0	0	0
ENSG00000180815.10:E012	ENSG00000180815.10	MAP3K15	E012	0.95111	0.832601	1.23911	0.265642	1	0.306497	0.181794	-0.979992	chrX	19392595	19392778	184	-	0	0	0	0	1	0	1	0	0	0	0	0	0	4	0	0	0	2	1	0	0	0	0	1	2	0	0	0	0	0	0	0	0
ENSG00000151414.10:E008	ENSG00000151414.10	NEK7	E008	5.50775	0.214528	1.2372	0.266011	1	0.823972	0.773093	-0.201009	chr1	198190129	198190240	112	+	0	2	0	4	6	1	17	1	6	11	13	1	2	38	4	1	1	1	18	1	3	11	18	0	3	0	0	2	2	0	7	5	1
ENSG00000010219.9:E025	ENSG00000010219.9	DYRK4	E025	3.9018	0.116309	1.23321	0.266783	1	0.708509	0.678252	-0.126057	chr12	4723041	4723217	177	+	9	3	2	5	1	3	7	0	3	1	7	1	1	5	6	3	8	6	6	6	6	3	12	1	6	3	3	2	3	9	2	0	0
ENSG00000266173.1:E045	ENSG00000266173.1	STRADA	E045	1.56983	0.0778389	1.23048	0.267313	1	0.402463	0.439888	0.200332	chr17	61819198	61819238	41	-	5	1	0	3	2	0	0	3	0	2	3	1	1	0	0	0	1	1	1	2	1	2	3	1	1	1	1	0	1	3	1	0	3
ENSG00000101266.12:E013	ENSG00000101266.12	CSNK2A1	E013	5.14291	0.153995	1.22896	0.26761	1	0.792525	0.727295	-0.262349	chr20	480169	480274	106	-	2	5	10	3	1	2	3	1	4	6	4	1	7	0	12	1	1	7	14	13	4	7	5	0	6	0	3	3	10	6	2	6	6
ENSG00000166483.6:E020	ENSG00000166483.6	WEE1	E020	1.32447	0.241435	1.22868	0.267664	1	0.338538	0.402469	0.370664	chr11	9614772	9615004	233	+	0	1	2	4	0	1	3	1	0	5	1	1	1	0	0	0	3	4	0	0	1	0	0	2	2	0	0	1	0	1	1	1	1
ENSG00000168038.6:E037	ENSG00000168038.6	ULK4	E037	15.997	0.124269	1.22823	0.267752	1	1.22823	1.25604	0.0980099	chr3	41979590	41979689	100	-	8	3	3	11	7	4	11	8	24	13	16	24	6	18	15	12	23	10	19	21	5	5	24	11	12	12	2	10	3	15	6	24	27
ENSG00000008128.18:E003	ENSG00000008128.18	CDK11A	E003	1.38323	0.0946407	1.22621	0.268146	1	0.37128	0.416593	0.252619	chr1	1634519	1634708	190	-	0	0	0	0	0	1	6	4	0	1	0	2	0	0	5	0	0	0	3	4	6	2	3	3	2	0	1	1	4	2	0	2	4
ENSG00000103653.12:E012	ENSG00000103653.12	CSK	E012	6.27035	0.0808392	1.22557	0.26827	1	0.859387	0.805834	-0.208591	chr15	75090553	75090573	21	+	3	3	17	7	4	2	9	6	10	4	4	7	6	12	3	3	2	8	3	9	5	4	7	4	7	3	11	2	13	11	4	5	2
ENSG00000185189.11:E012	ENSG00000185189.11	NRBP2	E012	5.72198	0.220299	1.22158	0.26905	1	0.821515	0.877669	0.217288	chr8	144920851	144920851	1	-	9	1	1	4	2	5	19	3	1	7	1	0	4	7	1	2	0	0	4	0	1	5	0	1	1	1	3	4	14	9	3	5	1
ENSG00000101049.10:E013	ENSG00000101049.10	SGK2	E013	1.82448	0.044822	1.21906	0.269544	1	0.393885	0.440124	0.249043	chr20	42196556	42196639	84	+	0	0	2	1	0	8	2	0	0	1	0	0	0	1	2	0	0	0	1	1	3	1	2	2	1	0	0	0	4	2	3	1	1
ENSG00000006432.11:E002	ENSG00000006432.11	MAP3K9	E002	1.43442	0.0926719	1.21747	0.269859	1	0.419288	0.358151	-0.343867	chr14	71196368	71196382	15	-	0	0	0	0	3	0	2	1	0	0	0	0	0	0	1	0	0	0	1	1	1	0	7	0	7	0	0	4	0	0	3	1	1
ENSG00000080823.17:E001	ENSG00000080823.17	MOK	E001	51.7076	0.244305	1.21709	0.269933	1	1.73915	1.70454	-0.11719	chr14	102690993	102691131	139	-	33	69	5	25	6	23	9	13	52	5	158	7	13	4	48	10	20	37	67	124	129	84	137	6	145	24	44	7	4	44	24	401	3
ENSG00000114739.9:E007	ENSG00000114739.9	ACVR2B	E007	22.1512	0.113589	1.21656	0.270037	1	1.31181	1.3704	0.203924	chr3	38521169	38521317	149	+	11	5	30	18	17	6	27	16	21	9	7	16	6	22	42	13	22	32	32	27	22	6	28	16	28	11	12	7	12	13	3	14	75
ENSG00000155657.19:E309	ENSG00000155657.19	TTN	E309	0.127412	0.128698	1.2164	0.270069	1	0.0440794	0.078119	0.883433	chr2	179594015	179594293	279	-	0	0	0	0	0	0	0	0	0	1	0	0	0	0	0	0	0	0	0	0	0	0	0	0	0	0	0	0	0	0	0	0	0
ENSG00000181085.10:E008	ENSG00000181085.10	MAPK15	E008	8.99246	0.0349382	1.21552	0.270241	1	0.993274	1.05952	0.242942	chr8	144801163	144801326	164	+	46	1	5	13	0	0	23	2	0	0	1	0	2	0	9	1	0	0	0	4	1	0	4	0	0	5	0	2	51	3	1	0	4
ENSG00000069020.14:E027	ENSG00000069020.14	MAST4	E027	1.17758	0.13344	1.21168	0.271	1	0.346951	0.285874	-0.393011	chr5	66300448	66300482	35	+	0	1	0	1	2	1	2	2	1	1	0	3	0	0	0	2	11	0	0	0	0	0	0	3	0	0	0	0	0	0	2	0	0
ENSG00000174292.8:E001	ENSG00000174292.8	TNK1	E001	1.52999	0.749652	1.21166	0.271003	1	0.423282	0.395502	-0.151217	chr17	7283853	7284066	214	+	1	1	0	2	1	1	1	2	0	1	0	0	3	0	3	0	0	8	4	1	0	3	4	1	2	0	0	0	4	1	0	1	0
ENSG00000160145.11:E044	ENSG00000160145.11	KALRN	E044	13.3978	0.152184	1.21119	0.271097	1	1.13366	1.13718	0.0126467	chr3	124281690	124281936	247	+	4	5	7	1	16	1	6	5	16	19	11	3	6	31	44	88	2	6	3	3	4	36	7	2	52	0	3	4	24	3	6	2	4
ENSG00000136573.8:E014	ENSG00000136573.8	BLK	E014	6.82396	0.116843	1.20885	0.27156	1	0.795665	0.825118	0.115761	chr8	11421412	11422037	626	+	0	4	1	99	1	0	3	3	10	4	0	0	2	2	0	0	20	0	0	39	10	2	11	0	0	1	11	1	11	0	21	0	5
ENSG00000154358.15:E044	ENSG00000154358.15	OBSCN	E044	22.1632	0.120824	1.20742	0.271844	1	1.31729	1.39538	0.27138	chr1	228473779	228474051	273	+	20	7	131	5	16	1	6	37	9	18	1	4	11	14	11	1	8	18	67	17	13	29	65	20	0	17	14	13	52	17	10	9	19
ENSG00000132518.6:E012	ENSG00000132518.6	GUCY2D	E012	0.980515	0.438048	1.20627	0.272073	1	0.218744	0.263326	0.348469	chr17	7917198	7917346	149	+	0	2	0	0	0	0	0	1	0	0	1	0	0	0	0	0	1	4	0	0	1	0	0	0	0	0	0	0	0	0	0	0	1
ENSG00000105146.8:E001	ENSG00000105146.8	AURKC	E001	1.40947	0.234526	1.20559	0.272208	1	0.404309	0.393544	-0.0595102	chr19	57742377	57742430	54	+	0	0	1	0	0	0	1	0	0	1	10	0	0	4	1	0	0	0	0	0	0	1	0	0	16	0	0	0	1	2	1	0	3
ENSG00000149554.8:E015	ENSG00000149554.8	CHEK1	E015	5.15545	0.151712	1.20501	0.272323	1	0.797048	0.8055	0.0333485	chr11	125496471	125496537	67	+	0	2	6	8	4	1	0	0	2	4	7	8	15	1	0	4	25	5	5	1	6	2	22	7	2	1	0	1	2	4	1	2	4
ENSG00000148053.11:E009	ENSG00000148053.11	NTRK2	E009	0.497953	0.684506	1.20365	0.272594	1	0.172996	0.0405443	-2.32217	chr9	87287002	87287086	85	+	0	0	0	0	1	0	0	0	0	0	0	0	0	0	0	0	0	1	0	0	0	0	0	0	0	0	0	0	0	0	0	0	0
ENSG00000160469.12:E013	ENSG00000160469.12	BRSK1	E013	4.1927	0.80794	1.20201	0.272921	1	0.71197	0.704058	-0.032684	chr19	55813434	55813504	71	+	2	2	1	3	0	6	6	8	0	3	0	0	7	0	0	2	10	9	2	0	0	2	3	13	22	1	1	1	10	13	0	1	0
ENSG00000157540.15:E032	ENSG00000157540.15	DYRK1A	E032	8.63437	0.147128	1.20003	0.273315	1	0.96663	1.01582	0.181985	chr21	38887681	38888739	1059	+	15	11	3	7	8	5	3	0	7	10	10	7	11	25	13	11	4	7	10	8	4	7	8	3	13	5	5	3	3	6	5	7	19
ENSG00000125508.3:E004	ENSG00000125508.3	SRMS	E004	2.07402	0.106656	1.19949	0.273423	1	0.484569	0.540055	0.266271	chr20	62173516	62173674	159	-	5	1	0	0	2	0	0	5	0	0	1	0	2	0	0	1	0	1	3	0	2	0	0	3	2	3	0	5	6	5	0	2	5
ENSG00000123815.7:E027	ENSG00000123815.7	COQ8B	E027	3.42284	0.133262	1.19799	0.273724	1	0.656939	0.605207	-0.224368	chr19	41220958	41220961	4	-	1	5	0	3	6	1	9	7	0	0	1	4	0	2	3	1	1	4	1	1	1	4	5	4	6	5	0	2	5	1	0	3	3
ENSG00000104936.13:E003	ENSG00000104936.13	DMPK	E003	4.57116	0.336371	1.19627	0.274069	1	0.766157	0.68084	-0.349666	chr19	46272983	46272993	11	-	3	5	7	7	1	7	4	5	0	6	2	1	0	2	13	4	1	2	3	6	1	15	0	1	0	1	7	8	1	2	2	5	1
ENSG00000166484.15:E023	ENSG00000166484.15	MAPK7	E023	16.7935	0.679082	1.19561	0.274201	1	1.24221	1.31325	0.24917	chr17	19286857	19286857	1	+	1	63	3	35	4	10	0	3	48	105	7	20	1	2	2	6	0	26	1	17	38	8	9	1	0	7	23	17	9	14	73	40	13
ENSG00000135090.9:E043	ENSG00000135090.9	TAOK3	E043	0.444207	0.0809736	1.19557	0.27421	1	0.171989	0.132747	-0.44262	chr12	118733045	118733186	142	-	0	0	0	0	0	0	1	1	2	0	0	0	0	2	0	0	0	0	0	1	0	0	1	0	0	0	1	0	0	0	1	0	0
ENSG00000154358.15:E017	ENSG00000154358.15	OBSCN	E017	0.0475874	0.261813	1.19512	0.274298	1	0.0119583	0.0466279	2.02142	chr1	228444351	228444351	1	+	0	0	0	0	0	0	0	0	0	0	0	0	0	0	0	0	0	0	0	0	0	0	1	0	0	0	0	0	0	1	0	0	0
ENSG00000072195.10:E015	ENSG00000072195.10	SPEG	E015	4.14338	0.148339	1.19423	0.274477	1	0.610991	0.526345	-0.385573	chr2	220312696	220312880	185	+	0	0	4	0	0	1	0	0	0	7	1	0	0	8	2	1	59	4	1	1	0	5	2	0	0	1	0	10	7	0	5	0	1
ENSG00000027644.4:E018	ENSG00000027644.4	INSRR	E018	0.415293	0.170277	1.18347	0.27665	1	0.148254	0.116695	-0.400404	chr1	156821082	156821226	145	-	0	0	0	0	0	0	0	2	0	3	0	0	0	0	0	1	0	1	0	0	3	1	0	0	0	0	0	1	2	1	0	1	0
ENSG00000160145.11:E028	ENSG00000160145.11	KALRN	E028	12.7574	0.126763	1.1823	0.276888	1	1.13023	1.0459	-0.305116	chr3	124165610	124165732	123	+	2	3	3	2	20	2	3	6	10	10	14	1	0	19	52	64	3	11	2	4	0	73	7	0	39	3	2	4	10	1	7	3	0
ENSG00000165731.13:E011	ENSG00000165731.13	RET	E011	1.60157	0.183115	1.18072	0.277209	1	0.367272	0.452468	0.464408	chr10	43608301	43608411	111	+	0	2	1	0	5	1	0	12	4	4	0	0	8	0	0	0	0	1	0	1	0	1	2	3	0	0	1	9	9	0	4	0	3
ENSG00000155657.19:E100	ENSG00000155657.19	TTN	E100	3.21038	0.190071	1.17989	0.277378	1	0.606966	0.674266	0.290019	chr2	179477888	179478003	116	-	1	3	0	9	0	3	8	0	2	7	6	4	0	8	2	3	0	0	1	1	4	5	3	2	1	0	2	0	0	19	2	5	0
ENSG00000155657.19:E305	ENSG00000155657.19	TTN	E305	0.165381	0.228377	1.17934	0.277491	1	0.0727803	0.0084909	-3.208	chr2	179592312	179592590	279	-	0	0	0	0	0	0	3	0	0	0	0	0	0	0	0	1	2	0	0	0	0	0	0	0	0	0	0	0	0	0	1	0	0
ENSG00000148660.16:E008	ENSG00000148660.16	CAMK2G	E008	5.77718	0.186631	1.17898	0.277565	1	0.816605	0.848321	0.12353	chr10	75578323	75578653	331	-	3	6	6	10	2	4	2	2	0	4	1	6	5	49	4	0	3	0	9	6	4	2	6	3	6	1	2	9	18	14	2	0	2
ENSG00000077782.15:E046	ENSG00000077782.15	FGFR1	E046	0.944816	0.127802	1.17895	0.277569	1	0.238205	0.290562	0.382381	chr8	38324060	38324181	122	-	0	0	1	0	0	0	14	0	0	0	0	0	1	0	0	4	2	2	0	0	1	0	4	0	0	0	0	0	0	1	0	6	1
ENSG00000156873.11:E022	ENSG00000156873.11	PHKG2	E022	39.9247	0.140595	1.16998	0.279406	1	1.61746	1.65371	0.123276	chr16	30771440	30771712	273	+	16	31	31	45	23	25	55	28	4	64	24	32	39	65	74	52	23	36	29	63	22	28	85	27	15	32	5	24	21	44	23	61	21
ENSG00000160145.11:E017	ENSG00000160145.11	KALRN	E017	30.8208	0.161587	1.16963	0.279478	1	1.51348	1.31134	-0.698801	chr3	124113982	124114190	209	+	1	5	15	1	27	2	13	13	8	26	12	4	9	66	276	91	6	27	4	12	4	354	17	0	84	3	4	8	9	1	9	22	12
ENSG00000010810.13:E033	ENSG00000010810.13	FYN	E033	1.94475	0.55705	1.16798	0.279816	1	0.479826	0.380152	-0.528365	chr6	112080037	112080242	206	-	0	2	1	4	1	1	0	0	7	0	0	2	0	4	4	4	2	2	2	9	2	2	0	0	0	2	0	0	6	1	4	0	1
ENSG00000198752.5:E011	ENSG00000198752.5	CDC42BPB	E011	3.40772	0.330607	1.16512	0.280406	1	0.61755	0.721679	0.440526	chr14	103411511	103411668	158	-	5	1	3	2	2	6	11	1	1	4	2	0	3	2	2	0	3	1	0	3	5	0	2	1	1	0	0	2	1	5	1	2	2
ENSG00000178568.9:E026	ENSG00000178568.9	ERBB4	E026	1.24883	0.825067	1.16303	0.280837	1	0.282501	0.33008	0.312803	chr2	212589801	212589919	119	-	1	0	0	0	0	0	0	0	12	1	0	0	0	4	0	1	0	1	2	2	0	0	0	5	0	0	1	0	0	0	0	0	0
ENSG00000155657.19:E336	ENSG00000155657.19	TTN	E336	0.341513	0.397033	1.16134	0.281188	1	0.148458	0.0558015	-1.5716	chr2	179633400	179633660	261	-	1	0	0	0	0	0	4	0	0	0	0	0	0	0	0	0	0	1	0	0	0	2	0	0	0	0	0	0	0	0	0	0	0
ENSG00000171094.11:E034	ENSG00000171094.11	ALK	E034	10.1407	0.30996	1.16094	0.281271	1	1.17209	0.796371	-1.39884	chr2	29940444	29940563	120	-	0	0	4	7	4	10	3	11	0	18	9	0	1	63	21	24	3	4	7	4	19	5	15	1	12	1	0	1	8	3	0	16	0
ENSG00000115694.10:E042	ENSG00000115694.10	STK25	E042	6.26304	0.343803	1.16081	0.281298	1	0.862788	0.797296	-0.255377	chr2	242447987	242447999	13	-	1	6	22	26	6	1	5	1	1	5	0	2	2	2	8	2	7	7	0	4	8	8	2	2	2	11	2	7	1	9	5	1	0
ENSG00000077264.10:E006	ENSG00000077264.10	PAK3	E006	3.42418	0.52365	1.1607	0.28132	1	0.636748	0.443373	-0.908253	chrX	110340618	110340684	67	+	0	0	0	1	0	0	0	0	0	0	0	0	3	0	0	0	3	4	0	0	0	1	1	0	1	0	0	0	0	0	1	49	0
ENSG00000102572.10:E005	ENSG00000102572.10	STK24	E005	20.6426	0.169595	1.16046	0.281369	1	1.34912	1.31485	-0.119407	chr13	99108236	99108814	579	-	22	12	32	9	15	19	28	24	25	26	16	14	30	14	24	10	9	10	24	20	8	23	8	7	12	1	6	14	46	26	7	9	11
ENSG00000120899.13:E026	ENSG00000120899.13	PTK2B	E026	5.24956	0.275262	1.15987	0.281492	1	0.80055	0.736666	-0.255864	chr8	27288534	27288914	381	+	0	3	11	3	0	5	52	1	1	14	2	0	1	6	2	1	3	1	5	3	5	1	5	0	0	2	0	5	19	4	5	1	0
ENSG00000108984.9:E005	ENSG00000108984.9	MAP2K6	E005	0.105389	0.177157	1.15819	0.28184	1	0.0385581	0.0688851	0.888565	chr17	67500600	67500720	121	+	0	0	0	0	0	0	0	0	0	0	0	0	0	1	0	0	0	0	0	0	0	0	1	0	0	0	0	0	0	1	0	0	0
ENSG00000156873.11:E021	ENSG00000156873.11	PHKG2	E021	95.7836	0.143936	1.15792	0.281897	1	1.99269	2.02678	0.11434	chr16	30768653	30771439	2787	+	42	94	50	78	47	57	201	100	27	143	83	83	84	167	163	144	44	106	116	140	46	50	227	92	33	66	24	95	66	102	54	172	29
ENSG00000185483.7:E006	ENSG00000185483.7	ROR1	E006	0.120857	0.350729	1.15529	0.282445	1	0.0454084	0.064363	0.535417	chr1	64590217	64590339	123	+	0	0	0	0	0	0	0	0	0	0	0	0	0	0	0	0	0	0	0	0	0	1	0	0	0	0	0	0	0	0	0	0	0
ENSG00000065361.10:E001	ENSG00000065361.10	ERBB3	E001	0.294041	0.158554	1.15503	0.282498	1	0.125455	0.0897471	-0.544991	chr12	56473641	56473644	4	+	0	0	0	0	0	0	0	0	0	0	0	0	0	1	1	2	0	0	0	0	0	0	0	0	0	0	0	0	0	0	0	1	0
ENSG00000104814.8:E047	ENSG00000104814.8	MAP4K1	E047	1.3893	0.447141	1.15499	0.282507	1	0.368214	0.422176	0.300338	chr19	39109405	39109522	118	-	0	0	0	1	0	2	2	0	0	0	4	5	0	0	2	4	0	6	0	0	0	1	3	0	0	5	0	1	1	10	1	1	0
ENSG00000155657.19:E338	ENSG00000155657.19	TTN	E338	0.376555	0.384783	1.15436	0.282639	1	0.152406	0.070987	-1.24331	chr2	179634787	179635047	261	-	1	0	0	0	0	0	4	0	0	0	0	0	0	1	0	0	0	0	0	0	0	5	0	0	0	0	0	0	0	1	0	0	0
ENSG00000121101.11:E024	ENSG00000121101.11	TEX14	E024	2.32703	0.133316	1.15345	0.282828	1	0.509838	0.419621	-0.457023	chr17	56682339	56682490	152	-	7	0	0	2	7	0	0	0	0	0	0	0	1	10	0	1	0	0	0	2	0	1	1	0	0	0	1	0	13	1	2	0	0
ENSG00000010810.13:E009	ENSG00000010810.13	FYN	E009	112.8	0.151043	1.152	0.283132	1	2.03093	2.10088	0.234406	chr6	112020718	112020873	156	-	32	47	81	156	199	66	49	49	109	51	215	297	112	103	125	75	177	83	116	149	101	46	75	99	90	43	28	82	111	63	56	120	106
ENSG00000134398.8:E013	ENSG00000134398.8	ERN2	E013	0.315373	0.261499	1.1514	0.283257	1	0.124322	0.0826217	-0.661492	chr16	23711860	23712025	166	-	0	0	0	1	0	0	0	3	0	0	0	0	0	0	1	0	0	0	0	0	0	0	1	0	0	0	0	0	0	0	0	1	1
ENSG00000127564.12:E020	ENSG00000127564.12	PKMYT1	E020	1.4449	0.176258	1.15076	0.28339	1	0.377756	0.44098	0.344524	chr16	3025983	3026090	108	-	2	0	1	0	1	1	1	0	0	1	0	0	0	2	0	0	1	1	0	3	1	0	1	3	1	1	1	9	5	2	3	0	2
ENSG00000067606.11:E003	ENSG00000067606.11	PRKCZ	E003	0.33057	0.0869219	1.14849	0.283864	1	0.118738	0.160293	0.505645	chr1	1982247	1982451	205	+	1	0	0	0	0	0	2	0	0	0	0	0	1	0	1	0	0	1	0	0	0	0	3	0	1	1	0	5	0	1	0	0	0
ENSG00000154358.15:E111	ENSG00000154358.15	OBSCN	E111	4.48912	0.241593	1.14762	0.284049	1	0.716637	0.667173	-0.206282	chr1	228554101	228554269	169	+	1	0	2	3	2	0	0	9	5	2	0	0	13	5	0	0	0	0	2	1	4	12	16	1	0	2	2	2	54	3	2	0	0
ENSG00000168038.6:E025	ENSG00000168038.6	ULK4	E025	5.76831	0.168023	1.14421	0.284764	1	0.831336	0.866673	0.136754	chr3	41939924	41939984	61	-	5	8	1	2	1	0	5	0	5	9	3	17	5	13	5	3	7	2	15	8	4	7	9	7	1	3	0	6	1	5	5	9	4
ENSG00000072195.10:E038	ENSG00000072195.10	SPEG	E038	2.4286	0.0610677	1.14176	0.285281	1	0.441675	0.480279	0.196141	chr2	220337612	220337818	207	+	0	1	0	0	2	0	0	1	0	5	0	2	0	4	2	0	19	0	1	0	1	2	1	1	2	0	1	1	8	0	5	3	1
ENSG00000066468.16:E042	ENSG00000066468.16	FGFR2	E042	2.98839	0.0418877	1.13682	0.286325	1	0.600544	0.578983	-0.0964241	chr10	123357476	123357598	123	-	1	1	0	1	6	2	0	0	0	0	0	6	4	0	0	2	1	1	0	0	0	1	0	0	0	0	14	12	0	0	27	0	2
ENSG00000162733.12:E021	ENSG00000162733.12	DDR2	E021	7.41832	0.109302	1.13226	0.287293	1	0.886695	0.930423	0.16573	chr1	162740303	162740526	224	+	7	3	3	2	6	2	1	3	10	14	8	7	0	3	6	4	11	3	16	14	10	11	6	11	9	3	7	1	21	4	5	1	0
ENSG00000154358.15:E015	ENSG00000154358.15	OBSCN	E015	12.5761	0.229215	1.13146	0.287464	1	1.10085	1.11393	0.0471318	chr1	228434229	228434504	276	+	10	4	98	2	2	1	2	10	9	11	2	1	4	8	2	1	4	9	39	8	7	15	5	10	0	8	10	5	39	17	1	5	6
ENSG00000100490.5:E006	ENSG00000100490.5	CDKL1	E006	9.92567	0.140725	1.13051	0.287668	1	1.02478	1.05536	0.111772	chr14	50799151	50799410	260	-	19	11	2	12	9	8	9	5	4	5	8	3	3	4	8	9	0	11	11	2	6	14	19	5	6	3	0	14	7	23	8	5	1
ENSG00000072195.10:E066	ENSG00000072195.10	SPEG	E066	1.17301	0.466138	1.13004	0.287767	1	0.25325	0.41935	1.03871	chr2	220361077	220361204	128	+	1	1	0	0	2	0	2	0	1	2	0	0	0	0	1	0	0	0	5	0	0	0	1	0	0	0	0	0	2	1	0	2	0
ENSG00000149269.5:E028	ENSG00000149269.5	PAK1	E028	0.45191	0.20916	1.12745	0.288319	1	0.156033	0.190692	0.350782	chr11	77119199	77119277	79	-	2	0	0	0	0	0	2	0	2	0	0	1	0	0	0	2	4	0	0	0	0	0	0	0	0	0	0	0	0	1	1	0	0
ENSG00000000938.8:E021	ENSG00000000938.8	FGR	E021	0.62912	0.265691	1.12594	0.288644	1	0.204124	0.162244	-0.40572	chr1	27952971	27953080	110	-	0	1	0	2	0	0	0	0	1	3	0	3	0	1	4	0	1	0	0	5	0	0	0	2	1	1	0	0	1	1	0	0	0
ENSG00000105613.5:E005	ENSG00000105613.5	MAST1	E005	8.275	0.134693	1.12537	0.288765	1	0.900738	0.883424	-0.065975	chr19	12951317	12951348	32	+	0	0	24	3	28	0	1	68	0	2	0	0	1	28	1	0	2	0	0	4	20	2	45	11	1	2	1	13	10	2	1	0	0
ENSG00000123572.12:E017	ENSG00000123572.12	NRK	E017	2.6207	0.105602	1.1217	0.289553	1	0.287543	0.313063	0.169912	chrX	105152719	105153874	1156	+	0	13	0	0	0	0	0	0	6	8	0	0	3	0	0	0	53	13	0	0	5	1	1	0	8	0	0	0	17	0	2	0	0
ENSG00000027644.4:E016	ENSG00000027644.4	INSRR	E016	0.271916	0.458941	1.12052	0.289807	1	0.0996838	0.0741273	-0.471217	chr1	156818713	156818839	127	-	0	0	0	0	0	0	0	1	1	0	0	0	0	0	0	0	0	0	0	0	1	1	1	0	0	0	0	0	0	0	0	1	0
ENSG00000122025.10:E024	ENSG00000122025.10	FLT3	E024	0.461922	0.140037	1.11997	0.289925	1	0.178202	0.124209	-0.615623	chr13	28631484	28631599	116	-	0	3	0	0	0	0	0	0	2	0	1	0	1	0	0	0	0	1	1	1	1	0	2	0	0	0	0	0	0	0	0	0	0
ENSG00000160145.11:E016	ENSG00000160145.11	KALRN	E016	25.7051	0.181238	1.1195	0.290025	1	1.44033	1.21468	-0.787085	chr3	124103692	124103883	192	+	5	12	5	1	30	0	9	10	12	13	12	4	4	60	230	63	13	23	3	9	5	284	9	4	62	1	2	6	9	4	9	14	7
ENSG00000080823.17:E023	ENSG00000080823.17	MOK	E023	32.4094	0.843607	1.11868	0.290203	1	1.5422	1.49653	-0.156455	chr14	102701762	102701772	11	-	64	5	0	56	3	39	17	26	143	19	5	0	45	3	39	1	81	77	61	42	78	12	26	3	14	24	23	11	30	25	7	13	51
ENSG00000119121.17:E041	ENSG00000119121.17	TRPM6	E041	0.383801	0.474387	1.11576	0.290833	1	0.115162	0.232741	1.22336	chr9	77470443	77470481	39	-	0	0	0	0	0	1	0	0	1	2	0	0	0	0	0	0	0	1	0	0	0	0	0	0	0	0	0	0	1	1	1	0	0
ENSG00000119121.17:E023	ENSG00000119121.17	TRPM6	E023	0.88105	0.316612	1.11514	0.290967	1	0.241121	0.332699	0.633187	chr9	77407540	77407686	147	-	0	0	1	0	0	3	0	0	11	9	0	0	0	1	0	0	0	1	0	1	0	0	0	1	0	0	0	0	5	0	4	0	0
ENSG00000152256.9:E002	ENSG00000152256.9	PDK1	E002	0.570276	0.23712	1.11485	0.29103	1	0.195944	0.140013	-0.583756	chr2	173420353	173420447	95	+	0	0	1	0	0	0	0	0	0	0	1	0	1	2	0	2	0	0	0	1	0	0	0	0	2	0	0	0	0	1	1	0	0
ENSG00000157106.12:E054	ENSG00000157106.12	SMG1	E054	1.48613	0.18356	1.11425	0.291159	1	0.382094	0.433355	0.279892	chr16	18886424	18886929	506	-	0	3	2	0	1	0	0	0	1	0	0	2	1	1	0	1	3	0	1	6	2	2	8	2	3	1	2	1	0	0	1	3	0
ENSG00000184216.7:E030	ENSG00000184216.7	IRAK1	E030	87.2873	0.20693	1.11334	0.291357	1	1.96536	1.92815	-0.12502	chrX	153285128	153285251	124	-	6	31	70	99	73	18	26	19	3	79	10	19	39	16	133	29	214	60	53	146	131	74	122	59	10	79	26	123	26	42	67	70	14
ENSG00000105146.8:E012	ENSG00000105146.8	AURKC	E012	0.297388	0.108471	1.11326	0.291373	1	0.122666	0.108473	-0.202024	chr19	57744049	57744053	5	+	0	1	0	0	0	0	1	0	0	0	1	0	0	2	0	1	0	0	0	0	1	0	0	1	6	0	0	0	1	0	0	0	9
ENSG00000154358.15:E043	ENSG00000154358.15	OBSCN	E043	8.35185	0.628407	1.11297	0.291437	1	0.906125	1.07064	0.609595	chr1	228471471	228471905	435	+	4	11	53	4	1	1	17	5	3	7	1	1	1	4	11	5	6	4	4	5	4	6	26	3	1	1	16	8	7	2	3	5	17
ENSG00000012983.7:E040	ENSG00000012983.7	MAP4K5	E040	2.1815	0.573321	1.11178	0.291695	1	0.48607	0.501039	0.0732327	chr14	51027758	51027844	87	-	0	2	1	0	0	2	5	8	1	2	0	1	1	1	4	1	0	1	0	5	0	1	9	2	0	0	0	1	2	2	1	1	1
ENSG00000243678.7:E006	ENSG00000243678.7	NME2	E006	98.6383	0.425288	1.11115	0.291831	1	2.03918	2.04806	0.0297693	chr17	49243859	49243880	22	+	59	15	68	39	20	14	12	21	1	14	13	17	36	19	16	12	52	30	29	23	19	34	40	37	650	25	16	26	21	29	28	15	21
ENSG00000239672.3:E002	ENSG00000239672.3	NME1	E002	3.56623	0.120206	1.10967	0.292154	1	0.662606	0.624353	-0.164468	chr17	49231026	49231085	60	+	5	1	9	5	4	2	0	2	2	0	3	3	2	3	1	2	0	4	2	3	3	3	9	1	2	7	2	5	3	0	2	2	2
ENSG00000141736.9:E003	ENSG00000141736.9	ERBB2	E003	15.474	0.220573	1.10925	0.292244	1	1.23139	1.18733	-0.156008	chr17	37844393	37844531	139	+	9	16	9	7	5	7	11	22	20	7	17	4	4	39	18	9	5	18	14	5	12	15	2	17	34	8	23	3	12	15	8	13	12
ENSG00000154928.12:E016	ENSG00000154928.12	EPHB1	E016	6.36928	0.0605361	1.10617	0.292916	1	0.874177	0.791938	-0.320335	chr3	134825290	134825445	156	+	3	0	4	0	1	22	0	10	2	3	4	1	8	40	58	0	0	7	0	8	1	0	0	0	3	1	0	0	4	23	4	3	1
ENSG00000197122.7:E010	ENSG00000197122.7	SRC	E010	0.244103	0.237755	1.1049	0.293192	1	0.108463	0.0548556	-1.07533	chr20	36014863	36014880	18	+	0	0	1	0	0	0	0	0	1	0	0	0	0	0	0	0	0	1	0	0	0	0	0	0	0	0	0	0	0	1	0	0	0
ENSG00000173517.6:E005	ENSG00000173517.6	PEAK1	E005	2.56881	0.505689	1.10133	0.293974	1	0.539645	0.517674	-0.103688	chr15	77470161	77471131	971	-	0	0	9	0	0	3	5	0	0	4	1	4	0	0	4	0	5	12	1	4	0	2	0	0	6	0	0	1	0	2	1	2	0
ENSG00000127564.12:E036	ENSG00000127564.12	PKMYT1	E036	5.9213	0.306016	1.09986	0.294297	1	0.860358	0.772153	-0.345949	chr16	3030440	3030440	1	-	1	2	10	8	6	4	2	1	0	4	0	1	1	2	9	0	1	8	2	12	2	0	2	1	0	11	3	16	1	5	8	6	2
ENSG00000104814.8:E046	ENSG00000104814.8	MAP4K1	E046	4.71484	0.0879487	1.09832	0.294634	1	0.741281	0.787874	0.186949	chr19	39108607	39108643	37	-	1	1	0	9	0	5	6	1	0	5	1	2	3	10	5	4	2	19	3	11	1	4	1	1	0	3	1	0	15	5	3	3	0
ENSG00000008118.5:E002	ENSG00000008118.5	CAMK1G	E002	0.743248	0.877695	1.09745	0.294827	1	0.163005	0.140133	-0.258312	chr1	209757074	209757117	44	+	0	0	1	1	0	0	0	0	5	1	0	0	1	0	0	0	3	1	1	0	0	0	0	2	1	0	0	0	0	0	0	0	0
ENSG00000130413.11:E019	ENSG00000130413.11	STK33	E019	1.35706	0.419287	1.0974	0.294836	1	0.349462	0.299863	-0.31338	chr11	8496262	8496302	41	-	0	2	0	1	0	0	1	0	0	1	3	0	0	3	1	0	12	2	0	0	0	0	8	0	8	0	0	0	2	0	0	0	0
ENSG00000058091.12:E010	ENSG00000058091.12	CDK14	E010	0.0815297	0.652605	1.09515	0.295334	1	0.0307313	0.0127888	-1.29488	chr7	90338580	90338709	130	+	0	0	0	1	0	0	0	0	0	0	0	0	0	1	0	0	1	0	0	2	0	0	0	0	0	0	0	0	0	0	0	0	0
ENSG00000114124.2:E004	ENSG00000114124.2	GRK7	E004	0.955122	0.244843	1.09408	0.29557	1	0.290424	0.324673	0.224371	chr3	141535556	141537332	1777	+	2	1	1	2	0	3	4	0	6	1	0	0	0	1	2	0	1	0	1	1	2	1	1	0	4	0	0	0	2	1	0	1	0
ENSG00000159899.10:E028	ENSG00000159899.10	NPR2	E028	0.574263	0.24839	1.09205	0.296018	1	0.176715	0.240191	0.556587	chr9	35809649	35809709	61	+	0	1	1	1	1	0	1	0	0	0	0	0	0	0	0	0	0	0	2	0	0	1	0	1	0	2	0	0	0	3	0	0	0
ENSG00000155657.19:E017	ENSG00000155657.19	TTN	E017	16.1711	0.140548	1.09089	0.296275	1	1.22593	1.28798	0.218188	chr2	179407796	179408389	594	-	1	4	8	21	3	32	47	0	24	24	36	29	3	7	18	9	3	1	43	18	14	33	5	5	2	6	8	3	7	33	15	6	32
ENSG00000155657.19:E306	ENSG00000155657.19	TTN	E306	0.178562	0.319861	1.08966	0.296546	1	0.0665217	0.0920065	0.511528	chr2	179592837	179593124	288	-	1	0	0	0	0	0	1	0	0	0	0	0	1	0	0	0	0	0	0	0	0	0	0	0	0	0	0	0	0	0	0	0	0
ENSG00000123815.7:E031	ENSG00000123815.7	COQ8B	E031	6.265	0.101162	1.08711	0.297113	1	0.854343	0.882409	0.107838	chr19	41220990	41220990	1	-	5	13	1	7	8	5	9	9	0	4	7	9	1	2	2	4	3	7	2	2	2	8	4	6	6	15	0	11	7	4	4	3	5
ENSG00000164125.11:E018	ENSG00000164125.11	GASK1B	E018	56.2853	0.0957734	1.08405	0.297792	1	1.73245	1.79549	0.213118	chr4	159093491	159093888	398	-	45	29	54	4	3	143	0	0	132	110	258	11	2	205	42	8	5	80	126	13	42	64	167	2	0	9	1	4	6	11	14	25	7
ENSG00000145348.12:E045	ENSG00000145348.12	TBCK	E045	4.53747	0.243926	1.08262	0.298111	1	0.711883	0.766998	0.223929	chr4	107237862	107237894	33	-	3	7	2	2	2	2	2	0	2	5	5	3	8	1	0	4	0	2	0	1	0	5	5	2	1	1	3	1	9	7	8	4	0
ENSG00000135409.6:E013	ENSG00000135409.6	AMHR2	E013	2.24824	1.17186	1.08258	0.298121	1	0.403372	0.532302	0.651993	chr12	53823615	53823762	148	+	2	0	0	0	1	0	0	0	1	2	0	0	1	2	0	0	0	5	18	0	0	0	0	0	0	0	0	0	10	1	2	0	0
ENSG00000155657.19:E314	ENSG00000155657.19	TTN	E314	0.383004	0.384149	1.0804	0.298607	1	0.153921	0.0711936	-1.2557	chr2	179596032	179596310	279	-	4	0	0	0	0	0	6	0	0	1	0	0	0	0	0	0	2	1	0	0	0	0	0	0	1	0	0	0	0	2	0	0	0
ENSG00000140538.12:E020	ENSG00000140538.12	NTRK3	E020	0.880933	0.180361	1.07907	0.298906	1	0.201613	0.216207	0.127005	chr15	88671942	88671965	24	-	1	1	0	1	0	1	0	0	2	3	0	0	0	3	0	0	0	0	0	0	0	0	0	0	0	0	1	0	0	0	0	0	0
ENSG00000105146.8:E002	ENSG00000105146.8	AURKC	E002	2.35207	0.363792	1.07797	0.299153	1	0.553109	0.541254	-0.0549787	chr19	57742431	57742482	52	+	0	1	1	0	0	2	1	0	0	1	12	0	0	6	1	0	0	0	0	0	0	1	0	0	33	0	0	0	0	2	0	0	3
ENSG00000185324.17:E002	ENSG00000185324.17	CDK10	E002	0.649072	0.231215	1.07708	0.299351	1	0.220373	0.194057	-0.230644	chr16	89753076	89753077	2	+	0	1	1	1	0	0	0	0	0	1	0	0	1	2	1	0	1	0	0	0	1	0	0	0	0	2	0	3	0	0	2	0	0
ENSG00000181322.9:E018	ENSG00000181322.9	NME9	E018	0.230727	0.284609	1.07626	0.299535	1	0.103991	0.0403708	-1.47368	chr3	138048145	138048181	37	-	0	0	0	0	0	0	0	0	0	0	0	0	9	0	2	2	0	0	0	0	0	0	2	0	0	0	0	0	0	1	0	0	0
ENSG00000104936.13:E027	ENSG00000104936.13	DMPK	E027	85.3268	0.123752	1.07555	0.299695	1	1.93566	1.99328	0.193512	chr19	46283128	46283580	453	-	55	41	125	111	46	87	107	64	22	170	61	39	97	35	37	30	10	58	66	47	12	98	101	48	92	26	49	176	170	216	36	71	42
ENSG00000070808.11:E003	ENSG00000070808.11	CAMK2A	E003	5.86274	0.0405434	1.07432	0.299971	1	0.84842	0.830544	-0.0694343	chr5	149602552	149602780	229	-	2	10	0	1	1	0	20	16	0	5	4	1	3	33	4	1	1	3	5	0	6	3	2	0	5	9	0	4	9	0	2	22	0
ENSG00000176105.9:E015	ENSG00000176105.9	YES1	E015	5.11735	0.108686	1.07426	0.299985	1	0.795874	0.754028	-0.167079	chr18	812385	812547	163	-	2	7	2	5	4	2	5	0	5	7	1	3	5	2	10	4	6	4	9	2	0	7	9	2	12	0	0	0	5	3	5	5	1
ENSG00000157106.12:E066	ENSG00000157106.12	SMG1	E066	4.24841	0.0709907	1.07176	0.300549	1	0.73704	0.702297	-0.142621	chr16	18902185	18902210	26	-	4	0	0	0	2	0	0	1	9	2	4	4	1	1	2	1	2	1	3	5	1	7	5	0	12	0	1	1	2	1	2	7	2
ENSG00000154358.15:E122	ENSG00000154358.15	OBSCN	E122	6.16017	0.276839	1.06918	0.30113	1	0.804128	0.876311	0.280351	chr1	228561633	228561713	81	+	0	1	2	2	7	2	0	43	4	0	0	1	11	5	1	0	0	3	4	2	2	12	19	0	0	4	1	3	74	3	4	1	2
ENSG00000155657.19:E099	ENSG00000155657.19	TTN	E099	8.24475	0.216807	1.06648	0.301742	1	0.967226	0.962124	-0.0190122	chr2	179477500	179477799	300	-	3	1	4	16	0	5	23	2	3	14	9	2	1	17	8	5	2	2	9	1	2	5	3	2	3	2	4	0	5	63	6	10	0
ENSG00000154358.15:E128	ENSG00000154358.15	OBSCN	E128	17.553	0.332224	1.06616	0.301816	1	1.22765	1.2596	0.112574	chr1	228564753	228564992	240	+	2	4	10	4	14	3	0	128	16	5	0	1	68	12	5	1	4	10	8	12	10	26	55	2	0	9	6	5	209	20	5	3	5
ENSG00000060237.12:E018	ENSG00000060237.12	WNK1	E018	0.769827	0.276683	1.06315	0.302497	1	0.25256	0.202678	-0.407493	chr12	976960	977031	72	+	0	0	0	0	0	2	0	0	0	0	0	0	3	0	0	0	2	1	1	0	2	1	0	1	0	0	2	0	0	0	2	0	0
ENSG00000142208.11:E035	ENSG00000142208.11	AKT1	E035	51.5871	0.196254	1.06311	0.302507	1	1.7422	1.73244	-0.0330335	chr14	105260529	105260865	337	-	40	28	25	29	56	35	63	32	2	23	20	38	98	21	41	9	30	40	61	37	33	16	39	40	63	31	23	140	68	53	24	20	29
ENSG00000114739.9:E009	ENSG00000114739.9	ACVR2B	E009	34.1835	0.111628	1.05843	0.303573	1	1.49514	1.54928	0.185442	chr3	38523689	38523827	139	+	10	8	36	28	14	3	31	35	33	8	10	19	13	39	59	21	28	49	44	64	39	21	50	8	42	18	14	8	9	19	8	19	120
ENSG00000072195.10:E027	ENSG00000072195.10	SPEG	E027	49.1269	0.0943807	1.05616	0.304092	1	1.57935	1.56979	-0.032627	chr2	220330779	220331377	599	+	18	26	31	5	28	28	2	12	8	164	1	4	4	80	13	3	832	33	14	3	8	63	72	1	10	3	2	59	206	10	46	52	7
ENSG00000133216.12:E001	ENSG00000133216.12	EPHB2	E001	0.0992625	0.162853	1.05566	0.304208	1	0.0307756	0.0647723	1.13109	chr1	23037332	23037457	126	+	0	0	0	0	0	0	0	0	0	1	0	0	0	0	0	0	0	0	0	0	0	0	0	0	0	0	0	1	0	0	1	0	0
ENSG00000071909.14:E033	ENSG00000071909.14	MYO3B	E033	1.0744	0.0798742	1.05551	0.304241	1	0.293365	0.221152	-0.539378	chr2	171375948	171376050	103	+	0	0	0	1	0	0	0	0	0	3	0	2	0	2	1	0	0	2	0	1	0	0	2	0	0	0	0	0	1	0	0	2	0
ENSG00000070019.3:E012	ENSG00000070019.3	GUCY2C	E012	0.297141	0.482304	1.05508	0.304339	1	0.121834	0.0559246	-1.23656	chr12	14798163	14798249	87	-	0	1	0	1	0	1	0	0	0	0	0	0	0	0	0	0	0	0	0	0	0	0	0	0	0	0	0	0	0	0	0	2	0
ENSG00000143322.15:E021	ENSG00000143322.15	ABL2	E021	2.40008	0.132125	1.05392	0.304605	1	0.517892	0.570649	0.245416	chr1	179112192	179112224	33	-	0	0	2	0	2	2	3	2	0	0	1	0	0	1	0	1	3	0	4	0	1	5	4	0	2	2	1	0	0	2	1	1	0
ENSG00000060237.12:E021	ENSG00000060237.12	WNK1	E021	1.21422	0.38507	1.05388	0.304615	1	0.347438	0.305778	-0.262059	chr12	978271	978360	90	+	0	0	1	1	3	2	0	0	2	0	2	1	0	1	1	1	0	6	0	2	4	0	1	0	0	2	0	0	0	2	0	0	0
ENSG00000077782.15:E048	ENSG00000077782.15	FGFR1	E048	3.14131	0.259402	1.05254	0.304922	1	0.561599	0.503589	-0.272862	chr8	38325190	38325225	36	-	0	2	0	0	0	1	6	0	0	3	0	0	1	1	3	7	0	4	4	0	0	4	7	6	1	0	2	0	1	0	0	1	0
ENSG00000105613.5:E003	ENSG00000105613.5	MAST1	E003	13.3583	0.320444	1.05128	0.305212	1	1.08179	1.13944	0.20761	chr19	12949348	12949469	122	+	0	0	45	12	55	0	1	100	0	3	2	1	0	58	0	0	2	0	1	9	12	5	89	23	0	2	1	9	19	0	0	0	0
ENSG00000101049.10:E005	ENSG00000101049.10	SGK2	E005	0.450855	0.388909	1.05037	0.305423	1	0.147175	0.119051	-0.35505	chr20	42193868	42193874	7	+	0	0	0	0	0	2	1	0	0	0	0	0	0	3	0	0	0	0	0	0	0	0	0	0	1	0	0	0	0	0	0	1	0
ENSG00000105613.5:E011	ENSG00000105613.5	MAST1	E011	44.3154	0.108959	1.04972	0.305571	1	1.5832	1.60098	0.0606268	chr19	12958662	12958871	210	+	0	0	79	13	137	1	15	382	0	7	4	7	24	124	9	1	9	0	1	16	79	18	310	47	4	37	4	29	40	2	0	1	21
ENSG00000162409.6:E005	ENSG00000162409.6	PRKAA2	E005	2.20882	0.11284	1.04842	0.305872	1	0.378156	0.407662	0.164689	chr1	57159438	57159525	88	+	0	0	0	0	1	0	0	0	0	0	0	0	9	8	0	0	0	1	0	2	0	3	46	0	29	0	0	0	1	0	0	0	0
ENSG00000154237.8:E014	ENSG00000154237.8	LRRK1	E014	0.936253	0.409141	1.04548	0.30655	1	0.288005	0.279108	-0.0616433	chr15	101529604	101529853	250	+	0	2	2	0	2	0	2	0	0	0	0	0	0	1	2	4	2	1	0	0	0	0	2	0	0	0	0	0	1	0	0	0	3
ENSG00000180815.10:E023	ENSG00000180815.10	MAP3K15	E023	0.625618	0.775707	1.04477	0.306714	1	0.225916	0.10704	-1.28767	chrX	19433225	19433375	151	-	0	0	0	1	3	0	0	0	0	0	0	0	1	3	0	0	0	0	0	0	1	0	0	0	0	0	0	0	0	0	0	0	0
ENSG00000181322.9:E006	ENSG00000181322.9	NME9	E006	0.627518	0.174409	1.04297	0.307132	1	0.214287	0.16061	-0.511533	chr3	138023715	138023869	155	-	0	0	0	3	0	2	1	0	0	0	0	0	5	4	2	1	0	0	1	1	0	1	5	0	0	0	0	0	4	1	0	0	1
ENSG00000169925.12:E018	ENSG00000169925.12	BRD3	E018	0.932501	0.294733	1.04095	0.307601	1	0.265661	0.317098	0.350262	chr9	136920898	136921134	237	-	0	0	1	1	0	1	2	0	0	0	2	0	3	1	1	1	1	0	5	2	0	0	0	1	0	0	1	4	1	5	1	0	0
ENSG00000100749.3:E020	ENSG00000100749.3	VRK1	E020	2.47801	0.180283	1.03939	0.307963	1	0.546315	0.503194	-0.204325	chr14	97397668	97398059	392	+	4	4	1	1	0	1	8	0	0	0	0	6	0	4	2	2	8	1	0	2	1	1	2	0	2	2	1	0	3	1	0	5	5
ENSG00000154928.12:E003	ENSG00000154928.12	EPHB1	E003	6.85576	0.113153	1.03922	0.308003	1	0.897272	0.81291	-0.325826	chr3	134514104	134514531	428	+	14	2	4	0	1	16	0	7	0	1	0	1	10	35	39	0	3	15	0	8	0	0	0	0	5	0	0	1	4	23	0	6	0
ENSG00000168038.6:E036	ENSG00000168038.6	ULK4	E036	8.05764	0.199977	1.03832	0.308211	1	0.948697	0.983533	0.129756	chr3	41978587	41978832	246	-	4	1	1	9	6	3	1	5	12	2	3	6	3	7	12	5	6	1	13	11	9	1	12	2	6	12	0	0	2	8	4	7	16
ENSG00000181409.7:E001	ENSG00000181409.7	AATK	E001	1.92508	0.456102	1.03663	0.308607	1	0.474066	0.540108	0.318728	chr17	79091095	79091103	9	-	8	1	0	1	0	0	0	1	2	0	0	5	3	2	0	2	1	1	1	1	0	1	0	0	1	0	0	0	2	3	0	0	0
ENSG00000005882.7:E006	ENSG00000005882.7	PDK2	E006	0.979128	0.302034	1.03646	0.308647	1	0.28704	0.326908	0.261595	chr17	48173059	48173174	116	+	1	0	1	0	0	0	0	3	0	4	2	0	1	1	0	0	0	0	0	0	0	2	2	2	5	0	0	0	1	2	0	4	0
ENSG00000165238.12:E039	ENSG00000165238.12	WNK2	E039	9.70663	0.0761638	1.03592	0.308772	1	1.01682	1.0417	0.0911579	chr9	96062333	96062431	99	+	51	0	47	5	0	0	0	5	22	1	0	0	3	2	3	0	0	0	0	5	0	2	8	13	2	2	0	31	6	13	4	1	33
ENSG00000130669.13:E034	ENSG00000130669.13	PAK4	E034	3.32365	0.336142	1.03545	0.308882	1	0.614041	0.717487	0.438698	chr19	39670047	39673456	3410	+	2	0	0	5	0	3	0	1	3	3	0	0	3	4	8	1	5	1	3	2	1	1	0	0	2	1	3	2	1	3	4	0	4
ENSG00000174292.8:E012	ENSG00000174292.8	TNK1	E012	0.769483	0.164732	1.0334	0.309362	1	0.253421	0.247707	-0.0432985	chr17	7290294	7290308	15	+	0	0	0	1	1	1	0	5	0	0	1	0	0	0	1	1	0	0	2	1	0	0	0	0	2	1	1	0	1	2	0	1	0
ENSG00000105287.8:E002	ENSG00000105287.8	PRKD2	E002	0.759793	0.173152	1.03247	0.309579	1	0.249677	0.203992	-0.374011	chr19	47177573	47177573	1	-	0	1	1	0	1	0	0	1	0	0	1	0	3	1	0	1	3	7	1	1	2	1	3	1	2	0	1	2	1	0	0	1	1
ENSG00000155657.19:E075	ENSG00000155657.19	TTN	E075	3.6745	0.12378	1.0313	0.309852	1	0.661481	0.708455	0.196702	chr2	179464281	179464577	297	-	0	3	6	5	0	3	16	0	1	9	1	5	1	13	1	3	0	0	3	4	0	2	3	0	3	0	2	0	0	14	4	7	0
ENSG00000116199.7:E001	ENSG00000116199.7	FAM20B	E001	1.30849	0.145974	1.03052	0.310037	1	0.352515	0.351379	-0.0067941	chr1	178994939	178994993	55	+	0	0	0	1	0	1	0	0	2	0	2	2	0	3	3	0	0	1	1	0	1	0	2	0	0	0	0	1	0	0	0	0	0
ENSG00000072195.10:E044	ENSG00000072195.10	SPEG	E044	2.64062	0.0896085	1.02794	0.310643	1	0.474	0.40519	-0.359536	chr2	220342627	220342827	201	+	0	1	2	0	0	0	0	2	1	10	0	1	0	6	0	0	18	1	1	0	2	3	6	0	0	0	0	4	9	1	5	3	0
ENSG00000044524.6:E010	ENSG00000044524.6	EPHA3	E010	0.659189	0.331528	1.02693	0.310881	1	0.182823	0.146874	-0.379346	chr3	89448631	89449495	865	+	0	0	1	0	0	0	0	0	0	0	0	0	1	4	0	0	0	0	0	1	0	5	0	0	0	0	0	0	0	0	0	0	0
ENSG00000120899.13:E003	ENSG00000120899.13	PTK2B	E003	11.4759	0.124874	1.02444	0.311469	1	1.09413	1.07167	-0.0813353	chr8	27169821	27169904	84	+	3	5	1	6	14	4	14	6	10	29	17	14	5	23	33	18	2	3	24	5	8	16	26	3	0	3	6	5	10	2	4	12	1
ENSG00000140538.12:E015	ENSG00000140538.12	NTRK3	E015	3.05626	0.116101	1.02374	0.311634	1	0.489243	0.422027	-0.344028	chr15	88524457	88524591	135	-	1	6	0	0	3	1	1	0	7	1	0	0	2	1	0	0	0	0	0	0	0	1	0	0	0	1	1	0	0	0	1	0	0
ENSG00000122025.10:E015	ENSG00000122025.10	FLT3	E015	0.88458	0.0628828	1.02286	0.311841	1	0.282785	0.227855	-0.411714	chr13	28608438	28608544	107	-	1	2	1	2	1	1	0	0	2	1	1	1	0	0	0	0	0	1	0	4	7	1	0	0	0	0	0	3	3	0	3	0	1
ENSG00000109339.14:E047	ENSG00000109339.14	MAPK10	E047	0.688359	0.557357	1.02228	0.311978	1	0.241919	0.179855	-0.539084	chr4	87320900	87320959	60	-	0	2	0	0	0	0	0	0	0	1	0	0	0	0	0	0	0	0	0	2	0	1	1	0	0	0	0	0	0	0	0	0	0
ENSG00000182511.7:E001	ENSG00000182511.7	FES	E001	0.706556	0.399106	1.0222	0.311998	1	0.232749	0.170541	-0.559953	chr15	91426925	91427273	349	+	0	3	2	0	0	1	0	2	1	1	0	0	3	1	0	1	0	1	0	0	0	0	0	0	1	0	0	1	1	1	0	0	1
ENSG00000072133.6:E003	ENSG00000072133.6	RPS6KA6	E003	2.11641	0.0634203	1.02145	0.312175	1	0.413904	0.433702	0.105559	chrX	83319979	83320119	141	-	0	0	0	5	0	5	0	0	1	0	0	4	13	15	0	0	1	4	0	14	5	1	0	1	0	0	0	1	0	0	0	0	1
ENSG00000117676.9:E007	ENSG00000117676.9	RPS6KA1	E007	12.0043	0.472797	1.01893	0.312772	1	1.1187	1.01211	-0.387528	chr1	26872343	26872526	184	+	3	7	3	21	6	4	2	23	5	23	7	8	3	13	30	18	17	4	8	45	21	3	10	11	3	12	7	0	15	3	14	7	6
ENSG00000068078.13:E004	ENSG00000068078.13	FGFR3	E004	10.1726	0.0743576	1.01884	0.312794	1	0.959747	1.08618	0.464223	chr4	1795623	1795770	148	+	21	1	0	0	3	2	0	2	0	2	0	7	0	0	3	0	0	0	0	0	1	4	0	2	0	0	0	59	0	2	54	0	7
ENSG00000099875.10:E008	ENSG00000099875.10	MKNK2	E008	5.45236	0.231263	1.01815	0.312959	1	0.829234	0.787766	-0.163118	chr19	2040043	2040132	90	-	2	2	9	7	1	3	10	1	3	13	0	2	6	6	1	1	4	2	2	5	7	2	4	0	5	1	1	8	10	25	5	1	2
ENSG00000115694.10:E045	ENSG00000115694.10	STK25	E045	1.75555	0.347448	1.01597	0.313478	1	0.439956	0.391522	-0.261353	chr2	242448011	242448039	29	-	0	1	6	7	0	0	1	0	0	0	0	0	1	2	2	1	5	3	0	0	4	4	0	0	1	1	0	3	0	1	0	0	0
ENSG00000097046.8:E003	ENSG00000097046.8	CDC7	E003	2.72244	0.155631	1.01596	0.313478	1	0.589203	0.552281	-0.167745	chr1	91966665	91966694	30	+	6	0	3	3	2	2	7	1	0	3	4	3	7	2	2	1	4	3	0	2	10	0	3	0	0	1	3	1	0	4	1	1	2
ENSG00000181085.10:E016	ENSG00000181085.10	MAPK15	E016	9.15357	0.028625	1.01518	0.313666	1	1.00913	1.04035	0.114553	chr8	144803719	144803843	125	+	37	1	12	25	2	1	23	2	0	0	1	1	2	1	8	0	2	4	3	12	1	1	2	1	0	2	4	2	68	1	3	1	0
ENSG00000168038.6:E028	ENSG00000168038.6	ULK4	E028	9.06812	0.167366	1.01514	0.313675	1	1.00434	1.02536	0.0772931	chr3	41952809	41952878	70	-	3	7	1	9	7	2	11	1	5	9	15	19	10	18	3	1	15	5	18	2	3	5	22	6	3	7	1	2	3	10	5	13	10
ENSG00000154358.15:E091	ENSG00000154358.15	OBSCN	E091	0.762732	0.142859	1.014	0.313946	1	0.234715	0.18237	-0.45792	chr1	228527643	228527645	3	+	0	0	4	0	1	0	0	1	2	0	0	1	0	1	0	0	0	4	0	0	0	0	2	0	0	0	0	0	11	1	0	0	0
ENSG00000114738.6:E018	ENSG00000114738.6	MAPKAPK3	E018	2.08149	0.0701019	1.01317	0.314143	1	0.469676	0.499884	0.149247	chr3	50684635	50684635	1	+	0	1	0	7	2	1	0	1	1	0	1	2	0	1	0	2	6	1	3	3	2	0	6	0	3	6	0	2	3	0	2	1	1
ENSG00000171094.11:E018	ENSG00000171094.11	ALK	E018	6.10072	0.356817	1.01185	0.31446	1	0.979128	0.563122	-1.68289	chr2	29450440	29450538	99	-	0	0	2	4	1	4	1	14	0	11	3	0	1	45	1	14	0	4	4	4	2	1	7	0	20	4	0	0	3	4	0	5	0
ENSG00000130413.11:E013	ENSG00000130413.11	STK33	E013	2.39537	0.131203	1.01091	0.314686	1	0.482527	0.528221	0.220826	chr11	8478888	8479026	139	-	0	1	0	5	0	0	2	0	1	1	3	0	0	6	0	0	16	4	0	0	0	0	2	0	6	0	0	0	0	4	0	0	0
ENSG00000169071.10:E003	ENSG00000169071.10	ROR2	E003	0.126289	0.496631	1.00993	0.314919	1	0.0598406	0.024432	-1.35212	chr9	94479589	94479678	90	-	0	0	0	0	0	0	0	0	0	0	0	0	0	0	0	0	0	0	0	0	1	0	2	0	3	0	0	0	0	1	0	0	0
ENSG00000196335.8:E038	ENSG00000196335.8	STK31	E038	1.98191	1.00352	1.0097	0.314975	1	0.470939	0.440826	-0.153939	chr7	23854763	23854831	69	+	0	2	0	0	0	0	0	0	0	0	0	0	0	2	40	0	0	2	0	0	0	0	0	0	3	0	0	0	0	0	0	0	1
ENSG00000175087.5:E004	ENSG00000175087.5	PDIK1L	E004	3.25378	0.118666	1.00887	0.315175	1	0.605262	0.62218	0.0742769	chr1	26438951	26439141	191	+	5	2	3	6	1	1	3	0	3	6	1	1	1	2	0	1	2	4	2	1	4	2	2	1	0	0	0	1	1	1	1	1	2
ENSG00000139908.10:E011	ENSG00000139908.10	TSSK4	E011	2.84809	0.0697882	1.00726	0.315559	1	0.596727	0.548668	-0.218019	chr14	24677098	24677169	72	+	0	3	2	3	1	3	5	2	4	2	0	3	3	2	1	3	0	0	2	1	2	5	2	5	14	0	1	1	3	3	3	1	1
ENSG00000160469.12:E015	ENSG00000160469.12	BRSK1	E015	0.859297	0.644832	1.00458	0.316205	1	0.242377	0.33887	0.661484	chr19	55813602	55813751	150	+	0	1	1	0	0	1	4	0	0	0	1	0	0	0	0	0	0	0	0	0	0	1	0	1	0	0	0	2	1	1	0	0	0
ENSG00000105287.8:E026	ENSG00000105287.8	PRKD2	E026	5.75756	0.131216	1.00349	0.316467	1	0.836893	0.780902	-0.220224	chr19	47217259	47217280	22	-	0	2	5	2	1	7	4	10	0	7	8	0	2	7	14	3	8	6	7	4	2	10	7	7	1	0	1	7	7	9	4	12	1
ENSG00000123143.8:E003	ENSG00000123143.8	PKN1	E003	44.493	0.210719	1.00289	0.316611	1	1.64656	1.62404	-0.076609	chr19	14544231	14544304	74	+	1	31	37	33	32	21	26	7	1	46	1	12	19	7	77	18	23	49	36	76	170	63	101	57	14	58	22	41	26	36	23	57	23
ENSG00000178950.12:E036	ENSG00000178950.12	GAK	E036	0.983651	0.547264	1.00284	0.316623	1	0.352837	0.0989503	-2.29226	chr4	909286	909523	238	-	0	0	1	0	0	0	0	0	0	0	0	0	1	0	0	0	1	0	1	1	0	0	0	0	0	0	0	0	0	0	0	0	0
ENSG00000105613.5:E004	ENSG00000105613.5	MAST1	E004	10.2167	0.191183	1.00174	0.31689	1	0.974683	1.01252	0.139882	chr19	12951260	12951316	57	+	0	0	28	5	37	0	0	91	0	1	0	0	2	30	0	0	0	0	0	11	25	4	58	13	1	2	1	9	10	2	0	0	0
ENSG00000068078.13:E016	ENSG00000068078.13	FGFR3	E016	4.15431	0.0715588	0.999463	0.317441	1	0.677768	0.561025	-0.511221	chr4	1806548	1806550	3	+	15	0	0	0	1	0	0	2	0	0	0	1	0	0	0	0	0	0	0	0	0	2	0	0	0	0	0	11	0	0	18	0	2
ENSG00000169071.10:E004	ENSG00000169071.10	ROR2	E004	0.135514	0.28139	0.99732	0.31796	1	0.0538214	0.0243655	-1.193	chr9	94484808	94484862	55	-	0	1	0	0	0	0	0	0	0	0	0	0	0	0	0	0	0	0	0	0	0	0	0	0	0	0	0	0	0	0	0	0	0
ENSG00000122025.10:E017	ENSG00000122025.10	FLT3	E017	0.913334	0.0987349	0.992845	0.319048	1	0.293959	0.226386	-0.500202	chr13	28610072	28610180	109	-	0	0	0	1	0	0	0	0	10	0	3	3	0	1	1	0	1	2	1	2	3	2	0	0	0	0	0	0	1	0	2	3	1
ENSG00000154358.15:E114	ENSG00000154358.15	OBSCN	E114	3.07634	0.214823	0.992267	0.319189	1	0.5877	0.526003	-0.283802	chr1	228555587	228555647	61	+	1	0	0	1	1	0	0	13	4	0	0	0	9	3	0	0	0	1	0	2	1	5	5	0	0	0	1	1	53	2	0	0	0
ENSG00000165731.13:E023	ENSG00000165731.13	RET	E023	4.92355	0.103984	0.990638	0.319586	1	0.766021	0.747934	-0.0728278	chr10	43622171	43622952	782	+	1	4	1	8	18	2	1	19	25	5	1	2	9	1	4	0	0	0	0	17	3	1	2	18	1	2	1	5	23	3	3	1	1
ENSG00000204580.7:E016	ENSG00000204580.7	DDR1	E016	1.35417	0.559299	0.989316	0.31991	1	0.34424	0.446272	0.569332	chr6	30850862	30850942	81	+	0	1	0	1	1	1	0	1	0	0	0	2	1	0	0	0	0	1	2	1	0	3	0	0	3	0	0	10	0	0	9	0	1
ENSG00000177453.3:E001	ENSG00000177453.3	NIM1K	E001	7.07794	0.0590154	0.988228	0.320176	1	0.922836	0.968541	0.171245	chr5	43192327	43192513	187	+	3	0	1	3	0	1	3	6	0	5	2	3	17	43	3	3	2	3	2	4	2	3	9	0	1	1	0	4	16	5	15	11	1
ENSG00000132518.6:E007	ENSG00000132518.6	GUCY2D	E007	0.578294	0.737314	0.986622	0.320569	1	0.138167	0.220238	0.818315	chr17	7911249	7911350	102	+	0	0	0	0	0	1	0	0	0	0	0	0	0	0	0	0	0	2	0	0	0	0	0	0	0	0	0	0	0	0	0	0	0
ENSG00000072133.6:E005	ENSG00000072133.6	RPS6KA6	E005	1.23552	0.589485	0.98648	0.320604	1	0.285064	0.334564	0.32291	chrX	83352780	83352856	77	-	0	0	0	3	0	5	0	0	2	0	0	0	4	5	0	0	3	1	0	7	11	1	0	1	0	0	0	0	0	1	0	0	1
ENSG00000115661.9:E014	ENSG00000115661.9	STK16	E014	2.53037	0.0764904	0.983765	0.321271	1	0.540232	0.582443	0.193347	chr2	220113425	220113468	44	+	1	4	4	2	0	3	8	2	0	1	1	4	2	3	3	0	3	3	1	2	6	1	2	0	1	9	1	0	3	3	0	3	0
ENSG00000163482.7:E002	ENSG00000163482.7	STK36	E002	2.43854	0.137825	0.980229	0.322142	1	0.548224	0.508965	-0.18532	chr2	219536762	219536791	30	+	0	1	6	0	2	3	5	4	1	2	1	2	2	1	2	0	0	4	1	5	0	2	6	1	3	0	1	0	7	5	0	3	1
ENSG00000154358.15:E052	ENSG00000154358.15	OBSCN	E052	23.2724	0.091126	0.979401	0.322347	1	1.34524	1.38173	0.126708	chr1	228481853	228482116	264	+	36	7	158	5	5	1	1	51	46	18	1	4	9	16	15	6	2	15	39	14	19	23	51	2	0	25	9	14	87	29	3	16	14
ENSG00000157106.12:E067	ENSG00000157106.12	SMG1	E067	3.76725	0.0855279	0.97893	0.322463	1	0.69427	0.662672	-0.132824	chr16	18902211	18902243	33	-	4	0	0	0	3	1	1	0	8	0	3	3	1	1	1	2	1	1	1	4	1	7	4	2	12	0	1	1	0	1	3	3	2
ENSG00000069020.14:E012	ENSG00000069020.14	MAST4	E012	1.20259	0.354458	0.978833	0.322487	1	0.339591	0.3466	0.042635	chr5	66124604	66124689	86	+	0	1	0	1	1	1	2	0	3	3	3	0	0	0	3	3	6	0	1	1	3	1	0	0	0	1	1	2	1	0	3	0	2
ENSG00000134398.8:E011	ENSG00000134398.8	ERN2	E011	0.482763	0.334354	0.978752	0.322507	1	0.183209	0.122369	-0.689214	chr16	23706521	23706710	190	-	0	0	0	0	0	0	0	2	0	0	0	0	0	1	0	0	0	0	0	0	0	0	0	0	0	0	0	0	0	0	1	0	0
ENSG00000065534.14:E036	ENSG00000065534.14	MYLK	E036	6.65596	0.433534	0.978569	0.322552	1	0.845397	0.812502	-0.128306	chr3	123451743	123451949	207	-	0	2	1	0	8	3	5	1	1	3	9	1	2	1	5	9	11	1	9	4	4	5	17	0	8	1	0	3	3	0	2	9	9
ENSG00000141068.9:E027	ENSG00000141068.9	KSR1	E027	0.592287	0.120057	0.978225	0.322637	1	0.186274	0.218659	0.289206	chr17	25936869	25937092	224	+	0	1	0	0	0	2	0	1	1	1	0	1	0	0	1	2	0	0	0	0	1	2	0	0	0	0	0	0	0	0	0	0	0
ENSG00000198355.4:E003	ENSG00000198355.4	PIM3	E003	20.2085	0.0989895	0.978058	0.322679	1	1.30478	1.30507	0.00103226	chr22	50354966	50355016	51	+	32	14	50	71	10	3	15	8	0	11	4	5	27	15	18	2	19	9	13	34	11	20	8	25	4	18	5	16	7	22	9	11	18
ENSG00000165304.3:E029	ENSG00000165304.3	MELK	E029	0.684509	0.148312	0.977335	0.322858	1	0.250545	0.211698	-0.313276	chr9	36677657	36677676	20	+	1	1	1	0	0	0	0	0	0	2	4	3	1	1	0	0	2	0	1	0	1	0	0	2	0	0	0	1	1	1	0	2	0
ENSG00000167657.7:E003	ENSG00000167657.7	DAPK3	E003	11.4911	0.291866	0.97719	0.322893	1	1.10753	1.06373	-0.158499	chr19	3959637	3960056	420	-	0	5	53	18	3	3	19	3	0	20	4	8	3	7	4	2	21	2	3	1	15	23	3	2	3	6	7	6	8	14	9	0	2
ENSG00000163491.12:E049	ENSG00000163491.12	NEK10	E049	0.829699	0.196021	0.97579	0.323241	1	0.266423	0.236246	-0.228365	chr3	27394303	27394410	108	-	0	0	0	0	1	0	0	0	0	0	1	0	0	6	0	0	0	0	1	0	0	1	10	0	0	0	0	0	0	5	0	2	0
ENSG00000183317.12:E007	ENSG00000183317.12	EPHA10	E007	0.744555	0.0975557	0.973126	0.323902	1	0.215499	0.264999	0.388064	chr1	38184050	38184158	109	-	1	1	0	0	1	1	0	0	0	0	0	0	0	2	9	0	0	0	0	0	0	0	0	0	0	0	0	0	0	0	0	6	3
ENSG00000135090.9:E005	ENSG00000135090.9	TAOK3	E005	11.5071	0.197667	0.972675	0.324014	1	1.07911	1.1496	0.253675	chr12	118590215	118590558	344	-	17	12	27	14	5	5	13	2	1	18	13	1	20	6	9	2	2	21	10	11	6	6	11	6	5	2	1	12	39	56	14	12	1
ENSG00000204344.10:E001	ENSG00000204344.10	STK19	E001	10.1302	0.16219	0.972455	0.324069	1	1.03571	1.09795	0.226163	chr6	31938943	31939051	109	+	8	4	9	8	3	14	12	1	2	8	8	3	20	16	21	13	2	8	4	6	7	26	8	8	11	3	4	20	11	17	7	3	2
ENSG00000117266.11:E014	ENSG00000117266.11	CDK18	E014	8.09571	0.0786282	0.972074	0.324163	1	0.938161	0.966261	0.10508	chr1	205492754	205492843	90	+	1	6	1	7	3	0	16	43	0	7	2	7	4	8	5	4	0	0	23	10	1	11	16	2	13	9	0	1	0	4	5	24	7
ENSG00000168038.6:E029	ENSG00000168038.6	ULK4	E029	14.4467	0.154125	0.97171	0.324254	1	1.18904	1.21473	0.0910821	chr3	41953033	41953151	119	-	5	3	4	15	4	4	11	3	16	14	16	30	6	21	5	3	20	4	21	11	3	8	36	7	5	11	6	5	7	15	5	31	21
ENSG00000128829.7:E047	ENSG00000128829.7	EIF2AK4	E047	4.14085	0.17935	0.969008	0.324928	1	0.722281	0.67876	-0.180585	chr15	40327792	40327792	1	+	19	0	3	5	0	4	3	0	5	9	6	2	3	8	8	2	6	2	11	3	3	4	3	3	15	0	1	1	1	8	2	4	0
ENSG00000118515.7:E035	ENSG00000118515.7	SGK1	E035	0.939082	1.09385	0.967769	0.325237	1	0.250437	0.35377	0.689731	chr6	134639197	134639250	54	-	0	0	0	0	0	0	0	0	0	0	0	0	0	0	0	1	0	0	0	0	0	0	0	0	0	0	0	0	23	0	0	5	20
ENSG00000198208.7:E001	ENSG00000198208.7	RPS6KL1	E001	0.256663	0.376312	0.96665	0.325517	1	0.111287	0.0833298	-0.465547	chr14	75372346	75372346	1	-	0	0	0	2	0	0	0	0	0	0	0	0	0	1	0	0	0	0	0	1	0	0	0	0	0	0	0	0	0	0	0	0	0
ENSG00000065675.10:E022	ENSG00000065675.10	PRKCQ	E022	0.179067	0.200671	0.966374	0.325586	1	0.0545352	0.0870957	0.730965	chr10	6622239	6622263	25	-	0	0	0	0	0	0	0	0	0	0	0	1	1	0	1	0	0	0	0	0	0	0	0	0	0	0	0	1	0	0	0	0	0
ENSG00000066468.16:E040	ENSG00000066468.16	FGFR2	E040	2.61441	0.0597406	0.960476	0.327067	1	0.564716	0.532417	-0.149619	chr10	123353356	123353481	126	-	1	1	0	0	10	1	0	2	0	0	0	7	5	0	0	2	0	0	0	0	1	2	0	0	0	0	7	8	0	0	19	0	6
ENSG00000169398.15:E049	ENSG00000169398.15	PTK2	E049	5.79169	0.48016	0.960074	0.327168	1	0.867777	0.729527	-0.546675	chr8	141774390	141774512	123	-	3	1	0	0	1	3	12	1	3	0	1	1	0	5	0	0	1	2	1	0	2	6	4	0	3	3	0	1	2	1	3	5	0
ENSG00000130669.13:E002	ENSG00000130669.13	PAK4	E002	15.8361	0.106497	0.959472	0.32732	1	1.20599	1.24036	0.121457	chr19	39616422	39616437	16	+	9	10	9	18	30	5	6	11	0	9	1	11	16	15	9	5	13	11	6	14	12	25	19	16	6	21	12	26	17	13	17	8	6
ENSG00000101049.10:E018	ENSG00000101049.10	SGK2	E018	2.7996	0.0423177	0.958954	0.327451	1	0.520084	0.540196	0.0947777	chr20	42200691	42200777	87	+	0	0	1	2	0	9	2	0	0	2	0	3	1	3	1	0	0	0	2	2	0	1	6	0	0	0	0	1	8	0	4	0	3
ENSG00000112062.6:E002	ENSG00000112062.6	MAPK14	E002	6.69647	0.144987	0.958393	0.327592	1	0.877434	0.895008	0.0671005	chr6	35995547	35995558	12	+	7	8	2	8	6	10	4	0	1	4	8	8	0	3	3	1	7	8	3	9	9	8	3	8	0	5	1	4	4	3	4	5	0
ENSG00000165731.13:E020	ENSG00000165731.13	RET	E020	2.77115	0.0617528	0.957876	0.327723	1	0.576598	0.505376	-0.332451	chr10	43619119	43619256	138	+	2	8	1	0	13	3	1	14	8	5	0	1	4	0	1	0	0	0	0	10	2	1	2	8	0	2	1	0	9	0	6	0	4
ENSG00000169679.10:E030	ENSG00000169679.10	BUB1	E030	1.01905	0.495768	0.957663	0.327776	1	0.293795	0.38603	0.566879	chr2	111432504	111432874	371	-	0	0	0	0	3	0	1	0	0	0	0	0	3	3	0	0	0	0	1	0	0	0	2	0	7	1	0	0	1	1	0	2	0
ENSG00000168038.6:E027	ENSG00000168038.6	ULK4	E027	9.67739	0.16032	0.956059	0.328182	1	1.03076	1.05319	0.0819807	chr3	41949337	41949433	97	-	3	6	2	8	3	1	5	1	7	14	8	16	9	15	2	8	14	8	20	2	6	7	12	2	4	5	3	1	2	18	6	19	13
ENSG00000058404.15:E048	ENSG00000058404.15	CAMK2B	E048	0.313729	0.414283	0.95321	0.328903	1	0.0785354	0.116057	0.628067	chr7	44365031	44365046	16	-	0	0	0	1	0	0	0	0	0	0	0	0	0	0	4	0	0	0	0	0	0	1	1	1	0	0	0	0	0	0	1	1	0
ENSG00000185483.7:E001	ENSG00000185483.7	ROR1	E001	0.435962	0.378941	0.953153	0.328918	1	0.145523	0.149827	0.049609	chr1	64239693	64239713	21	+	0	0	0	2	3	0	0	0	0	1	0	1	0	0	5	0	0	0	0	0	0	0	0	0	0	0	0	0	6	3	0	1	0
ENSG00000103507.9:E002	ENSG00000103507.9	BCKDK	E002	0.198572	0.257366	0.952293	0.329136	1	0.0717187	0.113498	0.7341	chr16	31119128	31119466	339	+	0	0	0	0	0	0	0	0	0	0	0	1	1	0	0	0	0	0	0	0	0	0	0	1	2	0	0	0	0	0	0	0	0
ENSG00000105221.12:E066	ENSG00000105221.12	AKT2	E066	0.52603	0.101699	0.950108	0.329692	1	0.193	0.155546	-0.377623	chr19	40791355	40791443	89	-	0	0	1	0	0	0	0	0	0	0	0	0	0	0	1	1	1	0	0	0	0	0	1	2	2	0	0	0	0	0	1	2	0
ENSG00000179335.14:E010	ENSG00000179335.14	CLK3	E010	2.49333	0.131261	0.9497	0.329796	1	0.523938	0.546366	0.105185	chr15	74908240	74908290	51	+	1	1	20	1	0	0	3	4	1	3	1	2	2	4	4	1	1	5	0	1	1	5	4	3	0	4	0	4	4	2	2	5	2
ENSG00000204580.7:E017	ENSG00000204580.7	DDR1	E017	0.371786	0.523328	0.949492	0.329849	1	0.139549	0.137789	-0.0213907	chr6	30850948	30850977	30	+	0	1	0	0	0	0	0	0	0	0	0	1	1	0	0	0	0	0	1	0	0	0	0	0	1	0	0	2	0	0	0	0	0
ENSG00000155657.19:E002	ENSG00000155657.19	TTN	E002	4.27955	0.79386	0.947889	0.330257	1	0.761645	0.564158	-0.841353	chr2	179392173	179392475	303	-	3	1	0	5	0	1	102	3	2	10	0	1	1	5	1	1	0	5	2	2	7	74	2	0	0	1	0	1	15	4	5	0	1
ENSG00000080823.17:E025	ENSG00000080823.17	MOK	E025	0.698548	0.302983	0.946079	0.330719	1	0.255169	0.17634	-0.674822	chr14	102704702	102704783	82	-	0	0	0	0	0	0	0	0	0	0	1	0	0	0	1	0	0	0	1	0	9	1	2	0	1	0	0	0	0	1	0	1	0
ENSG00000132155.7:E024	ENSG00000132155.7	RAF1	E024	9.27006	0.112777	0.946025	0.330733	1	1.00402	1.04241	0.140898	chr3	12705617	12705647	31	-	5	10	7	21	15	3	10	0	1	5	10	8	6	3	1	8	8	11	2	9	12	8	11	5	4	7	6	8	8	12	14	7	5
ENSG00000204580.7:E003	ENSG00000204580.7	DDR1	E003	0.0892896	0.396973	0.945762	0.3308	1	0.0435777	0.00859107	-2.40137	chr6	30848557	30848625	69	+	0	0	0	0	0	0	0	0	0	0	0	0	0	0	1	0	0	0	0	0	0	0	0	0	0	0	0	0	0	0	0	0	0
ENSG00000155657.19:E019	ENSG00000155657.19	TTN	E019	4.47671	0.148228	0.941721	0.331836	1	0.759043	0.702531	-0.23064	chr2	179408928	179409233	306	-	2	1	3	5	0	3	10	0	11	13	8	8	0	2	3	0	0	1	21	2	8	12	0	0	0	0	2	0	4	8	2	1	8
ENSG00000070759.12:E017	ENSG00000070759.12	TESK2	E017	0.373851	0.0968792	0.940673	0.332105	1	0.141999	0.106552	-0.475999	chr1	45956839	45956840	2	-	0	0	0	0	1	1	0	2	0	0	0	0	1	0	0	0	0	0	0	0	0	0	0	0	0	0	0	0	0	0	1	1	0
ENSG00000181085.10:E014	ENSG00000181085.10	MAPK15	E014	7.86889	0.048803	0.940524	0.332143	1	0.964546	0.948538	-0.0597859	chr8	144803170	144803275	106	+	36	0	11	22	0	0	17	5	0	0	1	0	1	0	8	0	2	1	0	4	2	0	2	0	0	1	2	1	64	0	3	2	2
ENSG00000072195.10:E014	ENSG00000072195.10	SPEG	E014	3.0236	0.106729	0.93808	0.332772	1	0.512512	0.44863	-0.317344	chr2	220309707	220309883	177	+	0	1	1	0	0	1	0	0	2	21	0	0	0	4	0	0	32	1	2	0	0	6	3	0	0	0	1	0	7	0	3	2	0
ENSG00000166436.11:E023	ENSG00000166436.11	TRIM66	E023	2.82673	0.0683661	0.93769	0.332873	1	0.60511	0.57949	-0.114352	chr11	8669628	8669633	6	-	0	0	0	1	1	0	3	1	1	0	5	7	0	0	4	2	3	0	4	0	1	2	2	2	5	0	7	1	1	4	1	3	2
ENSG00000132356.7:E014	ENSG00000132356.7	PRKAA1	E014	0.717016	0.116104	0.937063	0.333034	1	0.251539	0.20896	-0.344498	chr5	40798301	40798476	176	-	0	0	1	0	1	1	0	0	0	4	2	0	0	0	0	1	0	0	0	0	0	3	1	0	1	0	0	0	0	1	1	1	0
ENSG00000165238.12:E045	ENSG00000165238.12	WNK2	E045	4.14834	0.0876508	0.93486	0.333603	1	0.701021	0.69719	-0.0159039	chr9	96080310	96080356	47	+	22	0	28	2	1	0	0	2	9	0	0	0	0	0	1	0	0	1	0	4	0	1	5	2	0	1	0	16	0	8	1	0	5
ENSG00000134398.8:E002	ENSG00000134398.8	ERN2	E002	0.418037	0.288059	0.932345	0.334254	1	0.158647	0.133389	-0.294477	chr16	23701697	23701958	262	-	0	0	0	1	0	0	0	3	1	2	0	0	0	0	1	0	0	0	0	1	0	0	2	0	0	0	1	0	0	0	0	0	0
ENSG00000149554.8:E016	ENSG00000149554.8	CHEK1	E016	1.13634	0.129365	0.93208	0.334323	1	0.341152	0.30436	-0.233247	chr11	125496538	125496642	105	+	0	0	4	1	0	0	0	1	2	0	2	2	1	1	0	3	3	0	1	0	0	1	3	0	2	2	0	2	0	0	0	1	1
ENSG00000102225.11:E002	ENSG00000102225.11	CDK16	E002	113.336	0.115402	0.929528	0.334986	1	2.06939	2.04757	-0.0731214	chrX	47077710	47078063	354	+	64	51	78	99	78	52	65	155	36	72	47	125	165	53	175	21	41	39	43	92	85	258	217	71	204	69	46	118	92	176	39	53	44
ENSG00000154358.15:E053	ENSG00000154358.15	OBSCN	E053	22.2553	0.0910171	0.927884	0.335413	1	1.32886	1.35261	0.0826441	chr1	228482481	228482744	264	+	36	5	162	8	6	3	0	61	29	12	0	2	12	13	14	8	3	16	56	18	6	17	41	2	0	10	9	7	82	20	3	11	23
ENSG00000121101.11:E035	ENSG00000121101.11	TEX14	E035	1.51411	0.43819	0.926395	0.335801	1	0.392056	0.312519	-0.476886	chr17	56769300	56769384	85	-	3	0	0	0	3	0	0	0	0	0	0	0	0	13	0	0	0	0	0	0	0	0	0	0	0	0	0	0	7	0	3	0	0
ENSG00000154358.15:E087	ENSG00000154358.15	OBSCN	E087	15.5431	0.197345	0.925999	0.335905	1	1.1974	1.12656	-0.252736	chr1	228524945	228525084	140	+	4	2	49	1	5	0	0	46	19	1	0	0	14	7	2	0	2	8	6	2	9	23	66	1	0	5	2	2	228	9	3	2	2
ENSG00000111837.7:E012	ENSG00000111837.7	MAK	E012	3.785	0.0759561	0.924958	0.336176	1	0.658012	0.626754	-0.134486	chr6	10803953	10804124	172	-	5	9	15	5	0	0	10	0	1	4	11	0	0	14	1	11	2	5	2	3	5	12	6	6	4	0	1	1	3	7	2	2	2
ENSG00000010810.13:E047	ENSG00000010810.13	FYN	E047	1.29712	0.33234	0.923333	0.336601	1	0.352909	0.400198	0.271179	chr6	112179492	112179586	95	-	0	1	0	3	2	0	1	0	0	5	1	1	0	0	5	1	0	1	5	1	0	0	5	0	0	0	0	0	0	0	0	1	3
ENSG00000165238.12:E012	ENSG00000165238.12	WNK2	E012	5.02391	0.132277	0.923069	0.33667	1	0.758907	0.846494	0.345505	chr9	96018581	96018736	156	+	1	1	11	2	1	1	0	0	1	0	0	0	0	0	4	0	1	0	0	6	0	0	7	1	0	0	0	22	0	4	3	0	9
ENSG00000005882.7:E004	ENSG00000005882.7	PDK2	E004	21.6535	0.362299	0.922297	0.336872	1	1.38121	1.32442	-0.197426	chr17	48172649	48172744	96	+	5	21	23	36	4	5	11	1	0	21	0	6	24	2	41	27	4	11	12	10	11	19	32	16	1	30	11	26	10	24	14	31	1
ENSG00000080224.13:E009	ENSG00000080224.13	EPHA6	E009	2.09017	0.276943	0.921307	0.337132	1	0.393656	0.343707	-0.290319	chr3	96945108	96945263	156	+	0	0	0	0	0	0	0	0	1	0	0	0	0	5	0	0	0	2	0	3	1	7	0	0	0	0	0	0	0	0	0	0	0
ENSG00000197168.7:E005	ENSG00000197168.7	NEK5	E005	0.554401	0.10549	0.919573	0.337587	1	0.168166	0.218324	0.466056	chr13	52656374	52656448	75	-	0	0	0	0	0	0	1	0	0	0	0	0	0	1	0	0	1	0	3	0	0	1	0	0	0	0	0	0	1	0	0	1	0
ENSG00000155657.19:E071	ENSG00000155657.19	TTN	E071	0.969267	0.143547	0.918558	0.337854	1	0.279399	0.322366	0.285918	chr2	179462635	179462785	151	-	0	1	1	3	0	0	4	0	0	0	1	0	1	1	0	1	0	0	1	0	0	0	0	0	0	0	0	0	1	2	1	3	0
ENSG00000005882.7:E002	ENSG00000005882.7	PDK2	E002	0.630187	0.293923	0.918465	0.337878	1	0.201046	0.250934	0.409794	chr17	48172148	48172262	115	+	0	0	1	0	0	0	0	0	0	1	0	0	0	0	0	2	0	2	1	1	0	3	0	1	1	0	2	2	1	6	0	0	0
ENSG00000107968.5:E005	ENSG00000107968.5	MAP3K8	E005	7.63746	0.091883	0.916668	0.338351	1	1.03003	0.879474	-0.563016	chr10	30723594	30723677	84	+	1	1	4	6	0	5	8	6	0	11	0	9	4	1	10	3	0	2	0	6	5	2	4	5	0	2	0	53	2	12	8	3	3
ENSG00000103653.12:E029	ENSG00000103653.12	CSK	E029	1.34334	0.232021	0.91601	0.338525	1	0.360331	0.388726	0.163289	chr15	75095513	75095539	27	+	0	1	3	0	1	1	1	3	0	1	0	3	2	0	10	1	1	3	3	6	0	0	3	0	14	1	1	1	2	0	0	2	1
ENSG00000058404.15:E036	ENSG00000058404.15	CAMK2B	E036	3.21532	0.0704908	0.915511	0.338656	1	0.520495	0.490052	-0.147103	chr7	44283072	44283126	55	-	0	0	0	2	0	0	0	0	0	3	2	0	5	3	10	2	0	1	0	3	0	5	1	9	0	0	0	0	0	0	0	1	3
ENSG00000065534.14:E024	ENSG00000065534.14	MYLK	E024	53.5249	0.147339	0.914713	0.338867	1	1.69983	1.60647	-0.3172	chr3	123385066	123385193	128	-	5	35	17	36	27	4	17	4	56	122	18	9	14	19	64	236	40	43	12	46	22	20	69	2	23	3	16	8	18	3	23	41	23
ENSG00000105613.5:E028	ENSG00000105613.5	MAST1	E028	6.99046	0.413126	0.913248	0.339254	1	0.844213	0.812859	-0.122316	chr19	12979457	12979663	207	+	0	0	17	1	2	0	12	58	0	0	2	0	5	91	4	2	2	0	0	1	6	0	48	2	4	0	0	7	9	2	1	0	6
ENSG00000168038.6:E015	ENSG00000168038.6	ULK4	E015	8.26318	0.167936	0.912687	0.339403	1	0.986594	0.925383	-0.228674	chr3	41759220	41759353	134	-	2	2	2	12	4	2	7	0	7	8	8	28	6	16	6	2	15	5	5	1	4	5	25	7	17	9	3	2	7	13	2	18	6
ENSG00000155657.19:E130	ENSG00000155657.19	TTN	E130	1.45395	0.330832	0.911522	0.339711	1	0.369181	0.442836	0.403571	chr2	179497645	179497771	127	-	1	0	2	3	0	1	5	3	3	0	0	0	0	1	0	4	0	0	0	1	0	3	2	4	0	3	0	0	4	17	2	0	0
ENSG00000060140.4:E022	ENSG00000060140.4	STYK1	E022	0.184654	0.260704	0.910273	0.340042	1	0.0805434	0.0558774	-0.569542	chr12	10826630	10826649	20	-	0	0	0	0	0	0	0	0	0	2	0	0	0	0	0	0	0	0	0	0	0	0	0	0	0	0	0	1	0	0	0	0	0
ENSG00000168297.11:E042	ENSG00000168297.11	PXK	E042	14.9195	0.145848	0.909588	0.340224	1	1.18227	1.24846	0.23416	chr3	58411602	58411746	145	+	10	27	5	10	7	4	8	0	18	11	18	11	9	18	11	15	24	25	19	13	6	14	23	1	10	8	7	15	5	15	7	28	2
ENSG00000134398.8:E007	ENSG00000134398.8	ERN2	E007	0.273726	0.24764	0.909174	0.340334	1	0.104043	0.0691227	-0.649879	chr16	23703505	23703652	148	-	0	0	0	0	0	0	0	6	0	0	0	0	0	0	2	0	0	0	0	0	0	0	1	0	0	0	0	0	0	0	0	0	0
ENSG00000111816.6:E006	ENSG00000111816.6	FRK	E006	5.34512	0.0727445	0.905823	0.341225	1	0.779533	0.777902	-0.00650058	chr6	116288714	116288882	169	-	1	1	2	5	7	5	4	0	6	18	4	4	4	2	1	1	0	4	15	6	1	2	13	2	2	2	1	1	3	3	0	3	1
ENSG00000162409.6:E002	ENSG00000162409.6	PRKAA2	E002	2.30037	0.202178	0.905774	0.341238	1	0.38738	0.375699	-0.0663792	chr1	57140054	57140195	142	+	0	0	0	0	1	0	0	0	0	2	0	0	6	6	0	0	5	9	0	0	0	1	32	0	28	1	0	1	1	0	0	0	0
ENSG00000155657.19:E286	ENSG00000155657.19	TTN	E286	0.122546	0.191208	0.904859	0.341482	1	0.0625237	0.00846728	-2.97544	chr2	179582250	179582537	288	-	0	0	0	0	0	0	0	0	0	0	0	0	0	1	0	0	0	0	0	0	0	0	0	0	0	0	0	0	1	0	0	0	0
ENSG00000174292.8:E021	ENSG00000174292.8	TNK1	E021	13.6813	0.610294	0.904298	0.341632	1	1.18324	1.1854	0.00765953	chr17	7293057	7293092	36	+	2	5	14	1	12	16	1	18	13	23	3	17	11	18	37	23	44	23	36	11	8	14	10	18	8	16	13	26	16	42	17	28	3
ENSG00000168038.6:E021	ENSG00000168038.6	ULK4	E021	1.06891	0.15352	0.903772	0.341772	1	0.311843	0.347641	0.223693	chr3	41923642	41923772	131	-	1	0	0	1	0	0	3	0	0	1	0	1	1	1	0	1	1	1	1	0	1	0	1	0	4	0	0	0	0	2	1	1	5
ENSG00000155657.19:E140	ENSG00000155657.19	TTN	E140	0.215726	0.107237	0.902761	0.342042	1	0.0954204	0.0485175	-1.05585	chr2	179501479	179501526	48	-	0	0	0	0	0	0	0	0	0	0	0	0	2	1	1	0	0	0	0	0	0	0	0	0	2	0	0	0	1	0	0	0	0
ENSG00000148053.11:E003	ENSG00000148053.11	NTRK2	E003	0.803805	0.190602	0.900516	0.342643	1	0.209267	0.326005	0.853225	chr9	87284595	87284625	31	+	0	0	0	0	0	0	0	0	0	0	0	0	0	1	3	1	0	0	0	0	0	1	0	0	0	0	1	0	0	0	0	0	0
ENSG00000130413.11:E020	ENSG00000130413.11	STK33	E020	0.953281	0.713868	0.899523	0.34291	1	0.269555	0.249595	-0.147429	chr11	8496303	8496339	37	-	0	1	0	0	0	0	1	0	0	0	0	0	0	2	1	0	8	2	0	0	0	0	5	0	5	0	0	0	2	0	0	0	0
ENSG00000055332.12:E024	ENSG00000055332.12	EIF2AK2	E024	5.49326	0.287197	0.899239	0.342986	1	0.808772	0.816447	0.0301382	chr2	37376167	37376400	234	-	1	11	1	2	0	2	2	2	1	5	3	7	3	4	6	1	1	22	12	9	0	2	4	0	9	2	0	0	2	4	1	1	3
ENSG00000135341.13:E011	ENSG00000135341.13	MAP3K7	E011	15.4287	0.200858	0.899073	0.34303	1	1.20779	1.16684	-0.145478	chr6	91260269	91261767	1499	-	5	7	11	11	7	10	48	2	3	28	17	8	11	32	5	3	8	12	19	12	7	5	11	0	15	1	3	13	29	27	6	11	3
ENSG00000140538.12:E029	ENSG00000140538.12	NTRK3	E029	2.24609	0.116376	0.898485	0.343188	1	0.399771	0.400296	0.002899	chr15	88727456	88727530	75	-	0	1	1	0	0	2	1	0	6	6	0	0	1	1	1	1	0	0	0	0	0	0	0	1	0	1	0	0	1	0	0	0	0
ENSG00000165731.13:E024	ENSG00000165731.13	RET	E024	9.02686	0.0999434	0.894529	0.344253	1	0.989274	0.989273	-4.04773e-06	chr10	43623560	43625799	2240	+	1	22	3	10	9	5	1	24	51	19	0	4	19	2	4	0	1	2	5	12	8	7	12	18	3	0	1	11	14	6	18	1	6
ENSG00000105221.12:E050	ENSG00000105221.12	AKT2	E050	1.2023	0.323939	0.894165	0.344351	1	0.352929	0.284311	-0.439696	chr19	40775448	40775496	49	-	2	1	1	3	0	0	6	2	0	1	0	1	1	0	0	0	1	2	2	0	1	2	0	0	5	0	0	2	1	4	0	3	1
ENSG00000146648.11:E040	ENSG00000146648.11	EGFR	E040	0.0773541	0.670345	0.89409	0.344371	1	0.0358618	0.0233205	-0.641916	chr7	55270319	55270769	451	+	0	0	0	0	0	0	0	0	0	0	0	0	0	0	0	0	2	0	0	0	0	0	0	0	0	0	0	0	0	0	0	0	0
ENSG00000141867.13:E025	ENSG00000141867.13	BRD4	E025	0.402574	0.353327	0.888642	0.345846	1	0.131571	0.175116	0.489042	chr19	15391075	15391262	188	-	0	0	1	0	0	2	0	0	1	0	0	0	2	4	0	0	0	2	0	0	0	0	0	0	0	0	0	3	0	0	1	0	0
ENSG00000172113.4:E021	ENSG00000172113.4	NME6	E021	7.49404	0.114456	0.887098	0.346265	1	0.944413	0.896415	-0.181229	chr3	48342017	48342124	108	-	7	2	2	9	18	1	5	6	3	6	9	5	21	15	9	5	14	5	3	3	1	9	11	5	3	2	1	8	13	9	5	7	17
ENSG00000070808.11:E021	ENSG00000070808.11	CAMK2A	E021	1.69033	0.155235	0.88657	0.346408	1	0.436163	0.419223	-0.0898344	chr5	149652628	149652722	95	-	0	1	0	2	1	1	6	14	0	1	3	2	0	12	1	3	0	0	0	0	0	0	0	0	3	4	0	0	0	0	0	10	0
ENSG00000077782.15:E059	ENSG00000077782.15	FGFR1	E059	0.122755	0.146841	0.886431	0.346446	1	0.0387187	0.033995	-0.195662	chr8	38326160	38326352	193	-	0	0	0	0	0	0	2	0	0	0	0	0	0	0	0	0	0	0	0	0	0	0	0	0	0	0	0	0	0	0	0	0	0
ENSG00000121101.11:E023	ENSG00000121101.11	TEX14	E023	2.41131	0.157594	0.885457	0.346711	1	0.517663	0.464432	-0.261275	chr17	56679761	56679951	191	-	9	0	0	1	11	0	0	0	0	2	0	0	1	8	0	0	0	0	0	1	0	1	0	2	1	0	1	0	8	1	1	0	0
ENSG00000089022.9:E001	ENSG00000089022.9	MAPKAPK5	E001	22.3209	0.386381	0.882663	0.347473	1	1.38683	1.34626	-0.140807	chr12	112279782	112280278	497	+	7	10	39	47	14	8	10	1	0	13	2	3	8	4	37	3	24	17	16	25	13	28	9	18	3	52	0	10	7	28	24	20	5
ENSG00000062524.11:E028	ENSG00000062524.11	LTK	E028	0.45086	0.651287	0.880636	0.348027	1	0.168533	0.161659	-0.072216	chr15	41806078	41806085	8	-	0	1	1	0	0	1	5	0	0	0	0	0	0	0	0	0	0	0	0	0	0	0	5	0	0	2	0	1	1	1	0	1	0
ENSG00000163491.12:E037	ENSG00000163491.12	NEK10	E037	1.17729	0.157754	0.87703	0.349016	1	0.336545	0.321185	-0.0960972	chr3	27343187	27343326	140	-	0	0	1	0	0	0	1	0	0	3	0	1	2	1	4	0	1	2	1	0	0	1	11	0	1	0	0	0	0	4	0	3	0
ENSG00000154358.15:E066	ENSG00000154358.15	OBSCN	E066	11.6773	0.180098	0.875706	0.349381	1	1.08399	0.988498	-0.349432	chr1	228494960	228495232	273	+	4	0	88	3	3	1	1	34	8	1	0	1	10	13	2	0	0	12	6	2	6	12	38	0	0	3	2	4	152	5	4	1	2
ENSG00000146216.7:E017	ENSG00000146216.7	TTBK1	E017	7.47499	0.283271	0.875633	0.349401	1	0.881697	0.957416	0.286011	chr6	43252721	43255997	3277	+	1	5	1	6	18	8	2	23	2	15	3	13	5	2	31	11	2	26	2	13	10	15	1	2	1	5	0	2	2	3	6	2	0
ENSG00000123374.6:E002	ENSG00000123374.6	CDK2	E002	64.4873	0.366505	0.873404	0.350015	1	1.8282	1.79731	-0.104191	chr12	56360605	56360613	9	+	36	24	84	56	107	18	17	21	17	35	40	170	44	29	37	21	72	33	53	70	41	55	53	37	25	33	15	39	53	36	29	23	53
ENSG00000105053.6:E001	ENSG00000105053.6	VRK3	E001	0.858008	0.181557	0.873349	0.35003	1	0.253547	0.295016	0.294621	chr19	50479724	50479748	25	-	0	0	0	3	0	1	0	2	0	0	1	0	1	0	0	0	1	7	0	0	0	0	0	0	1	2	0	0	1	4	0	1	0
ENSG00000115694.10:E040	ENSG00000115694.10	STK25	E040	37.1417	0.32999	0.873192	0.350073	1	1.58724	1.53263	-0.186545	chr2	242447920	242447971	52	-	6	25	146	126	32	10	30	6	2	27	1	14	26	6	68	12	62	47	12	49	43	33	11	23	2	66	21	84	8	67	26	22	2
ENSG00000103202.8:E017	ENSG00000103202.8	NME4	E017	22.6102	0.125634	0.871598	0.350513	1	1.36055	1.39121	0.106324	chr16	450649	450746	98	+	22	19	91	18	13	7	18	27	16	12	6	19	27	29	23	2	30	25	12	49	14	20	15	22	6	44	21	29	14	27	12	14	7
ENSG00000154928.12:E004	ENSG00000154928.12	EPHB1	E004	0.420647	0.294652	0.867865	0.351547	1	0.134615	0.180151	0.500559	chr3	134514983	134515235	253	+	3	0	0	0	0	0	0	0	0	0	0	0	0	1	5	0	0	2	0	0	0	0	0	0	0	0	0	0	1	2	1	0	0
ENSG00000213923.6:E030	ENSG00000213923.6	CSNK1E	E030	5.60699	0.35847	0.867753	0.351578	1	0.807416	0.821781	0.0563581	chr22	38732613	38732711	99	-	4	2	37	7	3	0	7	1	2	5	3	0	4	13	0	3	0	7	3	3	3	12	8	2	35	1	0	0	4	18	5	8	0
ENSG00000072195.10:E006	ENSG00000072195.10	SPEG	E006	5.63159	0.0715774	0.86623	0.352001	1	0.709423	0.657855	-0.216123	chr2	220307830	220307872	43	+	3	1	3	1	3	2	1	0	1	21	0	0	0	13	0	0	73	2	3	0	0	6	12	0	0	0	1	8	15	0	5	5	0
ENSG00000123612.11:E012	ENSG00000123612.11	ACVR1C	E012	0.29701	0.362858	0.864642	0.352443	1	0.0959946	0.138096	0.597707	chr2	158485240	158485517	278	-	1	0	0	1	0	0	1	0	0	0	0	1	0	0	0	0	0	0	0	0	0	0	0	0	0	0	0	0	0	2	0	0	0
ENSG00000128829.7:E048	ENSG00000128829.7	EIF2AK4	E048	5.23844	0.178829	0.864341	0.352527	1	0.803962	0.763652	-0.160287	chr15	40327793	40327797	5	+	22	3	4	5	0	6	3	0	7	9	7	3	4	10	11	4	6	3	15	5	4	5	5	3	18	1	1	1	1	11	2	3	0
ENSG00000174672.11:E003	ENSG00000174672.11	BRSK2	E003	9.29411	0.0779925	0.864335	0.352528	1	1.00452	0.950171	-0.201811	chr11	1411515	1411605	91	+	0	2	0	0	16	0	27	6	0	3	39	17	22	5	4	0	0	0	0	0	100	1	0	30	11	16	0	39	1	10	1	1	0
ENSG00000008128.18:E016	ENSG00000008128.18	CDK11A	E016	4.50819	0.14407	0.86362	0.352728	1	0.738045	0.773237	0.141808	chr1	1640918	1640956	39	-	2	1	3	6	1	0	3	1	3	7	7	6	5	1	3	1	1	4	5	5	2	5	11	1	3	3	2	6	3	0	1	4	3
ENSG00000130822.11:E042	ENSG00000130822.11	PNCK	E042	4.67221	0.350121	0.861778	0.353242	1	0.706266	0.810801	0.420903	chrX	152940087	152940366	280	-	33	7	0	2	0	4	0	0	1	15	0	0	3	3	1	2	0	3	3	2	1	1	1	2	0	2	0	8	7	4	2	12	3
ENSG00000130726.7:E003	ENSG00000130726.7	TRIM28	E003	12.7737	0.314864	0.8617	0.353263	1	1.10421	1.15091	0.167653	chr19	59055836	59055839	4	+	5	14	29	36	9	4	5	0	0	3	1	1	5	2	10	4	5	38	10	16	5	9	6	12	2	48	6	11	15	10	11	7	4
ENSG00000163491.12:E014	ENSG00000163491.12	NEK10	E014	1.15657	0.0501719	0.860873	0.353495	1	0.315546	0.358601	0.265205	chr3	27213310	27213364	55	-	0	2	3	4	0	0	12	0	1	2	0	0	2	1	8	0	1	0	1	0	0	4	9	0	14	0	0	0	0	1	0	2	0
ENSG00000070808.11:E001	ENSG00000070808.11	CAMK2A	E001	74.687	0.0886745	0.859655	0.353835	1	1.8946	1.88967	-0.0166057	chr5	149599054	149602253	3200	-	28	109	5	34	31	17	383	300	46	66	59	44	67	445	17	50	1	18	24	4	119	47	7	0	206	130	4	39	83	9	56	398	13
ENSG00000142235.4:E008	ENSG00000142235.4	LMTK3	E008	1.36265	0.33267	0.858159	0.354254	1	0.397411	0.387125	-0.0574594	chr19	49004735	49004819	85	-	0	0	0	1	0	0	2	6	0	1	0	3	0	1	0	2	1	0	0	0	1	0	1	0	0	1	0	13	2	1	14	0	1
ENSG00000152256.9:E026	ENSG00000152256.9	PDK1	E026	0.971555	0.269301	0.857823	0.354349	1	0.287977	0.277454	-0.0730658	chr2	173486152	173486230	79	+	4	0	8	0	0	0	1	0	0	2	2	0	2	2	0	2	5	1	1	1	0	3	3	0	1	1	0	0	0	2	0	0	1
ENSG00000123374.6:E003	ENSG00000123374.6	CDK2	E003	65.2062	0.361752	0.857421	0.354461	1	1.83284	1.80231	-0.102982	chr12	56360614	56360614	1	+	34	23	84	59	105	18	18	21	16	38	39	171	44	29	38	21	73	33	55	71	39	53	51	38	26	34	15	39	53	36	29	24	52
ENSG00000163349.17:E009	ENSG00000163349.17	HIPK1	E009	0.377228	0.0881846	0.856841	0.354624	1	0.146489	0.108022	-0.506481	chr1	114475762	114475856	95	+	0	0	0	1	0	0	2	0	0	1	1	0	0	1	0	0	0	1	0	0	0	1	0	0	0	0	1	0	1	0	0	0	0
ENSG00000123572.12:E036	ENSG00000123572.12	NRK	E036	11.8333	0.203125	0.855944	0.354876	1	0.719206	0.774306	0.223038	chrX	105200586	105202601	2016	+	0	134	0	0	1	0	0	0	15	41	2	0	6	4	0	0	270	41	2	0	31	7	9	0	41	0	0	0	140	0	1	0	2
ENSG00000010671.11:E019	ENSG00000010671.11	BTK	E019	7.60998	0.245713	0.855295	0.355059	1	0.913963	0.891876	-0.0838591	chrX	100629524	100629622	99	-	3	7	0	15	1	3	1	3	27	26	15	0	1	15	17	14	13	3	4	18	10	4	7	2	3	3	1	0	7	0	12	7	2
ENSG00000115216.9:E006	ENSG00000115216.9	NRBP1	E006	0.539644	0.21081	0.854143	0.355383	1	0.177106	0.216869	0.363231	chr2	27654544	27654858	315	+	2	0	0	1	1	0	1	0	1	0	1	1	1	1	0	0	1	0	0	0	0	1	1	0	0	0	0	0	1	1	2	0	0
ENSG00000070886.6:E009	ENSG00000070886.6	EPHA8	E009	5.21571	0.147522	0.851607	0.356098	1	0.806727	0.727141	-0.319053	chr1	22915700	22916103	404	+	10	4	0	0	113	1	7	0	0	0	3	0	20	1	0	0	0	0	0	1	0	0	1	53	0	2	24	3	6	0	2	2	0
ENSG00000168297.11:E005	ENSG00000168297.11	PXK	E005	19.9558	0.11482	0.849991	0.356555	1	1.32405	1.30455	-0.0680539	chr3	58318638	58318674	37	+	6	18	0	22	18	2	9	0	0	25	2	16	9	9	22	12	25	25	12	23	23	16	25	4	1	14	3	9	12	4	14	21	9
ENSG00000145242.9:E025	ENSG00000145242.9	EPHA5	E025	13.0674	0.138124	0.849525	0.356687	1	1.14707	1.07724	-0.251383	chr4	66536062	66536213	152	-	0	0	0	17	30	3	3	0	7	8	1	9	16	5	0	1	8	9	0	2	0	8	34	7	0	11	0	8	6	22	0	1	5
ENSG00000214102.3:E004	ENSG00000214102.3	WEE2	E004	0.161852	0.201062	0.848963	0.356846	1	0.0750302	0.0352176	-1.1587	chr7	141418872	141418961	90	+	0	0	1	0	0	0	0	0	0	1	0	0	0	0	0	1	0	0	0	1	1	0	2	0	1	0	0	0	0	0	0	0	0
ENSG00000163491.12:E019	ENSG00000163491.12	NEK10	E019	0.938558	0.13426	0.848482	0.356982	1	0.276219	0.325702	0.329352	chr3	27243919	27244048	130	-	1	0	1	0	0	0	2	1	0	2	2	0	0	0	0	0	0	0	1	0	0	3	9	0	0	0	0	0	0	2	0	1	0
ENSG00000146872.13:E004	ENSG00000146872.13	TLK2	E004	22.595	0.198741	0.848175	0.357069	1	1.36389	1.35952	-0.01518	chr17	60554857	60555058	202	+	26	12	18	29	15	18	12	3	23	13	26	24	15	28	43	10	8	25	33	16	32	7	29	8	4	16	14	39	14	8	11	16	20
ENSG00000155657.19:E350	ENSG00000155657.19	TTN	E350	0.146293	0.31606	0.847318	0.357312	1	0.0743853	0.00847939	-3.24419	chr2	179643601	179643845	245	-	0	0	0	0	0	0	3	0	0	0	0	0	0	0	0	0	0	0	0	0	0	2	0	0	0	0	0	0	0	0	0	0	0
ENSG00000027644.4:E015	ENSG00000027644.4	INSRR	E015	0.458959	0.114345	0.847121	0.357368	1	0.160427	0.136807	-0.271241	chr1	156816311	156816549	239	-	0	0	0	0	3	0	0	0	0	0	1	0	1	0	0	0	0	0	0	0	6	1	0	0	0	0	0	0	1	0	0	3	1
ENSG00000101049.10:E010	ENSG00000101049.10	SGK2	E010	2.74122	0.038738	0.846697	0.357489	1	0.510866	0.547587	0.173227	chr20	42195113	42195171	59	+	0	0	3	1	1	10	2	0	0	0	0	1	0	4	0	0	0	2	6	2	2	3	4	2	1	0	0	5	7	2	4	1	5
ENSG00000177453.3:E003	ENSG00000177453.3	NIM1K	E003	37.4683	0.15408	0.845465	0.357839	1	1.61687	1.60977	-0.0241757	chr5	43245184	43246169	986	+	10	4	1	20	0	1	0	25	0	30	23	1	104	295	6	31	26	12	3	63	7	25	24	0	6	1	7	11	44	17	54	55	0
ENSG00000160469.12:E003	ENSG00000160469.12	BRSK1	E003	0.872651	0.256735	0.84479	0.35803	1	0.239686	0.311582	0.510428	chr19	55795534	55795788	255	+	0	2	3	0	0	0	1	0	0	0	0	0	2	1	0	1	0	1	0	0	0	0	0	0	0	3	0	0	0	1	0	0	0
ENSG00000184216.7:E031	ENSG00000184216.7	IRAK1	E031	10.5024	0.167837	0.844529	0.358105	1	1.0684	1.05445	-0.0507366	chrX	153285252	153285263	12	-	1	2	8	12	6	2	2	2	0	7	0	0	2	4	16	3	29	13	2	12	12	9	11	4	3	14	2	15	4	4	9	3	1
ENSG00000165304.3:E027	ENSG00000165304.3	MELK	E027	5.12178	0.329285	0.843792	0.358314	1	0.8143	0.767945	-0.183728	chr9	36677504	36677644	141	+	7	3	9	13	1	2	1	0	0	3	11	5	6	15	5	0	34	2	4	2	2	2	2	0	3	2	7	7	3	4	3	1	3
ENSG00000166436.11:E029	ENSG00000166436.11	TRIM66	E029	0.960329	0.196129	0.843764	0.358322	1	0.289836	0.349408	0.380651	chr11	8684676	8684795	120	-	0	0	1	1	0	0	5	0	0	1	2	4	2	1	0	0	0	0	1	0	0	0	0	0	0	0	1	0	0	4	1	0	0
ENSG00000153208.12:E019	ENSG00000153208.12	MERTK	E019	1.07303	0.204559	0.842946	0.358556	1	0.289365	0.305028	0.105012	chr2	112778181	112778231	51	+	2	0	0	0	0	2	1	0	0	15	2	0	1	7	1	0	0	0	5	0	1	0	0	0	0	0	0	1	1	0	0	2	1
ENSG00000198055.6:E009	ENSG00000198055.6	GRK6	E009	3.02283	0.119288	0.841737	0.3589	1	0.590007	0.620455	0.134551	chr5	176857677	176857872	196	+	1	2	3	2	0	2	1	2	2	3	1	3	2	4	0	0	1	1	0	1	1	6	7	5	21	1	4	1	3	2	1	4	3
ENSG00000117266.11:E005	ENSG00000117266.11	CDK18	E005	23.5928	0.202686	0.840776	0.359175	1	1.36439	1.43275	0.236539	chr1	205473833	205473876	44	+	0	20	4	17	40	3	52	12	0	20	1	5	18	6	59	5	0	13	30	34	2	27	64	7	10	23	2	8	32	22	18	49	10
ENSG00000007047.10:E022	ENSG00000007047.10	MARK4	E022	7.61117	0.165006	0.839891	0.359428	1	0.910734	0.951573	0.153681	chr19	45806952	45808541	1590	+	3	3	2	5	3	6	6	4	3	10	3	8	11	14	8	9	0	3	14	5	17	5	10	9	6	3	6	7	14	14	1	14	3
ENSG00000105613.5:E027	ENSG00000105613.5	MAST1	E027	5.37139	0.413581	0.83923	0.359617	1	0.745764	0.73287	-0.052381	chr19	12978544	12978791	248	+	1	0	13	4	0	0	5	27	0	1	0	0	2	49	6	3	1	1	0	1	10	7	37	3	6	1	0	9	8	4	1	0	2
ENSG00000121101.11:E031	ENSG00000121101.11	TEX14	E031	2.7973	0.130268	0.839083	0.359659	1	0.550037	0.566344	0.0748805	chr17	56699011	56699147	137	-	12	0	0	1	7	0	1	0	2	1	1	0	2	13	2	0	0	0	1	1	0	2	0	1	1	1	0	1	5	4	3	1	1
ENSG00000142875.15:E016	ENSG00000142875.15	PRKACB	E016	0.713429	0.315081	0.838975	0.35969	1	0.20133	0.233177	0.269152	chr1	84641482	84641490	9	+	0	1	0	0	0	0	1	0	1	0	0	0	0	0	0	0	0	1	0	0	0	8	10	0	2	0	0	1	0	0	0	0	0
ENSG00000178093.12:E004	ENSG00000178093.12	TSSK6	E004	45.1365	0.0951187	0.835136	0.360792	1	1.68273	1.68591	0.0107816	chr19	19626495	19626838	344	-	18	24	19	59	34	25	25	37	14	16	41	39	39	32	23	46	34	29	36	50	44	79	35	22	21	131	18	57	28	71	15	74	45
ENSG00000118515.7:E026	ENSG00000118515.7	SGK1	E026	1.64001	0.778785	0.834434	0.360994	1	0.393914	0.480209	0.452756	chr6	134580931	134583070	2140	-	0	2	1	1	0	0	0	0	0	0	0	2	4	0	0	3	0	0	1	2	0	0	1	0	1	0	0	0	23	0	0	8	7
ENSG00000087586.13:E027	ENSG00000087586.13	AURKA	E027	1.37023	0.122468	0.833868	0.361156	1	0.405403	0.362521	-0.242882	chr20	54967324	54967351	28	-	1	0	3	3	0	2	0	0	1	1	0	1	1	4	3	0	2	0	2	0	1	0	4	1	0	0	0	0	3	1	0	1	1
ENSG00000239672.3:E003	ENSG00000239672.3	NME1	E003	3.96443	0.122285	0.833064	0.361388	1	0.683847	0.729283	0.187883	chr17	49231405	49231585	181	+	3	3	2	6	2	3	2	5	1	0	0	2	6	3	2	0	7	8	6	3	4	8	2	2	0	4	1	1	1	5	2	1	2
ENSG00000155657.19:E125	ENSG00000155657.19	TTN	E125	0.222691	0.18926	0.832641	0.36151	1	0.0801155	0.11301	0.552962	chr2	179494968	179495094	127	-	0	0	0	0	0	0	0	0	0	0	0	0	0	0	0	0	0	0	0	0	0	0	1	0	0	1	0	0	0	4	0	1	0
ENSG00000198870.6:E021	ENSG00000198870.6	STKLD1	E021	44.08	0.238406	0.831482	0.361844	1	1.68579	1.65334	-0.110146	chr9	136270376	136271220	845	+	46	23	49	56	22	13	28	37	31	40	28	32	53	60	45	22	46	32	59	51	57	60	48	59	52	24	41	31	59	67	44	61	32
ENSG00000196367.8:E082	ENSG00000196367.8	TRRAP	E082	1.36446	0.231232	0.831267	0.361906	1	0.378551	0.331644	-0.279262	chr7	98610863	98610866	4	+	3	3	1	0	0	0	0	1	0	0	1	0	0	5	0	3	0	0	0	1	6	0	0	2	10	0	2	1	3	1	0	1	0
ENSG00000146216.7:E007	ENSG00000146216.7	TTBK1	E007	0.300982	0.224626	0.830624	0.362092	1	0.103679	0.13572	0.444174	chr6	43222285	43222389	105	+	0	0	0	0	0	0	0	0	0	1	0	1	0	0	0	0	0	0	0	1	2	2	0	0	1	0	0	1	0	0	1	0	0
ENSG00000160145.11:E080	ENSG00000160145.11	KALRN	E080	38.209	0.149767	0.830487	0.362132	1	1.55112	1.64136	0.30757	chr3	124437772	124440035	2264	+	15	23	29	4	15	5	25	4	17	32	19	6	75	171	79	89	28	12	17	42	9	198	36	2	242	1	1	22	44	38	13	16	14
ENSG00000114739.9:E005	ENSG00000114739.9	ACVR2B	E005	29.0234	0.11044	0.829627	0.36238	1	1.42703	1.47867	0.177798	chr3	38519866	38520009	144	+	7	5	29	23	12	8	26	22	25	10	8	23	11	40	60	11	24	37	41	47	38	26	33	6	24	14	18	17	9	11	4	16	105
ENSG00000077782.15:E054	ENSG00000077782.15	FGFR1	E054	0.137872	0.146062	0.829441	0.362434	1	0.0432584	0.0448904	0.056181	chr8	38325364	38325418	55	-	0	0	0	0	0	0	0	0	0	0	0	0	0	0	0	2	0	0	0	0	0	1	0	0	0	0	0	0	0	0	0	0	0
ENSG00000176444.14:E019	ENSG00000176444.14	CLK2	E019	0.312079	0.366387	0.829177	0.362511	1	0.0981726	0.151278	0.716234	chr1	155243274	155243307	34	-	0	1	2	0	1	0	2	0	0	0	0	0	1	0	0	0	0	0	0	0	0	0	0	0	0	1	0	0	0	0	0	0	0
ENSG00000266173.1:E014	ENSG00000266173.1	STRADA	E014	5.22563	0.144325	0.828416	0.362731	1	0.79046	0.821041	0.120427	chr17	61781943	61781944	2	-	5	3	5	5	5	5	8	2	2	5	8	4	1	0	4	4	3	6	2	6	1	6	1	3	9	3	3	6	10	6	6	4	0
ENSG00000072195.10:E023	ENSG00000072195.10	SPEG	E023	0.114658	0.45283	0.82788	0.362886	1	0.0338134	0.0255035	-0.420862	chr2	220326107	220326133	27	+	0	0	0	0	0	0	0	0	0	0	0	0	0	1	0	0	0	0	0	0	0	1	0	0	0	0	0	0	2	0	1	0	0
ENSG00000070808.11:E017	ENSG00000070808.11	CAMK2A	E017	1.7712	0.167127	0.827641	0.362956	1	0.426251	0.499901	0.373605	chr5	149636329	149636394	66	-	0	2	0	0	2	0	6	4	0	2	4	2	2	11	0	1	0	0	0	0	0	2	0	0	1	2	0	0	0	0	0	13	3
ENSG00000069020.14:E029	ENSG00000069020.14	MAST4	E029	5.33167	0.0910299	0.827256	0.363067	1	0.820725	0.748675	-0.286447	chr5	66300520	66300779	260	+	0	1	1	3	1	3	3	1	14	3	1	12	0	12	0	7	36	2	1	0	1	1	2	1	3	0	5	2	5	2	11	3	1
ENSG00000000457.9:E019	ENSG00000000457.9	SCYL3	E019	2.03967	0.137293	0.826886	0.363175	1	0.467568	0.513137	0.223802	chr1	169863077	169863093	17	-	5	1	2	6	0	0	0	0	1	0	0	3	5	0	5	0	1	1	1	1	7	2	0	2	3	2	2	3	6	2	0	4	0
ENSG00000010810.13:E036	ENSG00000010810.13	FYN	E036	0.544128	0.266727	0.826533	0.363277	1	0.193328	0.156753	-0.36738	chr6	112081048	112081120	73	-	0	2	0	1	1	0	0	0	4	0	0	0	0	2	0	0	1	0	0	0	0	0	0	0	0	0	0	0	1	0	0	0	0
ENSG00000065675.10:E021	ENSG00000065675.10	PRKCQ	E021	0.784995	0.0978096	0.825927	0.363453	1	0.243188	0.216122	-0.219129	chr10	6622202	6622238	37	-	0	1	0	1	0	0	0	0	0	0	1	1	1	0	2	2	1	0	0	2	1	0	0	0	0	0	0	1	3	0	1	0	0
ENSG00000136573.8:E005	ENSG00000136573.8	BLK	E005	2.38821	0.0710943	0.821626	0.364705	1	0.467575	0.375522	-0.493552	chr8	11405541	11405634	94	+	0	2	0	26	0	0	0	3	22	0	0	0	0	2	0	1	5	0	0	8	0	1	1	0	0	0	13	0	1	0	4	0	1
ENSG00000155657.19:E030	ENSG00000155657.19	TTN	E030	0.199749	0.108611	0.821237	0.364819	1	0.0916518	0.0407866	-1.2547	chr2	179418229	179418534	306	-	0	0	0	0	0	0	2	1	0	0	0	0	0	0	0	0	0	0	0	0	0	3	0	0	0	0	0	0	0	0	0	0	0
ENSG00000214102.3:E008	ENSG00000214102.3	WEE2	E008	5.0783	0.0853349	0.817946	0.365781	1	0.76207	0.810771	0.193435	chr7	141423741	141423848	108	+	8	4	2	2	2	2	4	0	1	7	13	8	3	3	11	10	1	1	1	4	23	4	13	0	4	0	3	0	3	6	2	12	2
ENSG00000163491.12:E045	ENSG00000163491.12	NEK10	E045	0.411525	0.116738	0.817181	0.366006	1	0.152891	0.119837	-0.409212	chr3	27363717	27363752	36	-	1	0	0	2	0	0	1	0	0	1	1	0	1	0	1	0	0	0	0	0	0	0	2	0	2	0	0	0	0	0	1	1	0
ENSG00000196367.8:E037	ENSG00000196367.8	TRRAP	E037	3.01441	0.150517	0.814276	0.366859	1	0.616276	0.578102	-0.169753	chr7	98543370	98543423	54	+	2	0	0	0	0	1	2	4	9	3	4	4	0	5	4	3	2	1	5	1	1	0	3	1	1	0	3	2	0	3	1	0	0
ENSG00000142208.11:E003	ENSG00000142208.11	AKT1	E003	1.80312	0.197198	0.814183	0.366886	1	0.440681	0.492175	0.25999	chr14	105235708	105235728	21	-	2	0	2	3	1	0	2	0	2	3	1	3	1	0	6	0	0	2	0	2	6	1	1	2	2	1	0	6	1	6	0	4	1
ENSG00000156873.11:E006	ENSG00000156873.11	PHKG2	E006	1.33438	0.141145	0.812278	0.367448	1	0.375504	0.33383	-0.248255	chr16	30759872	30760123	252	+	2	0	2	2	3	1	4	1	0	1	0	2	1	1	0	1	1	1	2	6	1	0	1	5	0	1	2	3	0	2	1	2	0
ENSG00000135090.9:E045	ENSG00000135090.9	TAOK3	E045	26.3004	0.597223	0.811737	0.367607	1	1.44709	1.40522	-0.144504	chr12	118796724	118796910	187	-	45	16	37	7	0	13	25	1	75	26	3	0	0	16	28	10	10	143	64	45	4	26	4	18	21	10	4	7	24	11	10	11	2
ENSG00000155657.19:E333	ENSG00000155657.19	TTN	E333	0.527728	0.385286	0.811648	0.367634	1	0.203699	0.105364	-1.12405	chr2	179631108	179631339	232	-	1	0	0	0	0	0	2	0	1	1	0	0	0	0	0	0	1	0	0	2	0	3	0	0	1	0	0	0	0	2	0	0	0
ENSG00000072195.10:E022	ENSG00000072195.10	SPEG	E022	0.0961525	0.476405	0.811271	0.367745	1	0.0281278	0.012923	-1.14751	chr2	220325977	220326022	46	+	0	0	1	0	0	1	0	0	0	0	0	0	0	0	0	0	0	0	0	0	0	0	0	0	0	0	0	0	1	0	0	0	0
ENSG00000132356.7:E009	ENSG00000132356.7	PRKAA1	E009	5.56042	0.0966945	0.811088	0.367799	1	0.822925	0.854002	0.120756	chr5	40775030	40775074	45	-	3	3	0	2	2	2	2	0	4	7	12	8	0	18	3	3	7	2	8	2	2	3	12	0	11	1	0	3	4	11	2	7	3
ENSG00000105221.12:E059	ENSG00000105221.12	AKT2	E059	2.13768	0.222997	0.80885	0.368461	1	0.504015	0.467063	-0.182434	chr19	40790771	40790856	86	-	0	2	1	2	1	0	1	6	0	0	0	6	0	0	2	0	2	1	3	0	0	1	0	1	0	0	0	5	0	1	0	2	0
ENSG00000109339.14:E017	ENSG00000109339.14	MAPK10	E017	2.70562	0.0878411	0.806693	0.3691	1	0.580666	0.537246	-0.199304	chr4	87024341	87024397	57	-	0	6	1	0	1	2	0	0	1	4	0	1	0	0	4	3	0	7	0	0	0	3	7	0	3	1	0	3	3	2	1	4	0
ENSG00000168404.8:E023	ENSG00000168404.8	MLKL	E023	2.33819	0.0903673	0.806683	0.369103	1	0.50988	0.472537	-0.183203	chr16	74734813	74734858	46	-	0	3	0	1	2	3	0	1	1	3	0	2	6	1	4	6	18	0	1	2	2	1	6	0	0	4	0	3	4	0	0	0	0
ENSG00000155657.19:E324	ENSG00000155657.19	TTN	E324	0.267125	0.350824	0.806087	0.36928	1	0.11245	0.0484008	-1.32585	chr2	179602809	179603087	279	-	2	0	0	0	0	1	1	0	0	0	0	0	0	2	0	0	0	0	0	0	0	0	0	0	0	0	0	0	1	0	0	0	0
ENSG00000072195.10:E009	ENSG00000072195.10	SPEG	E009	2.69848	0.0996222	0.805841	0.369353	1	0.475601	0.416772	-0.304648	chr2	220308768	220308781	14	+	1	0	2	0	1	3	0	0	0	8	0	1	1	4	1	0	24	1	6	0	0	1	2	0	0	0	1	4	11	0	2	2	0
ENSG00000105810.5:E009	ENSG00000105810.5	CDK6	E009	12.8859	0.242372	0.805221	0.369537	1	1.08558	1.17206	0.310395	chr7	92463187	92463231	45	-	8	7	13	9	6	2	18	0	0	8	13	5	2	15	8	10	4	11	14	6	33	4	7	3	23	2	8	9	2	11	3	12	9
ENSG00000100490.5:E004	ENSG00000100490.5	CDKL1	E004	20.3608	0.118765	0.804626	0.369714	1	1.33232	1.2988	-0.117009	chr14	50798645	50798979	335	-	23	17	13	33	1	12	14	9	8	14	19	4	13	8	14	17	10	21	28	14	15	21	66	15	17	4	8	9	9	37	15	6	4
ENSG00000182511.7:E006	ENSG00000182511.7	FES	E006	11.4981	0.117254	0.804073	0.369879	1	1.0976	1.0894	-0.0296215	chr15	91427775	91427869	95	+	1	15	4	2	5	15	9	34	2	15	3	18	23	15	4	4	1	2	21	11	8	11	4	41	0	57	14	2	18	6	7	44	0
ENSG00000177189.8:E032	ENSG00000177189.8	RPS6KA3	E032	9.74371	0.172	0.803785	0.369964	1	1.02408	1.03538	0.0414117	chrX	20259711	20259806	96	-	11	8	8	2	6	4	7	8	17	3	9	5	3	20	0	9	3	49	27	10	8	13	7	2	3	0	1	2	1	0	3	5	4
ENSG00000065534.14:E002	ENSG00000065534.14	MYLK	E002	2.54926	0.289913	0.803517	0.370044	1	0.495079	0.594187	0.461407	chr3	123331145	123331156	12	-	1	2	1	2	2	1	1	3	1	1	4	3	0	12	6	4	5	1	2	5	1	1	1	0	0	0	0	2	7	2	2	2	5
ENSG00000105613.5:E031	ENSG00000105613.5	MAST1	E031	6.44805	0.385859	0.802439	0.370365	1	0.813534	0.783459	-0.118808	chr19	12981850	12981986	137	+	0	0	19	4	1	1	15	46	0	1	2	0	6	84	6	0	1	0	0	3	8	2	41	1	0	0	0	6	14	2	0	0	1
ENSG00000160145.11:E060	ENSG00000160145.11	KALRN	E060	16.8454	0.0842434	0.800137	0.371053	1	1.21634	1.27198	0.196019	chr3	124380698	124380775	78	+	2	14	9	6	11	10	33	4	12	16	7	5	30	13	66	75	2	8	11	11	7	49	28	1	35	1	0	14	14	2	12	21	4
ENSG00000184304.10:E026	ENSG00000184304.10	PRKD1	E026	0.14785	0.370145	0.799713	0.371179	1	0.0419551	0.0853249	1.09792	chr14	30660505	30660656	152	-	0	0	0	0	0	0	0	0	0	0	0	0	0	0	0	0	1	0	0	0	0	0	0	0	0	0	0	0	0	0	0	0	0
ENSG00000058404.15:E049	ENSG00000058404.15	CAMK2B	E049	0.176018	0.584286	0.798791	0.371455	1	0.0440585	0.0808005	0.937431	chr7	44365047	44365073	27	-	0	0	0	1	0	0	0	0	0	0	0	0	0	0	2	0	0	0	0	0	0	0	1	1	0	0	0	0	0	0	1	1	0
ENSG00000248333.3:E029	ENSG00000248333.3	CDK11B	E029	5.65206	0.103447	0.796223	0.372225	1	0.805724	0.848129	0.165541	chr1	1586823	1586938	116	-	11	3	2	11	0	2	6	0	4	1	7	1	3	3	10	6	6	3	3	3	2	2	10	2	4	11	6	4	3	2	3	3	3
ENSG00000166333.9:E019	ENSG00000166333.9	ILK	E019	50.0601	0.121097	0.796172	0.37224	1	1.69197	1.74419	0.176866	chr11	6632065	6632097	33	+	18	11	38	26	53	12	40	161	23	31	85	63	56	57	93	75	96	85	52	87	56	34	40	61	28	31	65	36	30	30	24	122	56
ENSG00000154358.15:E093	ENSG00000154358.15	OBSCN	E093	11.4116	0.192676	0.79502	0.372586	1	1.06675	1.01628	-0.184438	chr1	228528207	228528323	117	+	8	0	22	3	2	0	0	52	6	1	1	1	16	11	3	1	1	6	3	7	10	11	52	0	0	2	0	6	181	8	6	1	2
ENSG00000162302.8:E001	ENSG00000162302.8	RPS6KA4	E001	0.599399	0.515733	0.795007	0.37259	1	0.195835	0.206612	0.0965692	chr11	64126620	64126642	23	+	0	0	0	3	2	0	0	0	0	0	0	0	0	0	5	0	0	0	0	0	1	0	0	0	0	2	0	0	0	0	1	0	0
ENSG00000155657.19:E086	ENSG00000155657.19	TTN	E086	2.1333	0.165982	0.794952	0.372607	1	0.505246	0.474933	-0.148886	chr2	179471748	179472041	294	-	0	2	1	2	0	1	11	0	0	1	1	0	1	3	2	2	0	0	0	1	0	1	2	0	0	0	0	0	0	13	0	2	0
ENSG00000149311.13:E007	ENSG00000149311.13	ATM	E007	7.291	0.11624	0.794061	0.372875	1	0.911494	0.973352	0.232006	chr11	108095511	108095598	88	+	0	3	0	5	4	4	14	0	5	1	6	21	13	4	4	4	7	6	8	4	10	3	5	1	4	0	1	2	1	29	3	0	0
ENSG00000140538.12:E024	ENSG00000140538.12	NTRK3	E024	5.39296	0.0981891	0.792393	0.373378	1	0.673838	0.599551	-0.321024	chr15	88679698	88679840	143	-	0	2	0	1	4	3	0	0	3	6	0	0	1	9	1	0	0	1	3	0	0	0	0	1	0	0	4	0	0	0	1	0	1
ENSG00000125508.3:E002	ENSG00000125508.3	SRMS	E002	3.40193	0.0798097	0.791456	0.37366	1	0.655435	0.669271	0.0587459	chr20	62172544	62172700	157	-	3	1	0	3	1	2	0	4	0	0	0	6	22	1	0	0	0	2	0	0	1	1	0	1	6	1	0	5	14	8	1	0	9
ENSG00000006837.7:E005	ENSG00000006837.7	CDKL3	E005	1.35914	0.114734	0.789224	0.374335	1	0.360877	0.400797	0.227241	chr5	133634123	133634319	197	-	1	0	2	0	0	0	2	0	0	4	0	3	1	14	2	0	0	2	7	0	1	2	7	0	1	0	0	1	5	4	2	2	0
ENSG00000069020.14:E032	ENSG00000069020.14	MAST4	E032	2.26415	0.0801811	0.788902	0.374432	1	0.530145	0.487111	-0.207257	chr5	66385990	66386031	42	+	0	2	0	1	4	0	1	0	4	3	0	5	1	1	2	1	13	7	1	1	1	5	3	0	3	0	0	1	1	1	5	2	0
ENSG00000155657.19:E025	ENSG00000155657.19	TTN	E025	46.9537	0.169246	0.78808	0.374681	1	1.66951	1.73034	0.206174	chr2	179412134	179414200	2067	-	6	12	27	46	0	103	76	4	58	55	92	74	8	45	31	14	16	8	198	40	59	82	15	14	12	10	64	1	38	79	35	24	86
ENSG00000101049.10:E008	ENSG00000101049.10	SGK2	E008	0.877264	0.352363	0.78731	0.374915	1	0.24847	0.238525	-0.076986	chr20	42194956	42195010	55	+	0	0	0	2	0	1	0	0	0	1	0	0	0	1	1	0	0	1	2	1	0	0	3	0	1	0	0	0	3	3	2	1	2
ENSG00000152495.6:E004	ENSG00000152495.6	CAMK4	E004	16.2531	0.0711702	0.787174	0.374956	1	1.0983	1.08744	-0.0392618	chr5	110560105	110560342	238	+	1	0	18	9	24	0	39	0	3	3	1	21	98	48	5	4	38	43	2	8	3	4	1	0	2	5	1	0	11	1	1	0	11
ENSG00000125388.15:E019	ENSG00000125388.15	GRK4	E019	3.18511	0.306365	0.785699	0.375404	1	0.625466	0.639895	0.0624901	chr4	3037113	3037250	138	+	13	5	2	9	0	0	4	5	0	7	6	4	1	7	14	18	2	2	3	1	3	0	6	1	2	4	2	2	3	0	3	19	0
ENSG00000174672.11:E010	ENSG00000174672.11	BRSK2	E010	26.2987	0.182744	0.784655	0.375721	1	1.41929	1.40856	-0.0370731	chr11	1462018	1462158	141	+	1	14	0	1	24	4	84	33	0	9	155	44	60	25	3	0	0	0	0	1	198	2	2	89	25	52	1	94	15	23	0	11	0
ENSG00000074966.6:E008	ENSG00000074966.6	TXK	E008	1.74648	0.384931	0.784428	0.37579	1	0.390213	0.446874	0.304602	chr4	48088483	48088654	172	-	1	0	0	9	0	1	0	2	4	0	1	1	0	1	3	1	0	0	0	3	4	1	9	0	1	1	0	1	0	1	1	1	1
ENSG00000055332.12:E027	ENSG00000055332.12	EIF2AK2	E027	0.532831	0.343388	0.783492	0.376075	1	0.19968	0.144415	-0.565313	chr2	37384191	37384208	18	-	1	0	0	0	0	0	0	0	0	0	0	0	0	1	0	1	0	2	0	0	1	0	3	0	0	0	0	0	0	0	0	1	0
ENSG00000155657.19:E022	ENSG00000155657.19	TTN	E022	6.17583	0.146032	0.783423	0.376096	1	0.85259	0.888841	0.139173	chr2	179410939	179411229	291	-	0	1	3	9	2	10	18	0	7	17	12	5	2	3	3	1	2	3	31	7	6	12	0	3	4	2	2	0	7	16	12	1	8
ENSG00000112144.11:E015	ENSG00000112144.11	ICK	E015	1.87604	0.0994068	0.783184	0.376169	1	0.465932	0.420297	-0.23718	chr6	52925734	52925844	111	-	0	0	0	0	1	1	1	0	3	7	0	0	0	9	4	0	0	2	1	0	2	5	2	0	0	1	0	1	3	0	0	2	3
ENSG00000155657.19:E313	ENSG00000155657.19	TTN	E313	0.342643	0.466456	0.78222	0.376463	1	0.142309	0.0561228	-1.49097	chr2	179595652	179595930	279	-	3	0	1	0	0	0	7	0	0	2	0	0	0	0	0	0	4	1	0	0	0	0	0	0	0	0	0	0	0	1	0	0	0
ENSG00000198055.6:E002	ENSG00000198055.6	GRK6	E002	8.08061	0.698915	0.781792	0.376594	1	0.938212	1.00166	0.236104	chr5	176831407	176831558	152	+	0	3	9	2	1	5	1	0	0	5	0	0	14	1	6	0	3	18	3	1	1	44	9	4	6	4	1	8	4	7	2	4	1
ENSG00000111837.7:E009	ENSG00000111837.7	MAK	E009	3.97148	0.084317	0.779726	0.377225	1	0.659018	0.697847	0.163236	chr6	10796231	10796542	312	-	2	2	3	4	0	3	3	0	1	6	7	1	0	5	5	1	0	8	3	0	3	4	4	2	1	2	0	5	10	9	0	3	2
ENSG00000130669.13:E004	ENSG00000130669.13	PAK4	E004	19.9913	0.106461	0.779362	0.377336	1	1.30284	1.33769	0.121563	chr19	39616439	39616441	3	+	12	13	12	22	41	6	5	15	1	16	1	14	18	19	10	8	18	15	7	17	15	24	24	19	7	28	20	36	22	17	17	9	6
ENSG00000134398.8:E010	ENSG00000134398.8	ERN2	E010	0.258644	0.223887	0.778644	0.377556	1	0.0999799	0.0621239	-0.751323	chr16	23706340	23706439	100	-	0	0	0	0	0	0	0	2	0	0	0	0	0	0	0	0	0	0	0	0	0	0	0	0	0	0	0	0	0	0	0	0	0
ENSG00000163932.9:E005	ENSG00000163932.9	PRKCD	E005	0.633985	0.150806	0.777488	0.377911	1	0.216709	0.181121	-0.322411	chr3	53195537	53195591	55	+	0	4	0	0	0	0	0	0	0	1	1	1	0	1	1	0	0	3	0	0	0	0	0	1	3	0	0	0	0	0	0	1	1
ENSG00000155657.19:E121	ENSG00000155657.19	TTN	E121	0.222915	0.174837	0.776497	0.378215	1	0.0991665	0.0485129	-1.118	chr2	179487397	179487494	98	-	0	0	0	1	0	0	0	0	0	0	0	0	0	1	0	0	0	0	1	0	0	0	0	0	0	0	0	0	0	1	0	0	0
ENSG00000089022.9:E005	ENSG00000089022.9	MAPKAPK5	E005	2.03971	0.396697	0.776463	0.378225	1	0.499852	0.438115	-0.310842	chr12	112280907	112281016	110	+	0	0	11	3	2	1	1	0	3	4	0	1	4	0	1	0	1	0	1	6	0	7	0	0	0	0	1	0	8	3	0	0	0
ENSG00000181322.9:E007	ENSG00000181322.9	NME9	E007	0.221631	0.184573	0.776371	0.378253	1	0.0929883	0.0479012	-1.0339	chr3	138024846	138024875	30	-	0	0	0	1	0	0	0	0	0	0	0	0	2	1	2	1	0	0	0	0	0	0	3	0	0	0	0	0	0	0	0	0	1
ENSG00000102010.10:E006	ENSG00000102010.10	BMX	E006	16.9092	0.0978084	0.775309	0.37858	1	1.14703	1.08588	-0.219986	chrX	15529560	15529641	82	+	0	4	0	0	0	1	0	0	3	11	2	0	0	1	71	2	0	793	0	54	6	8	1185	0	0	0	0	0	0	0	3	7	1
ENSG00000155657.19:E062	ENSG00000155657.19	TTN	E062	0.102474	0.140548	0.774182	0.378926	1	0.0524054	2.28067e-05	-11.2539	chr2	179456705	179457004	300	-	0	0	0	0	0	0	4	0	0	2	0	0	0	0	0	0	0	0	0	0	0	0	0	0	0	0	0	0	0	0	0	0	0
ENSG00000171105.9:E013	ENSG00000171105.9	INSR	E013	5.14827	0.103388	0.772421	0.379469	1	0.743807	0.761356	0.0708125	chr19	7150508	7150543	36	-	1	5	0	2	0	4	2	0	3	14	4	6	3	5	2	6	2	3	4	3	6	5	15	5	2	0	8	3	2	4	6	3	1
ENSG00000027644.4:E010	ENSG00000027644.4	INSRR	E010	0.225798	0.220056	0.772389	0.379479	1	0.0952798	0.0737796	-0.405817	chr1	156814499	156814635	137	-	0	0	0	0	0	1	0	0	0	1	0	0	0	0	0	0	0	0	0	0	1	0	0	0	1	0	0	0	0	0	0	1	0
ENSG00000066468.16:E035	ENSG00000066468.16	FGFR2	E035	5.46315	0.0532443	0.771131	0.379867	1	0.805877	0.849226	0.169183	chr10	123310804	123310973	170	-	0	0	1	3	0	2	1	5	1	0	1	13	3	0	0	1	1	0	0	0	0	0	0	0	0	0	10	22	0	1	40	1	9
ENSG00000080823.17:E038	ENSG00000080823.17	MOK	E038	1.20182	0.348052	0.7705	0.380062	1	0.333024	0.377776	0.266262	chr14	102771489	102771522	34	-	2	1	1	3	0	3	1	0	1	0	1	0	2	0	1	0	4	0	0	0	0	1	3	0	0	0	1	2	1	2	1	0	2
ENSG00000146216.7:E015	ENSG00000146216.7	TTBK1	E015	0.140515	0.757463	0.769237	0.380453	1	0.0483455	0.084435	0.86593	chr6	43237381	43237834	454	+	0	0	0	0	0	0	0	0	0	0	0	0	0	0	0	0	0	0	0	0	0	0	0	0	0	0	0	0	0	0	0	0	0
ENSG00000058404.15:E047	ENSG00000058404.15	CAMK2B	E047	0.454502	0.341149	0.768089	0.380809	1	0.111478	0.148789	0.481579	chr7	44365024	44365030	7	-	0	0	0	1	0	0	0	0	0	0	0	0	0	0	5	0	0	0	0	0	0	1	1	2	0	0	0	0	0	0	0	1	2
ENSG00000178568.9:E002	ENSG00000178568.9	ERBB4	E002	1.7816	0.413627	0.766169	0.381405	1	0.377577	0.360155	-0.101137	chr2	212248340	212248785	446	-	0	0	0	0	0	0	0	0	11	0	0	0	0	1	0	0	0	3	1	0	0	0	0	2	0	0	0	0	0	0	0	0	0
ENSG00000198870.6:E012	ENSG00000198870.6	STKLD1	E012	14.8943	0.109625	0.765393	0.381646	1	1.21638	1.23521	0.0665	chr9	136260727	136260890	164	+	1	16	4	10	5	5	21	33	1	41	26	9	19	10	57	3	0	9	31	5	31	16	9	4	25	15	2	4	27	39	14	52	1
ENSG00000139567.8:E004	ENSG00000139567.8	ACVRL1	E004	0.136519	0.16482	0.765084	0.381742	1	0.0630032	0.0172279	-1.94788	chr12	52306113	52306115	3	+	0	0	0	0	0	0	0	0	0	1	0	0	0	0	0	0	0	0	0	0	0	0	0	0	0	0	0	0	0	0	0	0	0
ENSG00000085511.15:E002	ENSG00000085511.15	MAP3K4	E002	1.86965	0.325473	0.765057	0.381751	1	0.447842	0.386236	-0.331959	chr6	161412816	161412845	30	+	1	1	4	1	0	0	0	0	0	4	0	0	2	0	3	1	0	0	0	0	5	1	0	0	0	0	0	3	0	1	2	1	0
ENSG00000061938.12:E011	ENSG00000061938.12	TNK2	E011	5.83234	0.224285	0.76494	0.381787	1	0.842389	0.796892	-0.178138	chr3	195597140	195597275	136	-	1	1	5	4	1	2	6	0	5	8	2	4	17	1	7	6	5	7	3	5	5	6	0	1	3	1	0	1	9	6	8	2	1
ENSG00000178999.8:E024	ENSG00000178999.8	AURKB	E024	2.25986	0.137796	0.764098	0.382049	1	0.499548	0.535597	0.172021	chr17	8113568	8113572	5	-	0	0	1	1	4	0	2	15	1	4	3	5	1	0	0	1	0	1	6	0	2	0	0	11	0	3	0	0	1	0	1	1	5
ENSG00000155657.19:E020	ENSG00000155657.19	TTN	E020	4.73034	0.118335	0.763083	0.382365	1	0.753261	0.787846	0.138365	chr2	179410115	179410420	306	-	1	1	2	5	0	6	19	1	6	8	6	5	3	2	3	0	0	0	13	3	5	15	1	0	1	1	5	0	4	7	7	3	8
ENSG00000072195.10:E067	ENSG00000072195.10	SPEG	E067	1.33554	0.484623	0.7628	0.382454	1	0.284271	0.429872	0.871237	chr2	220361531	220361838	308	+	1	0	0	0	0	0	1	0	0	2	0	0	1	1	3	0	0	1	1	0	3	0	6	0	1	2	0	0	5	0	0	4	1
ENSG00000184216.7:E032	ENSG00000184216.7	IRAK1	E032	4.64025	0.330257	0.76279	0.382457	1	0.757819	0.733794	-0.0972795	chrX	153285264	153285327	64	-	0	1	4	6	3	1	2	1	0	4	0	0	0	0	11	2	18	7	0	7	3	1	3	0	0	12	2	10	3	1	6	1	0
ENSG00000155657.19:E128	ENSG00000155657.19	TTN	E128	1.18279	0.352253	0.762528	0.382539	1	0.323111	0.363667	0.246737	chr2	179496874	179497140	267	-	2	1	1	1	0	1	2	0	0	1	0	0	2	4	1	4	0	0	0	0	3	1	1	1	3	0	0	0	1	7	1	0	0
ENSG00000077782.15:E051	ENSG00000077782.15	FGFR1	E051	1.80945	0.258089	0.762256	0.382623	1	0.40159	0.353348	-0.276226	chr8	38325243	38325322	80	-	0	2	0	0	0	0	2	0	0	3	0	1	0	0	0	8	0	1	1	0	0	10	5	4	0	0	1	0	0	0	0	1	0
ENSG00000130822.11:E045	ENSG00000130822.11	PNCK	E045	0.942309	0.253066	0.76132	0.382916	1	0.274545	0.303915	0.200786	chrX	152952689	152952885	197	-	8	1	0	1	0	0	0	0	0	2	0	0	3	0	2	1	0	0	1	2	0	0	0	0	0	0	2	0	1	0	0	5	1
ENSG00000141736.9:E010	ENSG00000141736.9	ERBB2	E010	0.681862	0.0869577	0.760944	0.383033	1	0.208546	0.240387	0.262417	chr17	37856229	37856253	25	+	0	1	0	1	0	2	0	1	0	1	0	0	3	2	0	1	0	0	1	0	0	0	1	2	0	4	0	1	3	1	2	0	0
ENSG00000160867.10:E038	ENSG00000160867.10	FGFR4	E038	0.87239	0.185783	0.760505	0.383171	1	0.244412	0.278361	0.249652	chr5	176525024	176525143	120	+	1	0	1	0	0	0	0	0	0	0	0	0	0	0	0	0	1	1	0	0	0	0	1	0	0	0	1	0	5	1	1	0	0
ENSG00000122025.10:E022	ENSG00000122025.10	FLT3	E022	0.607187	0.143745	0.759739	0.38341	1	0.219253	0.156289	-0.600483	chr13	28624232	28624359	128	-	0	2	0	4	0	0	0	0	4	4	1	0	0	0	0	0	0	2	0	2	3	0	2	0	0	0	0	0	1	0	0	0	2
ENSG00000155657.19:E047	ENSG00000155657.19	TTN	E047	12.3488	0.130673	0.758998	0.383642	1	1.1181	1.16116	0.154211	chr2	179445049	179445336	288	-	6	3	20	35	3	5	48	5	13	29	22	11	8	11	14	3	6	2	27	6	13	16	17	21	4	8	8	3	15	52	23	11	3
ENSG00000077264.10:E022	ENSG00000077264.10	PAK3	E022	1.01917	0.42845	0.758534	0.383788	1	0.268719	0.342566	0.48721	chrX	110435734	110435846	113	+	0	0	0	0	0	0	0	0	0	0	0	0	0	0	0	0	1	1	0	0	0	0	0	0	0	0	0	0	0	0	1	36	0
ENSG00000154358.15:E121	ENSG00000154358.15	OBSCN	E121	63.5988	0.35494	0.757319	0.384169	1	1.77611	1.78713	0.0372168	chr1	228558724	228560782	2059	+	15	24	43	12	32	4	1	473	30	14	2	7	154	103	7	4	0	23	20	26	16	74	159	4	2	32	7	22	816	46	13	12	6
ENSG00000180815.10:E031	ENSG00000180815.10	MAP3K15	E031	0.239455	0.511015	0.750725	0.386247	1	0.107167	0.0440371	-1.39097	chrX	19504600	19504623	24	-	0	0	0	0	1	0	1	0	0	0	0	0	0	0	0	0	0	0	0	0	0	0	0	0	0	0	0	0	0	0	0	0	0
ENSG00000076984.13:E001	ENSG00000076984.13	MAP2K7	E001	0.447286	0.327785	0.750037	0.386465	1	0.144267	0.189318	0.471673	chr19	7968728	7968764	37	+	0	1	0	0	0	0	0	0	0	0	0	0	0	0	1	0	0	0	0	1	1	1	0	1	0	1	0	3	1	0	1	0	0
ENSG00000155657.19:E038	ENSG00000155657.19	TTN	E038	70.3245	0.102859	0.749307	0.386696	1	1.85881	1.85438	-0.0149049	chr2	179424038	179441143	17106	-	19	15	51	125	0	50	294	9	35	117	79	43	47	50	59	20	19	5	98	24	44	79	39	21	26	8	44	13	104	272	45	40	44
ENSG00000155657.19:E114	ENSG00000155657.19	TTN	E114	16.1299	0.225297	0.749293	0.3867	1	1.20759	1.31412	0.374488	chr2	179484348	179484614	267	-	1	7	23	47	1	14	66	8	8	41	17	6	7	28	13	19	3	0	13	17	12	18	4	11	9	5	3	0	9	96	17	30	2
ENSG00000163491.12:E006	ENSG00000163491.12	NEK10	E006	1.79715	0.120576	0.749131	0.386752	1	0.428754	0.454432	0.133672	chr3	27157566	27157618	53	-	1	0	10	5	0	1	16	1	0	2	0	1	1	1	11	4	0	0	0	0	0	4	7	0	27	0	0	0	0	1	1	4	0
ENSG00000154358.15:E016	ENSG00000154358.15	OBSCN	E016	13.3106	0.248611	0.748443	0.38697	1	1.12587	1.13195	0.0218016	chr1	228437666	228437941	276	+	3	4	96	1	5	0	3	8	3	16	3	0	5	11	6	2	4	4	29	11	12	20	9	9	0	5	7	5	39	7	6	2	9
ENSG00000132518.6:E011	ENSG00000132518.6	GUCY2D	E011	0.742924	0.389007	0.747748	0.38719	1	0.176369	0.206502	0.281276	chr17	7916421	7916570	150	+	0	0	0	0	0	0	0	0	0	0	0	0	0	0	0	0	0	1	0	0	0	0	2	0	0	2	0	0	0	0	0	0	0
ENSG00000135333.9:E002	ENSG00000135333.9	EPHA7	E002	2.08175	0.800917	0.746715	0.387518	1	0.209284	0.217272	0.0683937	chr6	93955016	93955171	156	-	0	0	0	0	2	0	0	0	0	1	1	0	0	1	0	0	0	1	0	0	0	0	0	0	0	0	0	0	0	0	1	0	0
ENSG00000139908.10:E003	ENSG00000139908.10	TSSK4	E003	2.03171	0.0575668	0.745455	0.387919	1	0.482002	0.514857	0.159918	chr14	24674962	24675010	49	+	0	0	1	1	0	0	1	0	1	1	0	1	2	2	2	1	0	0	2	1	2	1	5	0	11	0	0	3	2	3	2	1	1
ENSG00000198400.7:E005	ENSG00000198400.7	NTRK1	E005	2.74853	0.0461194	0.744468	0.388233	1	0.573259	0.541058	-0.148025	chr1	156834146	156834220	75	+	0	1	0	1	9	1	0	10	1	1	0	0	1	0	1	0	3	0	4	3	7	1	5	1	2	4	0	3	41	0	0	4	0
ENSG00000008128.18:E033	ENSG00000008128.18	CDK11A	E033	2.40573	0.125287	0.744317	0.388281	1	0.52183	0.550741	0.135458	chr1	1655764	1655766	3	-	5	3	1	2	3	1	7	0	1	4	3	4	2	0	2	0	0	3	1	2	0	2	0	2	1	1	1	4	3	2	2	2	1
ENSG00000115977.14:E004	ENSG00000115977.14	AAK1	E004	2.45002	0.174743	0.743778	0.388453	1	0.505806	0.51976	0.0668962	chr2	69706083	69706193	111	-	0	0	2	0	0	2	0	2	6	2	4	2	0	3	3	1	3	1	8	0	3	1	1	0	1	0	0	1	2	2	0	4	0
ENSG00000101306.6:E010	ENSG00000101306.6	MYLK2	E010	1.03366	0.0943952	0.743292	0.388608	1	0.311664	0.263908	-0.327979	chr20	30414600	30414741	142	+	0	2	1	3	3	0	0	0	0	0	2	0	0	1	2	0	1	0	0	2	11	0	0	0	0	0	0	1	2	2	2	0	1
ENSG00000072195.10:E050	ENSG00000072195.10	SPEG	E050	1.31492	0.0862837	0.741633	0.389138	1	0.29597	0.236338	-0.433699	chr2	220346360	220346402	43	+	2	1	0	0	0	0	0	0	2	4	1	0	0	1	1	0	8	0	1	0	0	0	0	0	0	0	0	3	10	0	1	2	1
ENSG00000168404.8:E005	ENSG00000168404.8	MLKL	E005	1.07461	0.132245	0.739741	0.389744	1	0.290752	0.323449	0.214406	chr16	74709222	74709252	31	-	1	2	0	3	0	0	0	0	0	3	0	0	1	0	1	1	10	0	0	3	2	1	2	0	4	0	0	0	0	1	0	0	1
ENSG00000198400.7:E011	ENSG00000198400.7	NTRK1	E011	6.07898	0.0534677	0.73858	0.390116	1	0.834922	0.841609	0.0259861	chr1	156843425	156843751	327	+	0	2	2	0	3	0	0	42	3	4	1	3	0	2	2	1	0	3	5	5	15	5	5	0	3	11	0	17	95	4	2	6	3
ENSG00000058404.15:E018	ENSG00000058404.15	CAMK2B	E018	0.114775	0.741147	0.738389	0.390178	1	0.0315164	0.0421214	0.436314	chr7	44265491	44265512	22	-	0	0	0	0	0	0	0	0	0	0	0	0	0	0	0	0	0	0	0	0	0	0	0	0	0	0	0	0	0	0	0	0	0
ENSG00000140992.14:E006	ENSG00000140992.14	PDPK1	E006	2.62894	0.136458	0.737417	0.390489	1	0.578142	0.539715	-0.176376	chr16	2588165	2588772	608	+	0	4	1	1	1	2	1	0	2	1	3	2	2	6	1	1	2	3	0	5	0	2	1	2	1	0	1	0	0	3	1	0	1
ENSG00000155657.19:E054	ENSG00000155657.19	TTN	E054	3.24847	0.184661	0.735837	0.390998	1	0.624774	0.663007	0.164338	chr2	179449396	179449695	300	-	1	0	5	7	0	3	8	0	4	0	2	1	2	1	5	0	5	0	3	8	0	4	4	1	4	0	0	1	3	10	2	0	3
ENSG00000114124.2:E003	ENSG00000114124.2	GRK7	E003	0.203544	0.470535	0.735493	0.391108	1	0.0736612	0.105581	0.57421	chr3	141526487	141526761	275	+	0	0	0	1	0	0	0	0	1	0	0	0	0	0	1	0	0	0	1	0	0	0	0	0	0	0	0	0	0	0	0	1	0
ENSG00000145349.12:E030	ENSG00000145349.12	CAMK2D	E030	0.584282	0.192382	0.735248	0.391187	1	0.187223	0.217495	0.270398	chr4	114468800	114468872	73	-	0	0	1	1	1	0	0	0	0	0	0	0	2	0	1	0	0	1	0	0	1	0	0	0	0	0	0	2	1	2	2	0	0
ENSG00000143674.6:E006	ENSG00000143674.6	MAP3K21	E006	1.85313	0.0541556	0.734235	0.391514	1	0.406983	0.441411	0.183507	chr1	233507784	233507906	123	+	1	3	0	0	0	0	0	2	0	1	0	0	10	0	0	0	2	2	0	1	0	2	2	0	0	0	0	2	1	2	4	0	0
ENSG00000169398.15:E093	ENSG00000169398.15	PTK2	E093	5.01243	0.124681	0.733994	0.391592	1	0.785521	0.782871	-0.0105339	chr8	141994094	141994138	45	-	6	3	2	8	4	4	5	0	3	4	6	1	2	1	2	2	3	1	2	7	7	4	5	2	2	1	4	4	7	3	0	3	3
ENSG00000160145.11:E003	ENSG00000160145.11	KALRN	E003	0.0810077	0.306064	0.733938	0.39161	1	0.0242882	0.0699966	1.60432	chr3	123813528	123813557	30	+	0	0	0	0	0	0	0	0	0	0	0	0	0	0	0	0	0	0	0	0	0	0	0	0	1	0	0	0	0	0	0	1	0
ENSG00000077264.10:E018	ENSG00000077264.10	PAK3	E018	1.93305	0.326229	0.733144	0.391866	1	0.432721	0.48184	0.250763	chrX	110406143	110406274	132	+	0	0	0	0	0	0	0	0	0	0	1	0	0	1	0	2	0	5	0	0	0	1	0	0	0	0	0	0	0	0	2	59	0
ENSG00000179335.14:E001	ENSG00000179335.14	CLK3	E001	4.94814	0.268383	0.730313	0.392782	1	0.78105	0.719387	-0.249183	chr15	74900713	74900767	55	+	2	4	20	1	8	8	4	1	2	1	1	1	4	4	7	7	1	6	10	3	4	1	28	0	7	5	0	0	2	1	2	7	3
ENSG00000149269.5:E007	ENSG00000149269.5	PAK1	E007	0.866614	0.0812985	0.729827	0.392939	1	0.260765	0.311355	0.349	chr11	77040195	77040357	163	-	7	0	0	0	0	0	0	0	0	1	0	0	0	1	0	1	4	1	2	1	2	0	0	0	1	0	0	1	1	1	1	3	2
ENSG00000087095.8:E003	ENSG00000087095.8	NLK	E003	73.5285	0.204719	0.728848	0.393257	1	1.85969	1.92048	0.204576	chr17	26374943	26375950	1008	+	22	16	51	263	70	43	54	34	38	61	226	61	26	125	129	33	44	126	73	100	51	37	320	10	43	15	87	53	92	118	46	57	48
ENSG00000082701.10:E005	ENSG00000082701.10	GSK3B	E005	10.2329	0.128669	0.728608	0.393335	1	1.05692	1.01201	-0.164384	chr3	119585437	119585475	39	-	3	4	8	2	11	6	40	3	13	9	7	5	4	21	3	7	14	12	17	16	12	5	8	7	1	13	5	7	3	13	4	10	21
ENSG00000181322.9:E010	ENSG00000181322.9	NME9	E010	0.182935	0.16032	0.728224	0.39346	1	0.083061	0.0403197	-1.11536	chr3	138033174	138033249	76	-	0	0	1	0	2	0	0	0	0	3	0	0	0	3	0	0	0	0	1	0	2	0	2	0	0	0	0	0	0	0	0	0	0
ENSG00000065534.14:E035	ENSG00000065534.14	MYLK	E035	12.333	0.428696	0.724712	0.394603	1	1.0843	1.04501	-0.142841	chr3	123444791	123444925	135	-	0	5	1	3	15	3	5	0	2	3	0	0	4	7	7	10	15	6	6	5	6	6	37	0	11	2	0	8	4	2	8	11	19
ENSG00000115694.10:E019	ENSG00000115694.10	STK25	E019	15.082	0.202969	0.724311	0.394733	1	1.19108	1.23878	0.168774	chr2	242439558	242439586	29	-	8	4	57	26	3	15	37	2	5	20	5	13	9	14	15	2	13	16	11	5	5	13	9	6	14	3	5	18	16	17	13	18	5
ENSG00000090376.4:E003	ENSG00000090376.4	IRAK3	E003	3.15798	0.102365	0.724009	0.394832	1	0.657217	0.610623	-0.20167	chr12	66583037	66583212	176	+	0	0	1	14	0	2	2	0	0	2	5	0	0	0	5	1	1	1	0	0	1	0	20	1	0	2	0	5	0	1	2	7	0
ENSG00000185532.10:E002	ENSG00000185532.10	PRKG1	E002	13.1949	0.409007	0.723254	0.395078	1	1.13271	1.08607	-0.167996	chr10	52751118	52751404	287	+	1	4	30	4	9	2	0	2	67	18	0	1	8	186	1	0	5	17	3	10	2	20	3	6	2	1	0	0	31	0	4	2	2
ENSG00000105053.6:E028	ENSG00000105053.6	VRK3	E028	0.887338	0.241977	0.719429	0.396331	1	0.284689	0.251716	-0.237964	chr19	50523719	50523841	123	-	0	0	0	1	2	0	3	0	0	1	0	0	2	5	0	0	0	1	0	1	0	1	0	0	2	3	0	3	1	0	0	1	0
ENSG00000204580.7:E030	ENSG00000204580.7	DDR1	E030	11.8413	0.44257	0.719192	0.396409	1	1.11148	1.07482	-0.132504	chr6	30852235	30852314	80	+	4	14	17	74	5	2	4	0	0	4	0	0	11	1	19	9	0	7	0	4	0	21	9	6	1	14	6	11	0	9	5	16	4
ENSG00000096063.10:E004	ENSG00000096063.10	SRPK1	E004	2.50582	0.215805	0.717442	0.396984	1	0.519853	0.573241	0.247839	chr6	35806483	35806575	93	-	3	1	1	0	0	3	6	0	1	2	4	1	3	0	0	0	1	2	1	1	3	4	2	1	0	0	2	4	9	5	1	0	2
ENSG00000101306.6:E011	ENSG00000101306.6	MYLK2	E011	0.68521	0.104612	0.716634	0.39725	1	0.210297	0.251361	0.331553	chr20	30418622	30418692	71	+	0	0	1	0	2	0	0	0	0	0	0	0	0	2	3	0	1	0	0	1	3	0	1	0	0	0	0	1	0	0	0	1	2
ENSG00000163491.12:E034	ENSG00000163491.12	NEK10	E034	0.781076	0.128182	0.715435	0.397645	1	0.237548	0.276519	0.290238	chr3	27335079	27335143	65	-	0	1	1	0	0	0	1	0	1	0	0	0	1	0	2	0	1	0	0	0	0	0	3	0	1	1	0	0	0	1	0	0	1
ENSG00000072195.10:E052	ENSG00000072195.10	SPEG	E052	15.7779	0.116624	0.715064	0.397768	1	1.11657	1.0412	-0.273196	chr2	220347820	220349794	1975	+	7	5	3	2	7	9	1	8	1	32	0	2	1	11	9	0	161	5	8	1	1	22	41	1	2	1	0	22	49	3	16	20	1
ENSG00000231274.4:E002	ENSG00000231274.4	SBK3	E002	1.30752	0.574524	0.71143	0.39897	1	0.207765	0.194152	-0.122115	chr19	56055466	56055613	148	-	0	0	0	0	0	0	0	1	0	3	0	1	2	0	0	0	0	0	0	3	0	3	2	0	0	0	0	0	0	1	0	0	0
ENSG00000155657.19:E009	ENSG00000155657.19	TTN	E009	21.371	0.0878036	0.70911	0.399739	1	1.34538	1.3899	0.154539	chr2	179402069	179402644	576	-	6	7	12	20	0	40	46	2	29	37	67	35	6	18	12	11	16	2	75	9	26	65	20	10	11	8	10	10	12	32	13	21	23
ENSG00000139908.10:E010	ENSG00000139908.10	TSSK4	E010	5.844	0.0516966	0.708609	0.399906	1	0.846807	0.82462	-0.0863027	chr14	24676462	24676715	254	+	7	1	1	4	2	3	10	5	10	6	2	3	6	8	6	2	0	3	12	1	5	1	9	3	9	0	4	5	9	19	3	1	1
ENSG00000102010.10:E002	ENSG00000102010.10	BMX	E002	6.2446	0.860298	0.707382	0.400314	1	0.773405	0.623114	-0.625503	chrX	15518952	15519063	112	+	0	4	0	0	0	0	0	0	2	9	0	0	0	1	2	0	0	0	2	0	2	7	1442	0	0	0	0	0	0	0	1	0	0
ENSG00000071909.14:E017	ENSG00000071909.14	MYO3B	E017	1.74043	0.109846	0.705982	0.400781	1	0.388023	0.411948	0.132073	chr2	171243616	171243818	203	+	0	0	1	0	0	0	0	0	0	4	1	0	0	3	1	0	0	1	1	2	0	0	4	0	1	0	0	2	0	0	1	4	0
ENSG00000164076.12:E005	ENSG00000164076.12	CAMKV	E005	3.18548	0.146928	0.705635	0.400897	1	0.459902	0.503084	0.214188	chr3	49897203	49897314	112	-	0	0	13	3	0	0	1	0	0	1	0	0	1	5	0	0	0	0	2	0	0	1	5	0	0	0	0	0	1	1	0	0	1
ENSG00000130822.11:E046	ENSG00000130822.11	PNCK	E046	2.13101	0.194688	0.701099	0.402415	1	0.472408	0.491254	0.0934139	chrX	152952886	152953017	132	-	8	4	0	2	0	0	1	2	0	6	0	1	1	0	1	1	0	2	2	2	1	0	1	2	3	0	0	0	0	0	0	3	2
ENSG00000178607.11:E022	ENSG00000178607.11	ERN1	E022	74.2377	0.167399	0.700719	0.402542	1	1.85085	1.90968	0.198041	chr17	62206112	62207335	1224	-	36	88	44	135	22	45	42	34	49	72	51	29	36	62	63	34	89	115	66	101	80	76	93	24	37	37	11	72	60	62	77	63	78
ENSG00000102572.10:E018	ENSG00000102572.10	STK24	E018	25.4957	1.09394	0.700062	0.402763	1	1.42641	1.45084	0.0842279	chr13	99174029	99174252	224	-	52	60	1	11	51	26	11	118	37	38	1	0	0	47	72	8	0	14	18	58	6	24	52	0	0	8	1	3	26	3	5	33	3
ENSG00000134398.8:E018	ENSG00000134398.8	ERN2	E018	0.251546	0.243561	0.69885	0.40317	1	0.0862596	0.140099	0.792988	chr16	23716204	23716468	265	-	0	0	0	0	0	0	0	2	0	0	0	0	0	0	1	0	0	0	0	0	0	0	0	0	0	0	0	0	0	0	0	1	0
ENSG00000071909.14:E015	ENSG00000071909.14	MYO3B	E015	1.27919	0.156189	0.698375	0.40333	1	0.306674	0.353496	0.292512	chr2	171240220	171240324	105	+	0	0	0	0	0	0	0	0	1	1	0	0	0	2	3	0	0	2	1	0	0	0	0	0	0	0	0	0	0	0	1	3	0
ENSG00000182866.12:E002	ENSG00000182866.12	LCK	E002	0.338572	0.116142	0.697533	0.403614	1	0.118369	0.133496	0.199838	chr1	32716865	32716874	10	+	1	0	0	2	0	0	0	0	2	0	1	0	0	1	3	1	0	0	0	0	3	0	0	0	0	0	0	0	1	0	0	0	0
ENSG00000116106.7:E006	ENSG00000116106.7	EPHA4	E006	0.997529	0.11478	0.697099	0.40376	1	0.258397	0.338995	0.540766	chr2	222291155	222291183	29	-	0	0	0	0	4	0	0	0	1	2	0	5	1	1	0	0	0	0	0	0	0	0	1	1	0	0	0	0	0	0	1	0	0
ENSG00000163349.17:E032	ENSG00000163349.17	HIPK1	E032	0.612437	0.195956	0.69698	0.4038	1	0.203676	0.163621	-0.38712	chr1	114514577	114514695	119	+	1	0	0	1	1	0	0	0	0	1	0	0	1	0	2	0	0	1	0	0	0	0	0	1	0	2	0	1	10	3	0	0	0
ENSG00000111837.7:E008	ENSG00000111837.7	MAK	E008	1.36028	0.0773562	0.696595	0.40393	1	0.362009	0.339741	-0.133501	chr6	10791940	10792080	141	-	1	1	4	0	0	1	2	0	5	0	4	0	2	3	2	1	0	3	1	1	2	4	1	1	1	0	0	0	2	2	1	2	1
ENSG00000198400.7:E014	ENSG00000198400.7	NTRK1	E014	3.10304	0.0852092	0.69602	0.404124	1	0.588758	0.632004	0.190387	chr1	156844698	156844800	103	+	0	1	0	0	6	0	0	23	2	0	0	4	1	3	2	2	0	2	1	0	10	5	1	0	3	3	0	3	37	1	1	3	0
ENSG00000072133.6:E008	ENSG00000072133.6	RPS6KA6	E008	1.09952	0.637246	0.695107	0.404433	1	0.270464	0.271053	0.00422092	chrX	83360795	83360884	90	-	0	1	0	0	0	3	0	0	0	1	0	0	3	8	0	0	1	0	0	2	3	2	0	0	1	0	0	0	2	0	2	0	1
ENSG00000146216.7:E005	ENSG00000146216.7	TTBK1	E005	0.247111	0.420935	0.695043	0.404454	1	0.103031	0.0522682	-1.06591	chr6	43221029	43221102	74	+	0	0	0	0	0	0	0	0	0	0	0	0	0	0	0	0	0	0	0	0	0	0	0	0	1	0	0	0	0	1	0	0	0
ENSG00000141639.7:E006	ENSG00000141639.7	MAPK4	E006	5.7769	1.30485	0.691128	0.405781	1	0.878477	0.850265	-0.108557	chr18	48230900	48232509	1610	+	0	0	0	0	5	0	0	5	0	8	0	1	163	2	21	0	0	0	0	0	0	0	0	0	0	0	0	0	2	0	0	0	2
ENSG00000027075.9:E003	ENSG00000027075.9	PRKCH	E003	1.13122	0.536904	0.691034	0.405813	1	0.314181	0.36312	0.300594	chr14	61747671	61747866	196	+	0	0	0	0	0	0	0	0	0	1	0	0	3	0	0	0	1	2	2	0	1	1	2	0	0	1	0	3	0	0	7	2	3
ENSG00000214102.3:E005	ENSG00000214102.3	WEE2	E005	0.100959	0.354364	0.689586	0.406305	1	0.0506786	0.0091433	-2.54037	chr7	141418962	141419044	83	+	0	0	0	0	0	0	0	0	0	1	0	0	0	0	0	1	0	0	0	0	0	0	0	0	1	0	0	0	0	0	0	0	0
ENSG00000070808.11:E026	ENSG00000070808.11	CAMK2A	E026	0.925052	0.373018	0.68845	0.406692	1	0.27206	0.304414	0.221744	chr5	149669628	149669854	227	-	0	3	0	0	0	0	0	12	0	1	0	0	4	0	0	2	0	1	0	0	0	1	0	0	0	4	0	0	0	0	0	2	0
ENSG00000151292.13:E026	ENSG00000151292.13	CSNK1G3	E026	2.54118	0.0882768	0.688396	0.40671	1	0.547036	0.510592	-0.17199	chr5	122952466	122952739	274	+	5	1	3	4	0	0	3	0	0	8	3	6	2	6	3	3	4	1	7	2	0	8	5	2	2	0	0	0	1	0	2	0	1
ENSG00000101109.7:E001	ENSG00000101109.7	STK4	E001	0.681736	0.192649	0.687432	0.407039	1	0.215434	0.250106	0.277998	chr20	43595115	43595141	27	+	0	0	0	1	0	2	0	0	0	0	0	0	0	0	0	0	1	0	0	0	0	0	2	0	0	1	0	1	2	0	0	2	0
ENSG00000070808.11:E006	ENSG00000070808.11	CAMK2A	E006	2.21604	0.0585789	0.687276	0.407092	1	0.517267	0.483514	-0.163951	chr5	149618263	149618311	49	-	2	5	0	1	1	1	3	16	1	2	1	1	2	18	0	1	0	0	1	0	1	0	0	0	4	3	0	2	2	0	2	11	0
ENSG00000116141.11:E001	ENSG00000116141.11	MARK1	E001	8.07252	0.223063	0.686781	0.407261	1	0.969647	0.931762	-0.141737	chr1	220701568	220701898	331	+	0	8	3	9	6	5	0	0	0	6	0	1	3	11	13	1	2	27	0	3	1	3	11	9	1	5	2	5	5	11	10	0	0
ENSG00000155657.19:E033	ENSG00000155657.19	TTN	E033	0.144468	0.115395	0.686456	0.407373	1	0.0723758	0.0249241	-1.61825	chr2	179419592	179419879	288	-	0	0	0	0	0	0	3	0	0	0	0	0	0	0	0	0	0	1	0	0	0	2	0	0	0	0	0	0	0	0	0	0	0
ENSG00000065361.10:E009	ENSG00000065361.10	ERBB3	E009	0.141568	0.183646	0.685194	0.407804	1	0.0682381	0.039696	-0.829975	chr12	56477097	56477102	6	+	0	0	0	0	0	0	0	0	1	0	0	0	0	0	0	0	0	1	0	0	0	0	0	0	0	1	0	0	1	0	0	0	0
ENSG00000127564.12:E028	ENSG00000127564.12	PKMYT1	E028	0.893124	0.086676	0.685083	0.407842	1	0.259702	0.287282	0.196199	chr16	3030220	3030283	64	-	0	0	0	2	0	1	0	2	0	0	0	2	2	1	1	0	0	0	1	1	0	0	0	2	0	1	0	1	1	0	0	1	1
ENSG00000183765.16:E038	ENSG00000183765.16	CHEK2	E038	5.13217	0.0721569	0.684715	0.407968	1	0.764424	0.79764	0.132242	chr22	29137800	29137822	23	-	3	4	3	7	11	4	5	0	2	5	4	4	3	3	2	4	0	6	6	5	4	10	5	1	7	3	2	6	4	4	5	4	1
ENSG00000155657.19:E340	ENSG00000155657.19	TTN	E340	0.423867	0.311022	0.684344	0.408095	1	0.171102	0.0849799	-1.15973	chr2	179635938	179636198	261	-	0	0	0	0	0	1	6	0	0	0	0	0	0	0	0	0	1	0	0	0	0	1	0	0	0	0	0	0	0	0	0	0	0
ENSG00000154358.15:E008	ENSG00000154358.15	OBSCN	E008	10.9293	0.245507	0.683677	0.408323	1	1.04348	1.07158	0.102318	chr1	228404122	228404403	282	+	9	1	71	3	6	2	4	6	0	10	1	1	4	2	3	0	4	3	18	14	2	15	3	9	0	4	8	4	27	11	1	0	2
ENSG00000070019.3:E011	ENSG00000070019.3	GUCY2C	E011	0.435799	0.437858	0.682589	0.408697	1	0.169818	0.0809082	-1.2244	chr12	14796508	14796640	133	-	0	0	0	0	0	0	0	0	0	0	0	0	0	0	0	0	0	1	0	0	0	1	0	0	0	0	0	2	7	0	0	0	0
ENSG00000058404.15:E046	ENSG00000058404.15	CAMK2B	E046	0.473093	0.343529	0.682355	0.408777	1	0.115795	0.14879	0.41928	chr7	44365021	44365023	3	-	0	0	0	1	0	0	0	0	0	0	0	0	0	0	5	0	0	0	0	0	0	1	1	2	0	0	0	0	0	0	0	1	2
ENSG00000198870.6:E017	ENSG00000198870.6	STKLD1	E017	1.33377	0.177616	0.682241	0.408816	1	0.353486	0.423875	0.396113	chr9	136268007	136268141	135	+	0	1	0	0	0	0	2	0	0	1	0	1	2	0	3	0	0	0	4	0	1	1	0	1	3	0	0	0	3	4	1	1	0
ENSG00000164896.15:E019	ENSG00000164896.15	FASTK	E019	7.34512	0.108038	0.682107	0.408862	1	0.929902	0.935655	0.0216348	chr7	150777930	150777931	2	-	4	8	3	7	9	2	8	0	0	10	1	10	5	2	9	7	2	4	6	4	5	3	6	7	0	6	10	13	6	1	2	6	6
ENSG00000171094.11:E029	ENSG00000171094.11	ALK	E029	8.47856	0.329545	0.681882	0.40894	1	1.1103	0.674398	-1.67461	chr2	29551216	29551347	132	-	0	1	2	4	3	8	2	5	0	16	6	0	1	58	10	34	3	6	4	9	13	2	4	0	27	2	0	0	4	1	1	18	0
ENSG00000174672.11:E031	ENSG00000174672.11	BRSK2	E031	2.41292	0.0736452	0.679048	0.409915	1	0.51159	0.502402	-0.0443081	chr11	1478271	1478279	9	+	0	4	0	0	2	1	3	3	0	0	7	6	8	2	0	0	0	1	0	0	11	0	0	12	1	1	0	14	0	8	2	1	0
ENSG00000165731.13:E010	ENSG00000165731.13	RET	E010	1.26584	0.172709	0.678981	0.409938	1	0.315849	0.391315	0.451264	chr10	43607547	43607672	126	+	0	4	0	0	5	0	0	9	3	2	0	0	0	0	1	0	0	0	0	0	2	4	0	4	1	0	0	8	6	0	2	1	1
ENSG00000183317.12:E016	ENSG00000183317.12	EPHA10	E016	0.476848	0.491454	0.678659	0.410049	1	0.167431	0.139744	-0.309474	chr1	38188713	38188838	126	-	0	0	0	0	0	0	0	0	0	0	0	0	0	1	4	0	0	0	0	0	0	0	0	0	0	0	0	3	1	0	0	2	1
ENSG00000119408.12:E011	ENSG00000119408.12	NEK6	E011	6.40845	0.240777	0.677894	0.410313	1	0.87818	0.934793	0.214719	chr9	127054258	127054367	110	+	10	8	4	20	2	3	0	3	8	3	2	3	11	19	6	5	6	23	1	4	6	11	7	7	1	1	3	1	12	10	5	10	1
ENSG00000115977.14:E008	ENSG00000115977.14	AAK1	E008	4.15736	0.0788003	0.677806	0.410343	1	0.686288	0.710566	0.100852	chr2	69723117	69723212	96	-	0	1	1	2	0	4	1	4	4	2	3	2	2	11	5	3	2	4	2	4	3	10	3	4	8	3	3	2	1	1	1	5	4
ENSG00000143322.15:E024	ENSG00000143322.15	ABL2	E024	0.604824	0.435237	0.677721	0.410373	1	0.207396	0.184272	-0.211835	chr1	179198737	179198819	83	-	0	0	0	0	1	0	0	0	0	0	0	0	0	0	0	1	0	0	0	0	1	0	1	1	0	0	1	0	0	0	0	1	0
ENSG00000115694.10:E039	ENSG00000115694.10	STK25	E039	62.0415	0.207371	0.677473	0.410458	1	1.80733	1.74416	-0.213421	chr2	242447858	242447919	62	-	6	30	258	127	38	19	46	20	1	49	9	26	39	10	90	12	125	89	27	66	69	57	35	35	8	89	46	116	25	77	49	59	18
ENSG00000065361.10:E054	ENSG00000065361.10	ERBB3	E054	2.94861	0.126653	0.676557	0.410775	1	0.590828	0.634953	0.193894	chr12	56497284	56497289	6	+	2	4	1	4	0	0	3	0	1	4	4	1	8	3	5	3	0	2	13	6	6	1	4	5	2	4	0	0	20	10	1	2	0
ENSG00000159842.10:E055	ENSG00000159842.10	ABR	E055	21.5058	0.448152	0.675847	0.41102	1	1.34537	1.42755	0.284699	chr17	1083079	1083168	90	-	4	1	3	2	24	1	4	4	0	28	2	9	7	10	3	5	3	12	20	37	10	8	60	19	3	14	27	94	48	11	2	56	1
ENSG00000134398.8:E006	ENSG00000134398.8	ERN2	E006	0.254359	0.236314	0.673555	0.411815	1	0.101815	0.0762028	-0.462031	chr16	23703284	23703411	128	-	0	0	0	0	0	0	0	1	0	0	0	0	0	0	0	0	0	0	1	0	0	0	0	0	0	0	0	0	0	0	0	0	0
ENSG00000178999.8:E020	ENSG00000178999.8	AURKB	E020	7.82373	0.141609	0.6729	0.412042	1	0.954371	0.990495	0.134321	chr17	8113272	8113373	102	-	5	4	2	5	3	2	3	1	1	9	4	10	10	25	3	0	3	12	7	9	2	2	9	21	0	4	3	10	3	3	10	2	18
ENSG00000066468.16:E005	ENSG00000066468.16	FGFR2	E005	7.5632	0.0613019	0.67064	0.412829	1	0.928054	0.952457	0.0915743	chr10	123238732	123239132	401	-	7	10	0	7	6	7	4	6	3	1	1	10	16	0	0	0	0	0	0	2	1	2	0	0	0	0	27	44	1	0	53	0	8
ENSG00000115977.14:E026	ENSG00000115977.14	AAK1	E026	1.02698	0.265213	0.670123	0.413009	1	0.291038	0.320491	0.193689	chr2	69870787	69870849	63	-	0	0	2	2	0	1	0	0	0	1	0	0	1	0	4	0	3	2	1	0	2	2	0	0	0	1	0	1	0	1	0	1	0
ENSG00000065534.14:E048	ENSG00000065534.14	MYLK	E048	0.707882	0.399862	0.669	0.4134	1	0.212237	0.219997	0.0657681	chr3	123603053	123603149	97	-	0	0	0	1	0	0	0	3	0	0	0	0	0	0	0	0	0	0	1	0	0	2	3	0	0	0	0	0	0	0	1	0	1
ENSG00000135446.12:E032	ENSG00000135446.12	CDK4	E032	0.841612	0.191359	0.668968	0.413412	1	0.254619	0.247238	-0.0558772	chr12	58149715	58149796	82	-	0	1	1	0	0	0	0	0	2	0	0	1	0	3	0	0	0	1	1	4	1	0	0	1	0	1	1	11	0	1	1	0	0
ENSG00000196632.6:E028	ENSG00000196632.6	WNK3	E028	3.37336	0.0865783	0.668509	0.413572	1	0.639215	0.638762	-0.00195268	chrX	54360107	54360225	119	-	9	0	1	4	0	1	4	0	2	5	9	4	2	0	1	3	1	1	0	3	0	4	10	0	2	0	5	0	1	13	0	1	3
ENSG00000130413.11:E014	ENSG00000130413.11	STK33	E014	1.47017	0.428778	0.667928	0.413775	1	0.347447	0.424377	0.435011	chr11	8483352	8483395	44	-	0	0	0	1	0	0	1	0	0	0	2	0	0	3	0	0	10	2	0	0	0	0	5	0	1	0	0	0	0	0	2	0	0
ENSG00000197168.7:E017	ENSG00000197168.7	NEK5	E017	1.21349	0.0568185	0.666909	0.414132	1	0.324022	0.293055	-0.202394	chr13	52684630	52684713	84	-	6	1	0	3	0	0	1	0	0	4	1	1	1	2	0	0	0	0	0	0	0	2	4	0	0	0	1	0	2	0	0	1	0
ENSG00000119638.8:E025	ENSG00000119638.8	NEK9	E025	51.7291	0.307206	0.666604	0.414238	1	1.73194	1.67379	-0.197082	chr14	75593608	75593743	136	-	22	38	51	107	5	26	26	4	5	33	9	15	11	1	143	4	12	60	25	54	53	2	55	24	5	70	30	27	7	28	51	69	14
ENSG00000154358.15:E068	ENSG00000154358.15	OBSCN	E068	7.58955	0.157942	0.666	0.41445	1	0.911425	0.832232	-0.303983	chr1	228496800	228496996	197	+	5	0	62	1	4	0	0	18	13	2	2	1	9	8	0	1	0	0	3	2	3	4	28	0	0	2	0	7	98	5	2	0	2
ENSG00000128829.7:E046	ENSG00000128829.7	EIF2AK4	E046	15.6552	0.0975512	0.664708	0.414903	1	1.22611	1.2037	-0.079253	chr15	40327683	40327791	109	+	44	15	12	22	1	8	16	2	12	21	16	17	8	28	20	14	22	16	42	20	18	19	23	15	32	4	1	8	9	24	10	17	3
ENSG00000155657.19:E041	ENSG00000155657.19	TTN	E041	8.39795	0.12269	0.663763	0.415235	1	0.965182	1.02127	0.207392	chr2	179442329	179442625	297	-	5	1	6	16	0	7	24	1	6	21	19	7	5	8	6	6	4	0	8	1	6	2	4	5	1	1	10	0	2	44	9	8	3
ENSG00000154358.15:E107	ENSG00000154358.15	OBSCN	E107	3.73992	0.225561	0.663729	0.415247	1	0.653802	0.616429	-0.161611	chr1	228550277	228550456	180	+	0	0	2	1	1	1	0	3	1	2	0	0	9	4	1	0	0	0	2	2	0	4	17	2	0	0	0	0	51	4	0	1	1
ENSG00000135090.9:E044	ENSG00000135090.9	TAOK3	E044	0.78679	0.298492	0.662821	0.415566	1	0.26627	0.244694	-0.161244	chr12	118734747	118734968	222	-	1	0	0	0	0	0	0	0	0	1	0	0	0	0	0	0	1	4	6	1	0	0	0	0	0	0	0	0	0	0	0	0	1
ENSG00000065534.14:E026	ENSG00000065534.14	MYLK	E026	43.1989	0.151842	0.660827	0.416268	1	1.61138	1.50043	-0.379155	chr3	123401071	123401157	87	-	3	17	11	39	18	10	11	1	46	100	21	12	6	19	50	142	40	34	16	55	23	32	48	3	33	3	9	8	17	2	13	20	16
ENSG00000204256.8:E003	ENSG00000204256.8	BRD2	E003	5.70761	0.196627	0.660502	0.416383	1	0.836574	0.802817	-0.132161	chr6	32937096	32937129	34	+	2	2	1	2	2	3	3	0	1	1	4	5	8	10	2	0	6	3	1	3	4	2	1	7	7	1	1	2	1	4	1	1	2
ENSG00000065243.14:E010	ENSG00000065243.14	PKN2	E010	0.227938	0.202054	0.658101	0.417231	1	0.0820445	0.101143	0.334746	chr1	89246728	89246844	117	+	0	0	0	0	0	0	0	0	0	0	2	0	0	3	0	0	1	0	0	0	0	0	0	0	0	1	0	1	0	0	0	0	0
ENSG00000168297.11:E036	ENSG00000168297.11	PXK	E036	8.20762	0.254515	0.657489	0.417448	1	0.94648	1.00195	0.20616	chr3	58406463	58406687	225	+	1	0	2	3	2	2	2	4	5	3	8	6	10	6	5	2	2	2	10	7	5	6	8	2	8	1	6	20	14	28	2	4	1
ENSG00000105613.5:E016	ENSG00000105613.5	MAST1	E016	22.0216	0.0829418	0.65686	0.417671	1	1.28763	1.28932	0.00592041	chr19	12969176	12969255	80	+	0	0	65	13	75	0	5	194	0	5	0	4	15	52	6	1	5	0	2	8	41	9	156	30	0	15	4	21	29	3	2	0	7
ENSG00000027644.4:E008	ENSG00000027644.4	INSRR	E008	0.157714	0.365949	0.655658	0.418097	1	0.0661344	0.0502636	-0.422836	chr1	156813967	156814072	106	-	0	0	0	0	0	0	0	0	0	1	0	0	0	0	0	1	0	0	0	0	3	0	0	0	0	0	0	0	0	0	0	0	0
ENSG00000162409.6:E007	ENSG00000162409.6	PRKAA2	E007	10.9944	0.0632321	0.654599	0.418473	1	0.899694	0.875745	-0.0913971	chr1	57169644	57170148	505	+	0	0	0	0	3	1	0	2	1	2	0	0	42	26	0	0	5	43	0	11	0	5	174	1	149	4	0	0	12	1	0	0	0
ENSG00000148053.11:E030	ENSG00000148053.11	NTRK2	E030	4.06535	0.215573	0.654268	0.418591	1	0.669152	0.616618	-0.225994	chr9	87636167	87637238	1072	+	0	0	0	0	0	1	0	0	2	3	0	0	0	4	1	6	0	0	1	0	0	4	0	0	0	0	6	0	1	0	5	0	0
ENSG00000071909.14:E016	ENSG00000071909.14	MYO3B	E016	0.860616	0.226791	0.653519	0.418857	1	0.239156	0.193403	-0.388616	chr2	171242699	171242782	84	+	0	0	1	0	0	1	0	0	1	2	1	1	0	1	0	0	0	1	0	0	0	0	0	0	1	0	0	0	0	0	0	0	0
ENSG00000027644.4:E022	ENSG00000027644.4	INSRR	E022	0.619762	0.156756	0.650555	0.419914	1	0.214494	0.17926	-0.321813	chr1	156828329	156828810	482	-	0	1	0	0	0	2	0	0	0	4	0	0	0	0	0	0	0	0	2	0	5	0	0	0	0	1	2	0	2	1	0	1	0
ENSG00000155657.19:E116	ENSG00000155657.19	TTN	E116	1.83197	0.202929	0.649943	0.420133	1	0.437139	0.49716	0.302846	chr2	179484944	179485352	409	-	0	1	4	6	0	2	9	2	0	9	0	3	0	1	1	3	0	0	1	1	2	3	3	0	1	0	0	0	1	13	0	3	0
ENSG00000007264.9:E023	ENSG00000007264.9	MATK	E023	0.276129	0.102829	0.649659	0.420235	1	0.0907787	0.134559	0.643674	chr19	3784450	3784571	122	-	0	0	0	0	0	0	0	0	0	1	0	0	1	1	0	0	0	0	0	0	0	0	0	0	0	0	0	1	0	0	0	0	0
ENSG00000196632.6:E016	ENSG00000196632.6	WNK3	E016	4.82123	0.0843204	0.6493	0.420363	1	0.773132	0.753639	-0.0782469	chrX	54282173	54282320	148	-	8	2	0	2	0	1	6	0	8	3	8	3	6	9	2	5	0	1	1	2	2	3	16	1	4	0	2	5	2	2	0	3	4
ENSG00000164076.12:E017	ENSG00000164076.12	CAMKV	E017	4.03302	0.0993281	0.646862	0.421237	1	0.519798	0.61208	0.421427	chr3	49899478	49899609	132	-	0	0	14	3	3	0	0	0	0	0	0	0	1	5	0	0	0	0	1	0	0	3	2	0	0	0	0	3	0	0	0	0	0
ENSG00000074966.6:E001	ENSG00000074966.6	TXK	E001	24.4056	0.0614842	0.645207	0.421832	1	1.35319	1.30687	-0.161436	chr4	48068410	48069177	768	-	0	55	47	43	5	14	12	5	42	34	7	10	3	25	35	41	2	49	69	27	9	19	20	0	63	0	2	6	6	30	11	5	4
ENSG00000103202.8:E002	ENSG00000103202.8	NME4	E002	59.6326	0.145011	0.644814	0.421973	1	1.79543	1.7593	-0.122061	chr16	446769	447079	311	+	10	23	47	32	74	16	34	62	50	10	29	107	93	19	83	29	10	42	14	105	88	18	79	252	42	41	61	84	75	42	8	37	14
ENSG00000059758.3:E029	ENSG00000059758.3	CDK17	E029	27.2928	0.204307	0.642198	0.422916	1	1.45253	1.43291	-0.0676093	chr12	96793853	96794258	406	-	7	9	17	40	26	5	6	0	1	22	1	15	27	18	27	9	46	26	21	18	11	19	12	16	10	24	5	15	17	19	23	18	8
ENSG00000007264.9:E015	ENSG00000007264.9	MATK	E015	1.24962	0.198754	0.641523	0.42316	1	0.305273	0.422756	0.691802	chr19	3783218	3783295	78	-	0	1	0	0	1	0	0	4	3	1	0	0	1	0	0	0	0	0	0	2	1	0	0	0	0	0	0	5	0	0	1	0	1
ENSG00000135333.9:E003	ENSG00000135333.9	EPHA7	E003	2.33433	0.458154	0.641521	0.423161	1	0.226317	0.238838	0.10033	chr6	93956510	93956703	194	-	0	1	0	0	0	0	0	0	1	2	1	0	0	0	0	0	2	5	0	0	1	0	0	0	0	0	0	0	0	0	0	0	0
ENSG00000198400.7:E004	ENSG00000198400.7	NTRK1	E004	3.08801	0.0959821	0.641214	0.423272	1	0.607443	0.592777	-0.0650574	chr1	156830686	156830938	253	+	0	0	0	0	8	1	0	8	0	2	0	1	0	0	0	0	1	4	4	2	4	0	1	3	0	3	0	6	47	0	0	6	1
ENSG00000058404.15:E032	ENSG00000058404.15	CAMK2B	E032	5.4642	0.117632	0.638363	0.424304	1	0.698893	0.547452	-0.662039	chr7	44282159	44282253	95	-	1	1	0	0	0	0	0	3	0	3	0	0	3	4	16	7	2	0	2	0	0	7	4	14	2	0	0	0	0	0	0	3	3
ENSG00000160867.10:E006	ENSG00000160867.10	FGFR4	E006	3.28329	0.0779672	0.637519	0.424611	1	0.623441	0.602548	-0.0917829	chr5	176514035	176514078	44	+	1	1	1	0	4	0	1	0	1	1	0	0	1	1	0	0	0	0	1	0	3	0	5	4	3	0	1	6	8	0	0	1	2
ENSG00000178950.12:E007	ENSG00000178950.12	GAK	E007	10.9633	0.192489	0.635883	0.425206	1	1.10323	1.06144	-0.151344	chr4	853150	853281	132	-	4	4	5	8	32	8	11	3	2	12	1	3	23	7	12	4	6	12	11	20	20	7	15	5	11	16	1	2	5	25	5	2	8
ENSG00000204580.7:E035	ENSG00000204580.7	DDR1	E035	9.70837	0.173256	0.635068	0.425502	1	1.03993	0.977037	-0.231653	chr6	30852757	30852894	138	+	3	0	0	19	2	0	3	27	0	4	33	6	22	4	4	30	0	2	0	2	0	33	7	5	22	4	24	12	0	9	1	13	9
ENSG00000168038.6:E014	ENSG00000168038.6	ULK4	E014	6.27249	0.161245	0.634702	0.425636	1	0.882157	0.822144	-0.232002	chr3	41756939	41757060	122	-	0	2	2	10	1	2	3	0	8	7	3	14	5	8	3	3	9	3	7	4	8	3	26	5	3	8	0	3	9	11	2	12	5
ENSG00000105146.8:E006	ENSG00000105146.8	AURKC	E006	1.70119	0.164573	0.633791	0.425968	1	0.474361	0.415308	-0.306344	chr19	57742987	57743109	123	+	0	0	1	0	0	1	6	1	0	2	0	0	0	10	6	0	1	0	0	1	0	0	1	3	12	1	0	0	1	1	0	0	18
ENSG00000185386.10:E006	ENSG00000185386.10	MAPK11	E006	9.44143	0.220586	0.629971	0.427366	1	1.00266	1.06667	0.234315	chr22	50704735	50704968	234	-	16	3	10	3	0	4	21	2	0	16	1	2	3	16	2	4	7	2	7	0	5	4	19	1	0	4	0	23	45	19	6	4	3
ENSG00000071242.7:E039	ENSG00000071242.7	RPS6KA2	E039	0.305986	0.853228	0.62922	0.427641	1	0.105021	0.0315668	-1.8594	chr6	167275596	167275678	83	-	0	0	0	0	1	0	0	0	1	0	0	0	0	0	0	0	0	0	0	0	0	0	0	0	0	0	0	0	1	0	0	0	0
ENSG00000130669.13:E003	ENSG00000130669.13	PAK4	E003	16.2107	0.101773	0.628956	0.427739	1	1.2174	1.24459	0.0959785	chr19	39616438	39616438	1	+	9	10	9	20	30	5	5	11	0	11	1	13	16	15	9	6	13	11	6	15	13	23	21	16	6	21	12	26	17	13	17	8	6
ENSG00000119121.17:E013	ENSG00000119121.17	TRPM6	E013	2.17782	0.0684271	0.628252	0.427997	1	0.498996	0.476106	-0.112735	chr9	77367193	77367284	92	-	2	0	0	3	1	1	0	1	7	10	0	0	1	2	3	0	16	25	0	16	0	1	1	0	0	0	0	1	13	0	0	0	0
ENSG00000142875.15:E034	ENSG00000142875.15	PRKACB	E034	1.60705	0.187253	0.627831	0.428152	1	0.363228	0.418428	0.309357	chr1	84704173	84704181	9	+	4	1	2	0	1	0	5	0	3	0	3	1	0	0	3	0	1	3	2	0	1	8	6	1	6	0	5	1	4	1	0	2	0
ENSG00000160551.5:E001	ENSG00000160551.5	TAOK1	E001	2.40135	0.234009	0.627802	0.428163	1	0.536854	0.497798	-0.186424	chr17	27717482	27717606	125	+	1	2	1	3	0	2	1	0	0	4	1	0	2	0	2	0	4	3	1	0	3	0	0	0	0	3	0	4	0	3	1	1	0
ENSG00000104205.8:E009	ENSG00000104205.8	SGK3	E009	3.32484	0.0774167	0.62692	0.428487	1	0.625612	0.602228	-0.102659	chr8	67743547	67743548	2	+	13	2	0	2	1	2	9	0	35	5	2	0	1	0	1	2	0	3	1	3	7	3	7	0	0	0	2	4	2	2	4	3	1
ENSG00000154237.8:E043	ENSG00000154237.8	LRRK1	E043	2.0956	0.0689994	0.626702	0.428568	1	0.491997	0.452944	-0.195718	chr15	101610316	101610317	2	+	1	2	13	0	0	2	1	4	1	7	4	2	1	0	2	4	1	3	3	0	1	1	3	3	1	1	2	1	3	1	1	10	0
ENSG00000178950.12:E038	ENSG00000178950.12	GAK	E038	4.24208	0.339185	0.623392	0.42979	1	0.730125	0.701045	-0.119636	chr4	926087	926115	29	-	1	6	7	7	2	0	2	0	0	2	0	3	0	0	5	0	1	1	1	3	5	1	5	1	0	9	0	2	0	4	1	2	0
ENSG00000101266.12:E025	ENSG00000101266.12	CSNK2A1	E025	5.45443	0.115576	0.623131	0.429886	1	0.819505	0.765408	-0.214299	chr20	524432	524465	34	-	4	1	2	2	9	4	0	1	0	6	2	2	1	1	2	4	15	3	1	15	6	5	3	1	11	2	1	6	2	4	2	1	3
ENSG00000104205.8:E006	ENSG00000104205.8	SGK3	E006	16.1467	0.249781	0.6212	0.430602	1	1.22373	1.15238	-0.253473	chr8	67687801	67687871	71	+	93	9	0	5	3	1	39	1	20	2	14	4	0	11	4	11	0	4	2	2	12	31	9	4	11	0	5	0	1	6	11	7	3
ENSG00000058404.15:E030	ENSG00000058404.15	CAMK2B	E030	4.48195	0.0887594	0.620021	0.431039	1	0.629504	0.538353	-0.410002	chr7	44281817	44281905	89	-	0	2	0	0	5	0	0	2	2	4	0	0	5	3	11	4	0	0	0	1	1	11	6	13	1	0	0	0	0	0	1	3	3
ENSG00000101049.10:E007	ENSG00000101049.10	SGK2	E007	1.76882	0.382563	0.619929	0.431074	1	0.397563	0.420736	0.126178	chr20	42194737	42194955	219	+	0	1	1	4	0	1	0	0	0	1	0	1	0	2	0	0	0	2	2	1	4	1	3	0	1	1	0	1	5	9	2	3	1
ENSG00000146872.13:E006	ENSG00000146872.13	TLK2	E006	0.594822	0.110544	0.618043	0.431775	1	0.195706	0.222605	0.234054	chr17	60555427	60555442	16	+	1	0	1	1	0	0	0	0	1	0	1	1	0	0	2	1	0	0	0	0	0	0	2	0	0	1	0	1	0	0	0	0	0
ENSG00000164076.12:E008	ENSG00000164076.12	CAMKV	E008	4.03467	0.0820317	0.617974	0.431801	1	0.518097	0.565985	0.22321	chr3	49898149	49898277	129	-	0	0	17	4	0	0	0	0	0	0	3	0	3	10	0	0	0	0	3	1	0	1	5	0	0	0	0	1	1	0	0	0	1
ENSG00000198400.7:E008	ENSG00000198400.7	NTRK1	E008	3.4012	0.0648831	0.617724	0.431894	1	0.620992	0.660024	0.168159	chr1	156837896	156838041	146	+	0	1	0	0	7	0	0	14	1	1	0	0	1	1	1	0	0	1	4	1	14	5	0	0	2	8	0	8	34	0	1	3	3
ENSG00000121101.11:E014	ENSG00000121101.11	TEX14	E014	1.88849	0.0697877	0.61749	0.431982	1	0.436738	0.376023	-0.332292	chr17	56657026	56657092	67	-	10	0	1	0	8	0	1	1	0	0	0	0	0	17	0	1	0	0	2	2	2	1	0	2	0	0	0	0	12	2	2	1	0
ENSG00000197122.7:E007	ENSG00000197122.7	SRC	E007	0.600921	0.306361	0.617254	0.43207	1	0.190002	0.256869	0.555567	chr20	36012071	36012105	35	+	0	1	0	0	0	0	2	0	0	0	0	0	0	1	3	0	7	0	0	0	0	0	0	0	0	0	0	1	0	3	0	2	0
ENSG00000130413.11:E005	ENSG00000130413.11	STK33	E005	2.91714	0.0406258	0.61648	0.432358	1	0.556098	0.589638	0.152106	chr11	8457041	8457126	86	-	0	0	1	1	0	0	1	0	0	1	0	0	0	7	0	1	24	4	0	0	0	0	13	0	18	0	0	0	3	3	0	1	0
ENSG00000198870.6:E020	ENSG00000198870.6	STKLD1	E020	3.075	0.169838	0.615325	0.43279	1	0.625123	0.621802	-0.0144777	chr9	136269913	136270053	141	+	2	3	2	2	0	0	5	3	0	1	0	0	8	3	3	0	1	0	4	0	4	7	2	0	7	0	1	0	6	8	2	4	0
ENSG00000164076.12:E018	ENSG00000164076.12	CAMKV	E018	1.69643	0.563236	0.614968	0.432923	1	0.300429	0.330399	0.192937	chr3	49899727	49899764	38	-	0	0	2	2	0	0	0	0	0	0	0	0	0	4	0	0	0	0	0	0	0	0	0	0	0	0	0	1	0	1	0	0	0
ENSG00000065361.10:E002	ENSG00000065361.10	ERBB3	E002	8.50328	0.185661	0.613728	0.433387	1	0.989851	0.959219	-0.113829	chr12	56473645	56473718	74	+	14	8	30	6	1	1	3	1	4	1	1	1	2	7	9	10	0	22	15	4	3	3	3	5	1	8	14	3	3	9	4	1	3
ENSG00000155657.19:E028	ENSG00000155657.19	TTN	E028	3.46274	0.160591	0.613506	0.433471	1	0.634638	0.682914	0.205489	chr2	179415694	179415987	294	-	0	2	1	4	0	10	8	0	10	9	6	7	1	3	3	0	0	1	23	8	3	7	0	3	0	1	5	0	1	9	3	3	8
ENSG00000198208.7:E010	ENSG00000198208.7	RPS6KL1	E010	6.36748	0.128207	0.611005	0.43441	1	0.899312	0.863757	-0.135981	chr14	75373828	75374090	263	-	0	3	6	5	0	7	10	2	0	6	1	6	3	25	3	2	1	0	15	4	0	10	8	0	3	4	1	2	17	13	3	6	8
ENSG00000132356.7:E006	ENSG00000132356.7	PRKAA1	E006	1.537	0.231248	0.610913	0.434444	1	0.39516	0.418691	0.12855	chr5	40768487	40769039	553	-	2	0	0	1	2	1	0	0	0	1	3	0	1	2	1	0	0	0	2	0	1	0	2	0	3	1	0	2	2	4	0	0	0
ENSG00000058404.15:E006	ENSG00000058404.15	CAMK2B	E006	1.80027	0.105618	0.610595	0.434564	1	0.351514	0.378002	0.154899	chr7	44258891	44258944	54	-	0	0	0	1	0	4	0	0	0	0	0	0	4	1	5	2	0	2	0	1	0	4	0	1	0	0	0	0	0	0	0	2	4
ENSG00000142208.11:E001	ENSG00000142208.11	AKT1	E001	1.13935	0.353149	0.610553	0.43458	1	0.346823	0.294344	-0.33449	chr14	105235686	105235688	3	-	0	0	1	1	1	0	4	1	0	0	2	0	0	2	1	0	0	1	0	1	6	0	0	1	1	0	0	3	0	0	0	1	1
ENSG00000155657.19:E168	ENSG00000155657.19	TTN	E168	0.049178	0.218196	0.608269	0.43544	1	0.0114503	0.0330218	1.56417	chr2	179517380	179517463	84	-	0	0	0	0	0	0	0	0	0	0	0	0	0	1	0	0	0	0	0	0	0	0	0	0	0	0	0	0	0	0	0	0	0
ENSG00000155657.19:E278	ENSG00000155657.19	TTN	E278	0.213559	0.26044	0.607304	0.435805	1	0.0744714	0.105969	0.563003	chr2	179577042	179577320	279	-	0	0	0	0	0	0	2	0	0	0	0	0	0	0	0	0	0	0	0	0	0	0	5	0	1	0	0	0	0	5	0	0	0
ENSG00000073331.13:E001	ENSG00000073331.13	ALPK1	E001	1.63684	0.174777	0.60542	0.436517	1	0.416715	0.430828	0.0752403	chr4	113218499	113218525	27	+	1	1	0	1	2	1	3	4	2	0	2	4	0	1	1	1	0	0	0	0	1	6	8	1	2	1	0	2	1	1	4	1	0
ENSG00000149269.5:E034	ENSG00000149269.5	PAK1	E034	69.0383	0.248617	0.605301	0.436563	1	1.83655	1.93814	0.341919	chr11	77184597	77184780	184	-	495	9	81	25	65	3	17	41	6	14	0	8	7	46	27	68	14	34	39	76	0	22	72	0	0	5	13	49	44	12	19	30	19
ENSG00000136383.6:E003	ENSG00000136383.6	ALPK3	E003	1.40575	0.268464	0.604585	0.436834	1	0.351632	0.334557	-0.103874	chr15	85370715	85370836	122	+	0	0	0	0	0	0	0	3	0	5	1	0	1	7	0	1	1	1	0	0	0	1	1	0	0	0	0	1	0	2	0	2	0
ENSG00000163050.12:E002	ENSG00000163050.12	COQ8A	E002	5.3517	0.45095	0.604363	0.436918	1	0.774396	0.891867	0.45772	chr1	227096223	227096384	162	+	0	2	0	13	6	0	19	1	1	4	2	6	9	2	4	3	0	4	4	3	0	1	9	0	8	1	0	3	3	4	1	1	4
ENSG00000156873.11:E023	ENSG00000156873.11	PHKG2	E023	48.0602	0.132332	0.603407	0.437281	1	1.69829	1.72661	0.0959427	chr16	30771713	30772490	778	+	22	34	34	39	27	35	103	37	9	63	15	44	40	54	69	57	21	41	31	72	34	34	118	49	26	32	9	35	23	51	22	78	17
ENSG00000155657.19:E037	ENSG00000155657.19	TTN	E037	0.227326	0.121348	0.603253	0.437339	1	0.097353	0.0561206	-0.865196	chr2	179423068	179423364	297	-	0	0	0	0	0	0	5	0	0	0	0	0	0	0	0	1	0	2	0	0	0	2	0	0	0	0	0	0	2	1	0	0	0
ENSG00000160396.8:E001	ENSG00000160396.8	HIPK4	E001	1.86546	0.0528228	0.602701	0.437549	1	0.4555	0.431912	-0.122451	chr19	40885178	40885676	499	-	2	3	3	1	3	0	1	4	0	4	0	3	0	5	2	1	0	4	2	1	0	2	2	1	1	0	1	2	6	2	1	4	0
ENSG00000080823.17:E028	ENSG00000080823.17	MOK	E028	0.372226	0.307745	0.600755	0.43829	1	0.144848	0.0970442	-0.660908	chr14	102706949	102706958	10	-	0	0	0	0	0	0	0	0	0	0	1	0	0	0	3	0	0	0	0	0	1	1	0	0	5	0	0	0	0	1	0	2	0
ENSG00000113721.9:E024	ENSG00000113721.9	PDGFRB	E024	0.807209	0.101712	0.599845	0.438637	1	0.239834	0.209327	-0.251295	chr5	149516963	149517000	38	-	0	1	0	0	0	0	0	0	3	3	0	0	1	0	0	2	0	2	0	1	1	1	1	0	0	0	2	0	2	0	1	0	0
ENSG00000181085.10:E012	ENSG00000181085.10	MAPK15	E012	3.19035	0.0774774	0.59923	0.438872	1	0.626388	0.628263	0.00815202	chr8	144802718	144802761	44	+	19	0	4	6	1	0	11	4	0	0	0	0	2	0	0	0	0	0	0	0	0	1	0	0	0	0	0	0	25	0	2	2	2
ENSG00000163491.12:E023	ENSG00000163491.12	NEK10	E023	0.102915	0.251738	0.598315	0.439222	1	0.0369964	0.0681126	0.933264	chr3	27296603	27296795	193	-	0	0	1	0	0	0	0	0	0	0	0	0	0	0	0	0	0	0	0	0	0	1	0	1	0	0	0	0	0	0	0	1	0
ENSG00000164776.5:E009	ENSG00000164776.5	PHKG1	E009	2.77772	0.0510753	0.598086	0.439309	1	0.578346	0.60821	0.133195	chr7	56151343	56151408	66	-	1	1	2	2	0	1	0	0	5	7	1	1	0	5	1	0	2	2	3	12	4	4	3	0	2	0	0	0	2	3	3	5	1
ENSG00000127564.12:E035	ENSG00000127564.12	PKMYT1	E035	8.86444	0.33482	0.59791	0.439377	1	1.01699	0.925868	-0.338978	chr16	3030426	3030439	14	-	1	2	16	13	5	4	1	2	0	5	0	2	1	2	11	0	2	13	2	21	7	2	3	7	0	25	4	24	1	11	12	10	4
ENSG00000163673.6:E002	ENSG00000163673.6	DCLK3	E002	2.6118	0.0505806	0.597854	0.439398	1	0.52899	0.505614	-0.111561	chr3	36759501	36759668	168	-	3	0	7	0	1	1	1	0	2	3	1	1	5	2	3	0	3	5	4	2	0	6	2	4	0	1	2	2	4	1	2	0	1
ENSG00000104375.11:E016	ENSG00000104375.11	STK3	E016	0.130535	0.350014	0.592701	0.441376	1	0.0642828	0.0168365	-2.01287	chr8	99895982	99896062	81	-	0	0	0	0	0	0	0	0	0	0	0	0	0	0	0	0	0	0	0	0	0	0	0	0	0	0	0	0	0	0	0	0	0
ENSG00000196632.6:E017	ENSG00000196632.6	WNK3	E017	2.96952	0.101728	0.592546	0.441436	1	0.60585	0.571766	-0.152566	chrX	54285707	54285771	65	-	5	0	0	0	0	1	2	0	5	1	1	3	3	0	3	3	0	3	0	0	2	0	5	0	1	0	3	0	2	1	0	1	2
ENSG00000096063.10:E021	ENSG00000096063.10	SRPK1	E021	2.31963	0.0889103	0.592182	0.441577	1	0.525358	0.486152	-0.189377	chr6	35858791	35858818	28	-	4	0	1	2	0	0	2	1	1	1	4	2	0	0	1	1	7	1	1	0	2	8	3	5	1	1	0	1	0	0	2	0	0
ENSG00000157404.11:E010	ENSG00000157404.11	KIT	E010	8.19748	0.075367	0.591572	0.441812	1	1.0272	0.954827	-0.267788	chr4	55592205	55592216	12	+	1	11	0	0	0	1	1	1	3	1	0	48	1	3	0	0	0	3	0	2	0	0	1	20	0	2	13	19	3	1	7	0	3
ENSG00000123815.7:E038	ENSG00000123815.7	COQ8B	E038	2.76221	0.092471	0.591112	0.44199	1	0.584019	0.56269	-0.0966776	chr19	41222791	41222801	11	-	1	8	0	2	1	2	0	4	0	1	0	5	1	0	4	3	0	6	4	2	1	0	5	1	1	5	0	1	4	4	0	2	2
ENSG00000149554.8:E013	ENSG00000149554.8	CHEK1	E013	11.1486	0.143328	0.589639	0.442559	1	1.094	1.07983	-0.0512675	chr11	125496312	125496452	141	+	2	1	10	8	7	2	2	5	4	6	17	24	27	2	4	5	81	5	6	4	18	8	33	13	3	3	4	11	8	3	4	7	2
ENSG00000112655.11:E016	ENSG00000112655.11	PTK7	E016	19.3735	0.335379	0.588408	0.443035	1	1.31995	1.30359	-0.0571425	chr6	43100504	43101459	956	+	8	10	10	1	13	6	12	5	18	13	12	29	32	8	17	2	27	19	30	7	70	17	3	42	54	13	7	13	4	16	12	12	12
ENSG00000146872.13:E027	ENSG00000146872.13	TLK2	E027	1.08313	0.149003	0.586995	0.443584	1	0.320138	0.338623	0.115537	chr17	60651706	60651771	66	+	1	0	0	2	0	0	2	0	1	0	2	3	0	1	0	1	1	3	0	0	1	1	1	1	0	0	0	1	0	1	0	1	1
ENSG00000135828.7:E004	ENSG00000135828.7	RNASEL	E004	28.8795	0.178033	0.586536	0.443762	1	1.45373	1.45302	-0.00245488	chr1	182547256	182549142	1887	-	5	15	12	30	5	19	76	9	16	39	6	13	44	16	57	10	4	10	41	12	2	19	60	6	12	9	0	24	207	39	11	19	8
ENSG00000155657.19:E013	ENSG00000155657.19	TTN	E013	25.1838	0.119067	0.585289	0.444247	1	1.41209	1.45987	0.164743	chr2	179404795	179405097	303	-	4	10	20	26	4	25	40	2	34	48	71	26	16	15	23	13	8	4	117	10	46	36	28	20	8	8	12	5	9	33	15	28	28
ENSG00000160145.11:E076	ENSG00000160145.11	KALRN	E076	2.2279	0.148724	0.584186	0.444676	1	0.478327	0.540114	0.297503	chr3	124418716	124418880	165	+	1	0	0	0	1	0	3	0	1	2	0	0	5	12	7	7	0	4	0	1	1	19	0	0	18	0	0	0	2	1	1	0	0
ENSG00000155657.19:E107	ENSG00000155657.19	TTN	E107	5.21318	0.214947	0.583068	0.445112	1	0.795073	0.788977	-0.0241461	chr2	179481206	179481357	152	-	0	3	9	10	0	7	13	7	1	8	5	1	4	5	2	6	2	0	4	6	9	7	3	3	0	0	0	0	4	29	0	6	0
ENSG00000112144.11:E016	ENSG00000112144.11	ICK	E016	27.804	0.12241	0.58301	0.445135	1	1.44753	1.42262	-0.0859146	chr6	52926394	52926568	175	-	15	16	10	11	4	19	5	1	10	62	13	15	12	32	79	12	7	20	13	14	29	68	8	10	9	3	2	14	8	12	16	22	3
ENSG00000058404.15:E007	ENSG00000058404.15	CAMK2B	E007	0.234805	0.553816	0.582054	0.445508	1	0.0676468	0.0550543	-0.318574	chr7	44258945	44258949	5	-	0	0	0	0	0	1	0	0	0	0	0	0	0	0	0	0	0	0	0	0	0	0	0	0	0	0	0	0	0	0	0	0	0
ENSG00000066468.16:E039	ENSG00000066468.16	FGFR2	E039	1.40842	0.25012	0.581612	0.445681	1	0.392335	0.355646	-0.211224	chr10	123353344	123353355	12	-	0	0	0	0	9	1	0	1	0	0	0	5	1	0	0	2	0	0	0	0	0	1	0	0	0	0	5	3	0	0	8	0	3
ENSG00000130413.11:E002	ENSG00000130413.11	STK33	E002	2.5951	0.11432	0.580736	0.446024	1	0.51637	0.517704	0.00636702	chr11	8413426	8413733	308	-	0	1	0	1	0	0	2	0	0	2	0	0	0	5	0	0	19	5	0	0	0	0	7	0	12	0	0	0	2	1	1	2	0
ENSG00000165731.13:E022	ENSG00000165731.13	RET	E022	1.83783	0.0725802	0.580109	0.44627	1	0.442219	0.44596	0.0194097	chr10	43622023	43622170	148	+	0	5	0	0	6	0	0	12	10	1	1	1	1	1	3	0	0	0	0	7	1	0	1	3	1	2	0	4	4	2	6	0	0
ENSG00000090376.4:E002	ENSG00000090376.4	IRAK3	E002	0.766103	0.308293	0.578578	0.44687	1	0.247796	0.279274	0.23007	chr12	66582975	66583036	62	+	0	0	1	7	0	0	0	0	0	1	0	0	0	0	2	0	0	0	0	0	0	0	3	0	0	2	0	5	0	0	0	4	0
ENSG00000248333.3:E024	ENSG00000248333.3	CDK11B	E024	0.641626	0.228411	0.577688	0.44722	1	0.196479	0.219103	0.197797	chr1	1581314	1581330	17	-	0	2	0	1	0	1	5	0	0	2	0	1	0	0	1	0	0	2	0	1	0	1	0	0	0	1	0	0	1	0	0	0	0
ENSG00000105613.5:E012	ENSG00000105613.5	MAST1	E012	25.2971	0.103849	0.576642	0.447632	1	1.34921	1.3412	-0.027856	chr19	12962748	12962849	102	+	0	0	65	13	75	0	11	219	0	6	1	3	11	67	1	1	13	2	7	10	39	13	153	29	3	25	2	23	23	2	2	1	8
ENSG00000090376.4:E009	ENSG00000090376.4	IRAK3	E009	4.13593	0.065537	0.575982	0.447892	1	0.757568	0.703258	-0.221694	chr12	66610951	66611015	65	+	0	1	0	9	2	0	2	1	7	5	4	0	0	3	1	1	1	0	5	1	1	1	20	0	1	5	2	0	0	0	2	16	1
ENSG00000006432.11:E004	ENSG00000006432.11	MAP3K9	E004	13.2332	0.0961138	0.575912	0.447919	1	1.16621	1.14056	-0.0916629	chr14	71196653	71196851	199	-	1	2	7	9	19	6	14	5	14	10	6	22	18	4	25	0	5	4	2	17	26	6	25	13	20	10	2	26	7	13	19	2	18
ENSG00000119121.17:E024	ENSG00000119121.17	TRPM6	E024	1.21039	0.281102	0.575573	0.448053	1	0.321962	0.388614	0.397081	chr9	77411657	77411809	153	-	1	0	1	0	1	2	0	0	21	7	2	0	0	1	0	0	0	1	2	2	1	0	0	0	0	0	1	0	10	0	3	0	0
ENSG00000133216.12:E002	ENSG00000133216.12	EPHB2	E002	0.166437	0.116362	0.57492	0.448311	1	0.0560183	0.0816825	0.587883	chr1	23037458	23037462	5	+	0	0	0	0	0	0	0	0	0	2	0	0	0	0	0	0	0	0	0	0	0	0	0	0	0	0	0	1	0	0	2	0	0
ENSG00000073803.9:E030	ENSG00000073803.9	MAP3K13	E030	24.8371	0.187698	0.570516	0.450054	1	1.42153	1.37681	-0.154735	chr3	185190763	185191549	787	+	1	14	7	21	10	23	33	17	11	21	7	96	3	36	41	16	5	18	29	29	7	28	45	8	38	3	14	23	36	33	10	18	13
ENSG00000135333.9:E013	ENSG00000135333.9	EPHA7	E013	3.64139	0.529223	0.570056	0.450237	1	0.320475	0.298408	-0.14389	chr6	94066435	94066770	336	-	0	1	0	0	1	0	0	0	0	0	0	0	0	3	0	0	0	1	0	0	0	0	0	0	0	0	0	0	0	0	0	0	0
ENSG00000132518.6:E019	ENSG00000132518.6	GUCY2D	E019	3.46069	0.306472	0.569739	0.450363	1	0.534504	0.594054	0.272141	chr17	7919761	7919872	112	+	0	2	0	0	14	5	0	37	0	7	0	0	1	8	2	0	0	12	2	0	3	4	63	0	0	6	0	3	2	2	2	1	2
ENSG00000101782.10:E001	ENSG00000101782.10	RIOK3	E001	3.03519	0.13808	0.569408	0.450494	1	0.597828	0.630482	0.143341	chr18	21032787	21033250	464	+	3	1	5	4	0	1	4	1	0	4	0	3	7	4	6	2	3	2	3	2	2	2	2	1	1	0	0	10	4	4	5	1	1
ENSG00000164776.5:E010	ENSG00000164776.5	PHKG1	E010	0.656883	0.1538	0.56875	0.450756	1	0.207093	0.241738	0.285637	chr7	56151842	56151937	96	-	0	0	0	0	0	0	0	0	0	3	0	0	0	2	0	0	1	0	0	3	1	0	0	0	1	1	0	0	0	1	0	0	3
ENSG00000130413.11:E003	ENSG00000130413.11	STK33	E003	13.5876	0.0456313	0.568539	0.45084	1	1.11535	1.12487	0.0341994	chr11	8413734	8414257	524	-	0	4	2	11	3	0	5	2	0	11	3	0	0	37	0	0	109	40	2	1	1	0	48	0	78	0	0	1	9	4	2	6	0
ENSG00000156345.13:E012	ENSG00000156345.13	CDK20	E012	0.937567	0.127894	0.567954	0.451073	1	0.28461	0.310232	0.171736	chr9	90588951	90588989	39	-	3	1	0	0	0	2	0	0	0	0	2	2	1	0	0	0	0	0	0	0	0	2	2	1	0	0	0	0	0	2	1	0	1
ENSG00000065534.14:E043	ENSG00000065534.14	MYLK	E043	12.0863	0.494167	0.567201	0.451373	1	1.08419	0.988866	-0.34882	chr3	123512524	123512688	165	-	0	5	0	0	9	2	4	0	1	3	3	2	3	7	15	5	17	2	11	0	2	6	27	0	3	1	1	4	2	1	4	7	5
ENSG00000121101.11:E009	ENSG00000121101.11	TEX14	E009	3.97213	0.105578	0.567058	0.45143	1	0.657491	0.676517	0.0805432	chr17	56647746	56647845	100	-	12	1	0	1	11	1	1	0	0	0	0	1	7	22	1	0	0	0	0	2	1	1	0	2	4	0	0	0	19	4	7	2	2
ENSG00000164776.5:E014	ENSG00000164776.5	PHKG1	E014	2.33691	0.228381	0.566669	0.451586	1	0.540601	0.472855	-0.327088	chr7	56160529	56160625	97	-	1	0	0	3	0	1	3	0	4	7	0	0	1	4	6	0	0	4	1	15	0	7	2	0	0	0	0	0	0	1	1	5	1
ENSG00000155657.19:E349	ENSG00000155657.19	TTN	E349	0.429388	0.56387	0.56637	0.451705	1	0.151187	0.151456	0.00303955	chr2	179642431	179642702	272	-	0	0	0	0	0	1	2	0	0	0	0	0	0	0	0	0	0	0	0	0	0	0	0	0	5	0	0	0	0	4	0	0	0
ENSG00000146216.7:E013	ENSG00000146216.7	TTBK1	E013	0.2937	0.539296	0.566209	0.451769	1	0.12662	0.0676422	-1.00612	chr6	43227269	43227444	176	+	0	0	0	0	0	0	0	0	2	0	0	1	0	0	0	0	0	2	0	2	2	0	0	0	0	0	0	0	0	0	0	1	0
ENSG00000060140.4:E014	ENSG00000060140.4	STYK1	E014	0.578444	0.0948231	0.565315	0.452127	1	0.194866	0.180501	-0.136052	chr12	10786589	10786653	65	-	0	0	0	0	1	0	1	1	0	5	0	1	2	0	0	0	2	1	0	2	0	0	0	0	0	1	0	0	1	0	5	0	0
ENSG00000121101.11:E007	ENSG00000121101.11	TEX14	E007	3.20456	0.127272	0.563137	0.452999	1	0.59299	0.569804	-0.104396	chr17	56643108	56643185	78	-	10	0	4	0	6	1	1	0	0	0	0	0	1	13	0	2	0	0	3	0	3	3	1	1	3	0	1	1	10	1	10	5	0
ENSG00000165752.12:E019	ENSG00000165752.12	STK32C	E019	124.725	0.252906	0.561621	0.453608	1	2.05902	2.16526	0.355658	chr10	134144940	134145326	387	-	141	100	101	279	45	77	170	119	59	63	150	190	178	142	170	46	127	115	136	241	244	108	287	220	123	65	115	102	88	109	74	105	69
ENSG00000178999.8:E019	ENSG00000178999.8	AURKB	E019	9.06755	0.0945456	0.56124	0.453761	1	1.00981	1.04748	0.138067	chr17	8111159	8111219	61	-	5	4	13	12	7	2	9	6	2	13	7	12	10	26	5	1	9	6	6	8	5	5	8	18	4	6	2	2	15	2	14	6	23
ENSG00000163491.12:E030	ENSG00000163491.12	NEK10	E030	1.27915	0.103684	0.560478	0.454068	1	0.345293	0.371871	0.157135	chr3	27332753	27332881	129	-	0	0	1	2	0	1	1	0	0	2	0	3	2	2	0	1	1	0	0	1	0	0	18	0	4	1	0	0	2	2	1	0	1
ENSG00000196632.6:E026	ENSG00000196632.6	WNK3	E026	1.08068	0.100558	0.559411	0.454498	1	0.310579	0.359013	0.299762	chrX	54359570	54359610	41	-	5	1	1	0	0	2	2	0	2	1	0	1	0	2	0	0	0	0	0	1	0	0	4	0	1	0	0	0	1	1	0	0	1
ENSG00000196335.8:E025	ENSG00000196335.8	STK31	E025	1.93254	0.651708	0.558833	0.454731	1	0.457819	0.510468	0.260408	chr7	23793934	23794093	160	+	0	0	0	2	0	0	0	0	0	0	0	1	0	0	32	0	0	0	0	0	0	0	0	0	0	0	0	0	0	0	0	0	6
ENSG00000160145.11:E023	ENSG00000160145.11	KALRN	E023	1.55409	0.243245	0.558167	0.455	1	0.38554	0.393155	0.0427333	chr3	124153154	124153180	27	+	0	0	1	0	1	0	0	0	2	3	1	0	0	5	2	4	0	0	1	0	2	12	0	0	7	0	3	0	0	0	0	1	0
ENSG00000073803.9:E027	ENSG00000073803.9	MAP3K13	E027	4.0244	0.164002	0.55782	0.45514	1	0.714956	0.681921	-0.137228	chr3	185181338	185181447	110	+	1	4	1	2	0	1	8	0	2	3	3	19	0	7	4	0	3	5	3	1	2	5	6	1	3	1	0	2	3	0	2	3	0
ENSG00000155657.19:E298	ENSG00000155657.19	TTN	E298	0.252327	0.197401	0.555829	0.455946	1	0.108259	0.0635648	-0.844876	chr2	179587773	179588051	279	-	0	0	1	0	0	0	2	0	0	0	0	0	0	1	0	1	0	0	0	1	0	1	0	0	1	0	0	0	0	2	0	0	0
ENSG00000060140.4:E002	ENSG00000060140.4	STYK1	E002	0.666048	0.110963	0.555605	0.456037	1	0.216208	0.219144	0.0247409	chr12	10774475	10774571	97	-	0	0	0	0	1	0	0	0	0	2	0	2	2	1	0	0	1	1	0	1	0	1	1	0	0	0	0	0	3	0	7	1	0
ENSG00000168038.6:E004	ENSG00000168038.6	ULK4	E004	12.1459	0.304799	0.554566	0.456458	1	1.11939	1.13401	0.0524836	chr3	41496988	41497086	99	-	0	5	4	16	5	6	2	28	12	6	7	28	2	16	19	5	5	12	11	10	24	4	39	1	6	9	4	8	5	24	3	9	6
ENSG00000165731.13:E021	ENSG00000165731.13	RET	E021	2.05557	0.0530899	0.554002	0.456687	1	0.482375	0.435023	-0.241308	chr10	43620331	43620430	100	+	1	4	0	2	7	1	0	10	3	2	0	1	4	1	2	0	0	0	0	5	1	0	2	3	1	1	0	0	12	1	7	1	1
ENSG00000060237.12:E052	ENSG00000060237.12	WNK1	E052	1.09455	0.178134	0.550795	0.457993	1	0.322932	0.282864	-0.265349	chr12	1013654	1013660	7	+	0	0	0	0	0	0	3	0	0	0	0	1	4	4	0	0	1	1	2	0	0	0	1	1	0	0	1	3	3	1	0	1	0
ENSG00000130413.11:E023	ENSG00000130413.11	STK33	E023	4.28948	0.0607549	0.549583	0.458488	1	0.673925	0.727838	0.223677	chr11	8496366	8496613	248	-	0	3	0	2	0	0	1	0	0	2	0	0	0	9	0	0	21	14	0	1	1	1	14	0	21	0	0	0	3	3	2	1	0
ENSG00000157540.15:E004	ENSG00000157540.15	DYRK1A	E004	0.927371	0.197647	0.548872	0.458779	1	0.296959	0.259109	-0.26623	chr21	38787792	38787867	76	+	0	0	0	1	0	0	0	2	0	0	4	0	0	0	0	0	0	0	0	0	1	1	2	1	0	0	1	0	0	0	0	2	1
ENSG00000143674.6:E005	ENSG00000143674.6	MAP3K21	E005	3.06702	0.0550372	0.54872	0.458841	1	0.56395	0.523919	-0.186241	chr1	233497799	233498039	241	+	0	1	0	1	0	1	0	1	0	3	0	2	22	6	0	0	6	4	0	1	0	1	2	0	1	0	0	2	2	2	3	0	3
ENSG00000169398.15:E035	ENSG00000169398.15	PTK2	E035	8.09091	0.489698	0.548391	0.458976	1	0.993529	0.821622	-0.652459	chr8	141728416	141728454	39	-	0	0	18	3	3	3	65	0	6	12	1	1	2	34	18	2	0	7	2	10	4	17	17	0	31	0	1	2	1	2	4	7	1
ENSG00000108443.9:E006	ENSG00000108443.9	RPS6KB1	E006	0.471191	0.374034	0.547935	0.459163	1	0.168683	0.130537	-0.436853	chr17	57984349	57984765	417	+	0	0	0	1	0	0	4	0	0	1	0	0	2	2	0	0	0	0	0	1	0	0	0	0	0	1	0	0	0	0	1	0	0
ENSG00000066468.16:E021	ENSG00000066468.16	FGFR2	E021	5.65461	0.0433457	0.546515	0.459745	1	0.836621	0.815903	-0.0808958	chr10	123263304	123263455	152	-	2	4	1	2	4	4	0	1	2	2	0	6	13	0	0	2	0	0	0	0	2	2	0	0	0	0	13	26	2	0	28	2	13
ENSG00000136573.8:E009	ENSG00000136573.8	BLK	E009	5.18898	0.0419016	0.544057	0.460756	1	0.699844	0.71599	0.0667059	chr8	11412841	11412993	153	+	2	4	1	43	2	0	1	6	32	0	1	0	1	4	1	0	15	0	0	29	4	0	3	0	0	1	12	0	12	0	7	0	8
ENSG00000145348.12:E044	ENSG00000145348.12	TBCK	E044	4.00127	0.297377	0.543989	0.460784	1	0.669979	0.718401	0.201668	chr4	107237705	107237861	157	-	4	4	0	5	1	0	3	0	5	3	0	0	3	0	2	2	1	0	1	1	0	3	3	2	0	1	0	0	6	7	7	4	0
ENSG00000140538.12:E001	ENSG00000140538.12	NTRK3	E001	8.88678	0.41809	0.543072	0.461162	1	0.835989	0.855482	0.0755315	chr15	88418230	88420021	1792	-	5	2	0	4	1	6	6	5	5	13	0	1	1	10	7	1	1	4	0	1	10	0	0	2	5	1	0	8	2	0	1	1	0
ENSG00000160145.11:E027	ENSG00000160145.11	KALRN	E027	11.6623	0.125008	0.54279	0.461279	1	1.08796	1.04423	-0.158948	chr3	124165008	124165123	116	+	2	6	2	2	7	1	2	1	6	5	16	3	2	14	53	47	3	4	2	5	1	68	4	0	32	2	2	3	11	0	4	2	2
ENSG00000198400.7:E006	ENSG00000198400.7	NTRK1	E006	2.50916	0.053201	0.542498	0.461399	1	0.53818	0.513815	-0.115284	chr1	156834520	156834591	72	+	0	1	0	0	6	3	0	15	1	0	0	0	0	0	0	1	2	1	2	2	6	0	1	0	1	7	0	4	31	0	0	5	0
ENSG00000196367.8:E054	ENSG00000196367.8	TRRAP	E054	0.713915	0.0968902	0.541078	0.461986	1	0.220806	0.254085	0.262821	chr7	98563316	98563318	3	+	0	0	3	1	0	0	2	0	0	1	1	0	0	1	1	1	0	0	2	0	0	0	1	0	0	0	0	0	2	0	0	0	0
ENSG00000181322.9:E021	ENSG00000181322.9	NME9	E021	0.162086	0.187761	0.540329	0.462297	1	0.075256	0.0325567	-1.28124	chr3	138048597	138048631	35	-	0	0	0	1	0	0	0	0	0	0	0	0	4	1	2	1	0	0	0	0	0	0	1	0	0	0	0	0	0	0	0	0	0
ENSG00000147044.16:E016	ENSG00000147044.16	CASK	E016	14.5508	0.0987992	0.539584	0.462605	1	1.19403	1.17562	-0.0654555	chrX	41416285	41416353	69	-	9	10	5	15	6	8	4	1	8	4	6	8	21	18	2	11	18	18	16	20	13	20	31	5	25	9	1	4	11	7	11	14	12
ENSG00000061938.12:E034	ENSG00000061938.12	TNK2	E034	8.18575	0.0925373	0.539371	0.462694	1	0.968121	0.931319	-0.137721	chr3	195622924	195623168	245	-	2	7	3	12	12	5	3	9	1	4	3	1	7	5	8	6	5	4	5	8	11	6	10	11	6	2	0	13	14	11	3	4	4
ENSG00000101049.10:E022	ENSG00000101049.10	SGK2	E022	17.5458	0.0443634	0.538716	0.462966	1	1.20419	1.1956	-0.0304504	chr20	42213492	42214236	745	+	1	2	10	19	3	33	25	0	8	8	1	15	4	22	2	1	0	3	30	21	10	9	32	1	3	2	0	15	27	20	37	3	27
ENSG00000069020.14:E038	ENSG00000069020.14	MAST4	E038	2.83363	0.0740124	0.537668	0.463401	1	0.59809	0.55238	-0.206912	chr5	66398364	66398378	15	+	0	1	1	0	0	2	0	2	2	7	0	9	0	4	0	2	11	2	0	0	2	3	2	1	1	0	2	4	2	1	3	1	2
ENSG00000165731.13:E003	ENSG00000165731.13	RET	E003	0.263896	0.184858	0.537501	0.46347	1	0.0975427	0.0662551	-0.611603	chr10	43572527	43572779	253	+	0	1	1	0	0	0	0	0	0	0	0	0	0	0	0	0	0	1	0	0	0	0	0	3	0	0	1	1	0	0	0	0	0
ENSG00000140443.9:E005	ENSG00000140443.9	IGF1R	E005	0.151217	0.321448	0.535798	0.464179	1	0.0551864	0.0480887	-0.210638	chr15	99433570	99433697	128	+	0	0	0	0	0	0	0	0	0	0	0	0	0	0	0	1	0	0	0	0	0	0	0	0	0	0	0	0	0	0	0	0	0
ENSG00000079277.15:E020	ENSG00000079277.15	MKNK1	E020	0.358832	0.155551	0.535086	0.464476	1	0.123425	0.149284	0.319621	chr1	47046106	47046201	96	-	0	0	0	1	0	0	0	0	0	1	0	1	0	0	1	0	0	0	0	0	0	0	0	0	0	0	0	0	0	1	0	0	0
ENSG00000169925.12:E017	ENSG00000169925.12	BRD3	E017	1.1266	0.33205	0.534446	0.464744	1	0.303976	0.340574	0.232248	chr9	136918837	136919262	426	-	3	1	1	0	0	0	2	3	0	0	1	0	3	3	0	0	0	0	0	0	0	1	0	3	2	0	0	0	1	8	1	2	0
ENSG00000064393.11:E022	ENSG00000064393.11	HIPK2	E022	6.49065	0.0986329	0.534166	0.464861	1	0.872272	0.896649	0.0931356	chr7	139477518	139477577	60	-	3	1	4	4	3	3	4	0	0	4	0	7	2	9	2	4	8	3	7	3	4	3	6	0	0	2	2	4	0	2	3	3	1
ENSG00000130822.11:E037	ENSG00000130822.11	PNCK	E037	0.244905	0.0960749	0.532931	0.465377	1	0.100899	0.0694821	-0.592091	chrX	152938972	152939148	177	-	0	0	0	0	0	0	0	0	0	0	0	0	0	0	0	0	0	2	0	0	0	0	0	0	0	1	0	0	0	0	0	0	0
ENSG00000133083.10:E002	ENSG00000133083.10	DCLK1	E002	0.705285	0.324675	0.530501	0.466396	1	0.255933	0.151582	-0.942495	chr13	36362349	36362422	74	-	0	0	0	0	2	0	0	1	0	0	1	0	0	0	0	0	0	1	0	0	0	0	0	0	1	0	0	1	0	1	0	0	0
ENSG00000070886.6:E022	ENSG00000070886.6	EPHA8	E022	5.2591	0.875344	0.530392	0.466442	1	0.744822	0.923752	0.697525	chr1	22928120	22930087	1968	+	5	0	0	0	5	0	0	1	0	0	2	1	1	4	2	0	0	0	0	3	0	1	1	11	1	0	0	0	2	1	0	1	1
ENSG00000010219.9:E007	ENSG00000010219.9	DYRK4	E007	1.33614	0.289383	0.529786	0.466697	1	0.385133	0.345491	-0.231678	chr12	4699562	4699606	45	+	0	1	1	0	3	1	0	0	4	2	1	1	0	5	1	2	0	0	0	3	1	1	0	2	0	1	2	1	1	0	0	1	0
ENSG00000145949.8:E014	ENSG00000145949.8	MYLK4	E014	7.48329	0.0779237	0.529427	0.466848	1	0.94163	0.951731	0.037833	chr6	2749370	2749640	271	-	11	10	6	2	4	3	4	7	12	6	21	6	4	3	26	4	1	17	4	3	5	14	15	2	0	1	11	5	3	4	6	11	5
ENSG00000105146.8:E005	ENSG00000105146.8	AURKC	E005	1.40959	0.270165	0.529368	0.466873	1	0.424025	0.349624	-0.42003	chr19	57742617	57742674	58	+	0	0	0	0	0	0	1	1	0	0	4	0	0	2	0	1	0	1	0	0	0	0	0	0	24	0	0	0	0	0	0	0	1
ENSG00000214102.3:E006	ENSG00000214102.3	WEE2	E006	0.24476	0.171099	0.528427	0.467269	1	0.103129	0.0754296	-0.498829	chr7	141420735	141420856	122	+	0	0	0	1	0	0	0	0	0	0	0	0	0	1	0	0	0	0	0	0	0	1	1	0	0	0	0	0	0	0	0	0	0
ENSG00000073803.9:E034	ENSG00000073803.9	MAP3K13	E034	10.0259	0.177776	0.528324	0.467312	1	1.04632	1.0276	-0.0684629	chr3	185200245	185200537	293	+	3	3	2	7	6	13	12	0	7	9	2	29	4	23	12	12	10	3	13	13	4	10	24	1	18	3	1	13	10	26	4	7	4
ENSG00000164076.12:E010	ENSG00000164076.12	CAMKV	E010	3.60806	0.114966	0.527541	0.467642	1	0.483986	0.508805	0.121057	chr3	49898376	49898451	76	-	0	0	17	4	0	0	0	0	0	0	1	0	3	13	0	0	0	0	4	2	0	1	1	0	0	0	0	3	1	0	0	0	0
ENSG00000080224.13:E006	ENSG00000080224.13	EPHA6	E006	8.23592	0.203597	0.527357	0.46772	1	0.838853	0.877771	0.150093	chr3	96706174	96706837	664	+	0	2	0	3	1	0	0	0	1	1	0	0	3	12	0	3	1	23	2	16	2	29	0	2	0	0	0	0	2	1	0	0	0
ENSG00000181322.9:E002	ENSG00000181322.9	NME9	E002	0.58765	0.214123	0.525688	0.468425	1	0.198746	0.226026	0.234557	chr3	137981382	137981428	47	-	0	0	0	0	0	2	2	1	0	1	0	0	0	0	0	0	0	0	0	0	0	1	0	0	0	0	0	0	4	1	0	0	0
ENSG00000149554.8:E012	ENSG00000149554.8	CHEK1	E012	4.73971	0.164358	0.524115	0.469092	1	0.770534	0.759458	-0.0444261	chr11	125496236	125496311	76	+	1	3	5	2	6	0	0	0	2	4	4	7	17	1	1	4	34	2	0	1	3	5	6	4	3	1	0	3	5	2	3	0	1
ENSG00000125388.15:E010	ENSG00000125388.15	GRK4	E010	2.4319	0.253398	0.523151	0.469501	1	0.537334	0.559047	0.100612	chr4	2993942	2994019	78	+	7	2	3	7	1	0	1	0	0	0	4	0	1	4	5	11	1	4	0	0	4	5	0	0	2	1	0	0	1	0	5	4	1
ENSG00000214102.3:E012	ENSG00000214102.3	WEE2	E012	0.433838	0.108008	0.52156	0.470177	1	0.1435	0.172658	0.318227	chr7	141427168	141427246	79	+	0	0	0	0	0	0	0	0	0	0	0	0	0	1	2	0	0	0	0	0	0	0	0	0	0	0	0	0	0	0	1	0	0
ENSG00000180815.10:E029	ENSG00000180815.10	MAP3K15	E029	0.18156	0.300495	0.520898	0.470459	1	0.0784303	0.0269425	-1.62877	chrX	19478246	19478271	26	-	0	0	0	0	0	0	0	0	0	0	0	0	0	2	0	0	0	0	0	0	0	0	0	0	0	0	0	0	0	0	0	0	0
ENSG00000128829.7:E006	ENSG00000128829.7	EIF2AK4	E006	3.53021	0.314775	0.520254	0.470733	1	0.644019	0.671977	0.119047	chr15	40238790	40239096	307	+	2	0	1	2	3	0	1	1	1	0	1	0	22	5	3	3	5	1	0	10	4	3	7	1	0	2	0	0	0	4	1	5	3
ENSG00000120899.13:E001	ENSG00000120899.13	PTK2B	E001	10.3633	0.0990476	0.519592	0.471016	1	1.0533	1.03074	-0.0824516	chr8	27168999	27169145	147	+	3	3	4	2	11	5	16	6	2	20	13	11	1	19	10	13	6	0	10	0	10	5	27	2	2	2	9	6	20	3	6	3	0
ENSG00000156345.13:E017	ENSG00000156345.13	CDK20	E017	0.894431	0.148721	0.518514	0.471476	1	0.276883	0.307814	0.20988	chr9	90589668	90589668	1	-	2	0	0	2	0	0	3	1	1	0	2	0	1	0	0	0	0	2	0	0	0	3	4	0	0	0	0	1	2	1	0	1	0
ENSG00000185532.10:E006	ENSG00000185532.10	PRKG1	E006	12.019	0.0788926	0.518443	0.471507	1	1.09623	1.08009	-0.0583933	chr10	53227483	53227596	114	+	8	5	11	1	2	7	0	2	47	19	37	1	7	46	3	0	4	20	20	5	13	15	41	12	37	0	1	2	8	3	0	8	1
ENSG00000137764.15:E003	ENSG00000137764.15	MAP2K5	E003	6.08199	0.827174	0.518416	0.471518	1	0.882706	0.624181	-1.04757	chr15	67841336	67841545	210	+	8	0	36	3	2	3	0	4	2	28	0	0	1	47	1	0	1	2	5	1	0	14	2	0	8	1	0	0	5	7	1	5	1
ENSG00000034152.14:E003	ENSG00000034152.14	MAP2K3	E003	0.326769	0.111273	0.517245	0.472019	1	0.121277	0.153202	0.392945	chr17	21191303	21191347	45	+	0	0	0	0	1	0	2	0	0	0	0	0	0	0	1	2	1	0	0	0	0	0	0	0	2	0	0	1	0	0	0	0	0
ENSG00000155657.19:E131	ENSG00000155657.19	TTN	E131	1.59637	0.254555	0.517241	0.472021	1	0.394987	0.45168	0.302722	chr2	179497914	179498053	140	-	0	0	4	1	0	1	4	0	3	1	2	0	2	4	0	5	0	0	0	3	3	3	5	0	3	1	0	0	4	15	1	3	0
ENSG00000142875.15:E004	ENSG00000142875.15	PRKACB	E004	0.156519	0.228535	0.514664	0.473127	1	0.054372	0.0946334	0.868269	chr1	84629985	84629999	15	+	0	0	0	0	0	0	0	0	0	0	0	0	0	0	0	0	0	1	0	0	0	0	5	0	1	0	1	0	0	0	0	0	0
ENSG00000121101.11:E034	ENSG00000121101.11	TEX14	E034	1.47568	0.222666	0.513443	0.473652	1	0.382276	0.31907	-0.379704	chr17	56729227	56729363	137	-	5	0	0	0	5	0	0	0	0	0	0	2	0	15	1	0	0	0	0	1	0	0	0	1	0	0	0	0	7	0	3	0	0
ENSG00000164896.15:E020	ENSG00000164896.15	FASTK	E020	6.39476	0.111932	0.513133	0.473786	1	0.87748	0.881817	0.0165998	chr7	150777932	150777949	18	-	4	9	3	5	7	1	6	0	0	10	1	8	4	2	5	6	1	4	6	3	4	2	4	5	0	5	7	12	5	1	2	5	4
ENSG00000136573.8:E010	ENSG00000136573.8	BLK	E010	7.64782	0.0739793	0.512649	0.473994	1	0.839659	0.865654	0.10046	chr8	11414167	11414346	180	+	2	2	1	62	4	0	0	4	40	1	0	0	2	8	1	1	29	2	0	29	6	1	4	0	0	1	13	0	29	0	11	0	6
ENSG00000142235.4:E003	ENSG00000142235.4	LMTK3	E003	4.51371	0.143486	0.512555	0.474035	1	0.794529	0.757442	-0.148	chr19	48994661	48994796	136	-	0	17	1	1	1	9	1	3	0	1	0	5	0	0	1	3	1	12	0	2	0	0	3	6	0	3	0	14	2	3	13	0	2
ENSG00000027075.9:E004	ENSG00000027075.9	PRKCH	E004	0.844245	0.455751	0.510559	0.474897	1	0.277813	0.206627	-0.55625	chr14	61747867	61747986	120	+	0	1	0	1	0	1	0	1	1	7	0	1	0	0	0	0	1	2	1	0	0	1	0	0	0	1	0	0	0	1	1	1	0
ENSG00000170209.4:E004	ENSG00000170209.4	ANKK1	E004	0.578496	0.561072	0.509332	0.475428	1	0.199643	0.204561	0.043904	chr11	113266081	113266130	50	+	0	0	0	0	0	0	0	0	0	0	0	0	2	0	1	0	0	0	0	1	0	1	2	0	0	0	0	5	0	0	0	0	0
ENSG00000196632.6:E030	ENSG00000196632.6	WNK3	E030	0.381355	0.100536	0.508869	0.475629	1	0.137573	0.163876	0.298614	chrX	54384976	54385075	100	-	0	0	1	0	0	0	0	0	0	0	0	0	0	0	0	0	0	0	0	1	0	0	3	0	0	0	0	1	0	2	0	0	1
ENSG00000006837.7:E025	ENSG00000006837.7	CDKL3	E025	4.324	0.177508	0.508737	0.475686	1	0.702987	0.752375	0.201887	chr5	133702668	133702761	94	-	11	3	5	5	0	1	0	2	0	5	4	2	1	8	6	3	5	5	2	2	3	5	2	0	0	1	0	0	7	10	2	2	2
ENSG00000167524.10:E004	ENSG00000167524.10	SgK494	E004	7.88447	0.053931	0.507899	0.47605	1	0.968785	0.961404	-0.0275005	chr17	26939636	26939705	70	-	5	1	1	10	1	3	7	0	3	6	3	1	19	20	4	5	4	11	12	2	1	6	5	3	5	3	0	22	12	17	7	7	2
ENSG00000160396.8:E003	ENSG00000160396.8	HIPK4	E003	1.63272	0.0656066	0.505962	0.476892	1	0.400044	0.426674	0.144124	chr19	40889690	40890046	357	-	5	0	1	3	1	2	0	4	0	1	0	1	0	4	1	0	0	4	1	0	0	2	2	0	0	1	1	3	1	0	2	7	1
ENSG00000154358.15:E075	ENSG00000154358.15	OBSCN	E075	51.7663	0.266583	0.504777	0.477409	1	1.70572	1.61798	-0.297967	chr1	228509045	228509915	871	+	26	2	491	8	21	4	1	200	65	9	0	3	56	51	10	1	4	16	23	12	21	55	199	4	2	17	6	21	700	33	13	4	5
ENSG00000154358.15:E102	ENSG00000154358.15	OBSCN	E102	5.79004	0.13632	0.503697	0.47788	1	0.803016	0.758233	-0.178338	chr1	228540735	228540763	29	+	0	0	9	0	2	2	0	28	3	1	0	0	2	10	2	1	3	5	3	3	1	8	37	2	0	2	1	1	81	7	0	1	0
ENSG00000072518.16:E012	ENSG00000072518.16	MARK2	E012	0.94593	0.0863545	0.502771	0.478285	1	0.298241	0.270442	-0.192337	chr11	63662627	63662630	4	+	0	0	0	2	1	0	1	0	2	0	0	0	1	1	0	0	0	1	1	2	2	0	2	0	3	0	1	3	1	0	1	1	0
ENSG00000101306.6:E012	ENSG00000101306.6	MYLK2	E012	0.97159	0.123018	0.502623	0.47835	1	0.286909	0.311154	0.161893	chr20	30418816	30418944	129	+	0	0	1	0	1	0	1	1	0	2	0	2	1	0	1	0	0	0	0	0	4	1	1	0	0	0	0	2	1	0	0	0	0
ENSG00000166851.10:E002	ENSG00000166851.10	PLK1	E002	0.38682	0.0869712	0.50137	0.478899	1	0.130689	0.162876	0.374101	chr16	23690904	23690986	83	+	0	0	0	0	0	0	0	0	0	0	2	0	0	1	0	0	1	0	0	1	0	0	0	1	0	2	0	0	0	3	0	1	0
ENSG00000105810.5:E010	ENSG00000105810.5	CDK6	E010	14.0639	0.180645	0.50099	0.479065	1	1.13293	1.15671	0.0850865	chr7	92465792	92465908	117	-	10	12	14	6	14	0	4	0	1	12	2	4	0	2	5	12	20	23	20	5	1	8	25	5	13	2	0	1	2	6	14	5	0
ENSG00000196335.8:E033	ENSG00000196335.8	STK31	E033	3.4385	0.222757	0.500648	0.479215	1	0.632459	0.594947	-0.164725	chr7	23825097	23825222	126	+	0	0	0	2	0	0	0	0	0	1	0	0	0	0	41	0	0	8	0	0	0	0	0	0	0	0	0	0	0	0	0	0	2
ENSG00000103653.12:E001	ENSG00000103653.12	CSK	E001	0.340255	0.311711	0.500306	0.479366	1	0.113068	0.142266	0.38227	chr15	75074398	75074429	32	+	0	0	1	0	0	0	0	0	0	0	0	0	0	0	0	0	0	1	0	0	0	0	0	0	0	2	0	0	1	2	0	0	0
ENSG00000155657.19:E120	ENSG00000155657.19	TTN	E120	0.590651	0.103754	0.499887	0.47955	1	0.202527	0.173806	-0.27177	chr2	179486567	179486735	169	-	1	0	1	0	0	0	1	1	0	0	1	0	0	1	0	0	0	0	0	1	0	2	0	0	0	0	0	0	1	0	0	0	0
ENSG00000204580.7:E004	ENSG00000204580.7	DDR1	E004	0.0695929	0.255712	0.499808	0.479584	1	0.03095	0.00858894	-1.88681	chr6	30848626	30848674	49	+	0	0	0	0	0	0	0	0	0	0	0	0	0	0	0	0	1	0	0	0	0	0	0	0	0	0	0	0	0	0	0	0	0
ENSG00000198400.7:E002	ENSG00000198400.7	NTRK1	E002	0.698718	0.380892	0.499347	0.479787	1	0.232894	0.244282	0.0895144	chr1	156811873	156811985	113	+	0	0	0	0	3	0	0	0	0	2	0	0	0	0	0	1	0	1	0	0	2	0	2	1	0	0	0	0	5	0	0	2	1
ENSG00000184343.6:E003	ENSG00000184343.6	SRPK3	E003	0.0342933	0.413576	0.498384	0.480211	1	0.0139296	0.00835902	-0.746044	chrX	153046456	153046493	38	+	1	0	0	0	0	0	0	0	0	0	0	0	0	0	0	0	0	0	0	0	0	0	0	0	0	0	0	0	0	0	0	0	0
ENSG00000155657.19:E109	ENSG00000155657.19	TTN	E109	3.15494	0.197226	0.498152	0.480313	1	0.61444	0.631537	0.0745598	chr2	179481847	179481961	115	-	0	1	1	6	0	1	5	1	1	13	3	0	0	2	0	2	0	0	5	6	8	3	3	3	0	1	0	0	4	18	2	2	0
ENSG00000197168.7:E001	ENSG00000197168.7	NEK5	E001	1.8174	0.248184	0.497294	0.480692	1	0.423656	0.356247	-0.378513	chr13	52638892	52639745	854	-	0	0	0	2	0	1	2	0	0	0	0	2	3	3	0	1	0	0	4	3	0	8	6	0	3	0	0	2	8	3	1	1	0
ENSG00000109339.14:E016	ENSG00000109339.14	MAPK10	E016	1.58805	0.10525	0.496039	0.481246	1	0.414699	0.385	-0.163995	chr4	87024339	87024340	2	-	0	4	1	0	1	1	0	0	0	3	0	0	0	0	0	2	0	0	0	0	0	2	5	0	3	1	0	3	3	1	1	4	0
ENSG00000204580.7:E036	ENSG00000204580.7	DDR1	E036	7.53869	0.169733	0.493614	0.48232	1	0.941579	0.881905	-0.225949	chr6	30852895	30853001	107	+	2	0	0	10	1	1	1	20	0	1	26	3	15	1	6	30	0	2	0	3	0	26	9	3	18	1	19	6	1	6	1	10	17
ENSG00000160145.11:E014	ENSG00000160145.11	KALRN	E014	4.38066	0.180554	0.492874	0.482648	1	0.708001	0.721838	0.0569426	chr3	124053274	124053342	69	+	0	2	4	0	7	0	4	9	3	3	0	3	0	6	11	21	2	5	0	0	1	12	5	2	27	1	1	0	4	2	0	3	0
ENSG00000077782.15:E050	ENSG00000077782.15	FGFR1	E050	1.24568	0.174588	0.492863	0.482653	1	0.311068	0.277774	-0.224824	chr8	38325231	38325242	12	-	0	2	0	0	0	0	2	0	0	2	0	0	0	0	0	3	0	0	1	0	0	5	2	3	1	0	1	0	0	0	0	1	0
ENSG00000105976.10:E002	ENSG00000105976.10	MET	E002	11.8844	0.268705	0.492633	0.482755	1	1.07411	0.989125	-0.311305	chr7	116312446	116312458	13	+	2	0	1	7	51	7	0	0	0	45	0	4	0	7	3	2	11	6	13	2	0	6	15	0	0	5	0	0	5	0	1	1	1
ENSG00000155657.19:E102	ENSG00000155657.19	TTN	E102	13.4419	0.172529	0.492414	0.482852	1	1.14328	1.21426	0.25254	chr2	179478779	179479075	297	-	3	4	12	26	6	10	44	7	10	20	16	10	7	18	9	11	9	0	3	14	12	17	16	6	4	3	2	0	9	93	6	31	2
ENSG00000154358.15:E072	ENSG00000154358.15	OBSCN	E072	12.4338	0.185761	0.491723	0.48316	1	1.10303	1.0526	-0.182834	chr1	228505165	228505452	288	+	6	0	100	0	7	1	1	27	4	1	0	5	13	12	1	0	0	3	7	2	7	24	40	0	0	4	1	4	154	7	0	2	3
ENSG00000160145.11:E039	ENSG00000160145.11	KALRN	E039	16.2843	0.124393	0.490861	0.483544	1	1.21919	1.18981	-0.104068	chr3	124211587	124211729	143	+	4	7	14	2	25	4	4	1	7	14	20	5	7	24	84	68	1	17	2	6	3	127	9	2	48	0	1	6	16	6	11	3	4
ENSG00000134398.8:E017	ENSG00000134398.8	ERN2	E017	0.14812	0.117198	0.490809	0.483567	1	0.0641764	0.0472711	-0.469765	chr16	23713945	23714023	79	-	0	0	0	0	0	0	0	1	0	0	0	0	0	0	1	0	0	0	0	0	0	0	0	0	0	0	0	0	0	0	0	1	0
ENSG00000145349.12:E009	ENSG00000145349.12	CAMK2D	E009	8.49977	0.108573	0.489995	0.48393	1	0.970587	0.935101	-0.132679	chr4	114378344	114378446	103	-	1	10	5	4	1	2	5	1	5	9	7	2	7	12	0	7	12	5	11	1	4	3	17	1	5	1	1	4	2	12	3	16	1
ENSG00000196335.8:E027	ENSG00000196335.8	STK31	E027	2.37772	0.756301	0.488954	0.484394	1	0.534256	0.527676	-0.0309794	chr7	23808614	23808793	180	+	0	0	1	0	0	0	0	0	0	0	0	0	0	1	41	0	0	0	0	0	0	0	0	0	1	0	0	0	1	0	0	0	4
ENSG00000146216.7:E016	ENSG00000146216.7	TTBK1	E016	1.71498	0.0900033	0.488807	0.48446	1	0.425048	0.394158	-0.168104	chr6	43250465	43252050	1586	+	0	2	1	1	1	3	1	1	0	2	3	0	1	0	1	4	1	6	0	4	1	1	1	0	0	2	1	0	0	1	1	1	0
ENSG00000170209.4:E003	ENSG00000170209.4	ANKK1	E003	1.12091	0.0893981	0.487019	0.48526	1	0.331281	0.31972	-0.0728292	chr11	113265651	113265802	152	+	0	0	0	1	0	0	0	0	0	1	0	3	2	2	0	0	0	0	0	0	0	1	2	0	2	0	0	12	1	2	3	0	0
[truncated: 12,266 more rows]
[truncated: 216 more columns]
