# Supplementary material for: Characterization and clustering of kinase isoform expression in metastatic melanoma
Source: PLoS Comput Biol. 2022 May 13;18(5):e1010065. doi: 10.1371/journal.pcbi.1010065 (PMC9132324; doi:10.1371/journal.pcbi.1010065)
Supplement: S8 Table — (XLSX) [file pcbi.1010065.s019.xlsx]

## Sheet: 5x4
							Enrichments via one-sided Fisher's exact test								Biological process enrichments (foreground + background: 3,042 coding isoforms)
Isoform	Cluster	ID		Metastatic Sample	Cluster		Kinase Group Enrichment
MAP4K1-203	1	ENST00000586296.5		TCGA-D3-A1Q4-06A-11R-A18T-07	1		Background: other 4 clusters
TTBK1-201	1	ENST00000259750.8		TCGA-D3-A1Q5-06A-11R-A18T-07	1			[,1]	[,2]	[,3]	[,4]	[,5]			Angiogenesis cluster			Immune Infiltrate Cluster			Location/Motility Cluster			Cell differentiation (?)			RNA-biosynthesis			Not on heatmap
PRKCD-206	1	ENST00000487897.5		TCGA-D3-A1Q6-06A-11R-A18T-07	1		AGC	0.108883	0.304963	0.251568	0.998595	0.902088
PDGFRB-204	1	ENST00000517957.1		TCGA-D3-A1Q8-06A-11R-A18T-07	1		Atypical	0.985518	0.989608	0.297103	0.511258	0.0134919			vascular endothelial growth factor signaling pathway	1.55896e-06		positive regulation of immune system process	8.30266e-12		activin receptor signaling pathway	0.00686811		endocrine system development	0.00103926		positive regulation of transcription, DNA-templated	0.00589099		cellular localization	0.0694596
PAK3-207	1	ENST00000429193.5		TCGA-D3-A2JA-06A-11R-A18T-07	1		CAMK	0.0689668	0.882491	0.86911	0.648455	0.431096			blood vessel morphogenesis	3.62478e-06		positive regulation of immune response	5.15614e-11		positive regulation of cell motility	0.00810271		regulation of embryonic development	0.00103926		positive regulation of RNA biosynthetic process	0.00831926		system process	0.107297
RPS6KA2-211	1	ENST00000510118.5		TCGA-D3-A3MO-06A-11R-A21D-07	1		CK1	0.639448	1	0.324241	0.810868	0.446572			cellular response to vascular endothelial growth factor stimulus	4.45176e-06		regulation of immune response	7.17885e-11		positive regulation of locomotion	0.00810271		cellular response to metal ion	0.00160318		positive regulation of nucleic acid-templated transcription	0.00831926		response to abiotic stimulus	0.122352
ACVRL1-203	1	ENST00000547400.5		TCGA-D3-A3MV-06A-11R-A21D-07	1		CMGC	1	1	0.0223112	0.0407457	0.347407			angiogenesis	8.69212e-06		regulation of immune system process	2.6253e-10		positive regulation of cell migration	0.00810271		cellular response to inorganic substance	0.00237423		regulation of extrinsic apoptotic signaling pathway in absence of ligand	0.00872686		negative regulation of developmental process	0.126412
BLVRA-203	1	ENST00000424330.1		TCGA-D3-A51G-06A-11R-A266-07	1		nRTK	0.942381	2.77944e-15	0.99964	0.999973	0.942391			blood vessel development	1.59228e-05		immune response-activating cell surface receptor signaling pathway	1.71395e-09		positive regulation of cellular component movement	0.00924511		embryo development	0.0024952		transcription initiation from RNA polymerase II promoter	0.00872686		vesicle-mediated transport	0.126412
TTN-212	1	ENST00000460472.6		TCGA-D3-A51R-06A-11R-A266-07	1		Other	1	0.998864	0.0396314	0.0111037	0.652574			vasculature development	2.07695e-05		immune response-activating signal transduction	1.71395e-09		regulation of cell motility	0.00975786		positive regulation of biomineralization	0.0041616		DNA-templated transcription, initiation	0.0116292		organic substance biosynthetic process	0.143945
DCLK3-201	1	ENST00000416516.2		TCGA-D3-A8GE-06A-11R-A37K-07	1		RGC	1	1	1	1	1			tube morphogenesis	5.28262e-05		adaptive immune response	1.77044e-09		regulation of locomotion	0.0119131		limb development	0.0041616		positive regulation of chromatin organization	0.0116292		biosynthetic process	0.143945
EPHB2-202	1	ENST00000374630.7		TCGA-D3-A8GQ-06A-11R-A37K-07	1		RTK	5.52368e-05	0.954957	0.792121	0.914128	1			circulatory system development	6.46118e-05		activation of immune response	3.33208e-09		in utero embryonic development	0.0119134		appendage development	0.0041616		positive regulation of RNA metabolic process	0.0123881		regulation of cellular component organization	0.14804
STK17B-204	1	ENST00000449152.1		TCGA-DA-A1HY-06A-11R-A18T-07	1		STE	0.611888	0.943652	0.977861	0.0217672	0.37532			response to chemical	9.42379e-05		immune system process	4.24454e-09		G1/S transition of mitotic cell cycle	0.0119134		positive regulation of biomineral tissue development	0.0041616		positive regulation of chromosome organization	0.0129792		cellular biosynthetic process	0.14867
MAP4K2-206	1	ENST00000439069.5		TCGA-DA-A1I7-06A-22R-A18S-07	1		TKL	0.214869	0.72423	0.628715	0.606272	0.888759			positive regulation of response to stimulus	0.000146379		cell activation	5.47928e-09		heart morphogenesis	0.0138161		positive regulation of bone mineralization	0.0041616		endocytosis	0.018006		regulation of cell cycle process	0.14867
STK17B-202	1	ENST00000409228.5		TCGA-DA-A1I8-06A-11R-A18T-07	1										response to organic substance	0.000160632		immune response	5.62996e-09		regulation of transmembrane receptor protein serine/threonine kinase signaling pathway	0.0138161		positive regulation of cell differentiation	0.0044842		transcription by RNA polymerase II	0.0189339		negative regulation of response to stimulus	0.154808
TEK-204	1	ENST00000519097.5		TCGA-DA-A3F5-06A-11R-A20F-07	1		Foreground + background: all 3,042 coding isoforms								anatomical structure formation involved in morphogenesis	0.000167948		defense response	1.05034e-08		negative regulation of transmembrane receptor protein serine/threonine kinase signaling pathway	0.0142231		regulation of biomineralization	0.00505781		negative regulation of gene expression	0.0193103		cellular response to DNA damage stimulus	0.186023
TXK-203	1	ENST00000507351.1		TCGA-EE-A20B-06A-11R-A18U-07	1		Group "6" is isoforms not part of 235 on heatmap								positive regulation of cellular process	0.000181734		defense response to other organism	1.19702e-08		regulation of cellular component movement	0.0144358		regulation of biomineral tissue development	0.00505781		regulation of metabolic process	0.0196225		regulation of cellular component movement	0.190645
JAK2-202	1	ENST00000476574.5		TCGA-EE-A29A-06A-12R-A18U-07	1			[,1]	[,2]	[,3]	[,4]	[,5]	[,6]		regulation of endothelial cell proliferation	0.000196413		immune response-regulating cell surface receptor signaling pathway	1.98561e-08		localization	0.0144659		regulation of multicellular organismal development	0.00573993		negative regulation of cytokine production	0.0233561		multi-organism reproductive process	0.192024
CAMK4-201	1	ENST00000282356.8		TCGA-EE-A29W-06A-11R-A18U-07	1		AGC	0.387057	0.636987	0.615569	0.999748	0.960857	0.0422342		positive regulation of phosphorylation	0.000198874		immune response-regulating signaling pathway	1.98561e-08		cell cycle G1/S phase transition	0.0146606		negative regulation of endopeptidase activity	0.00695311		regulation of RNA metabolic process	0.0253033		multi-organism process	0.192024
LRRK2-201	1	ENST00000298910.11		TCGA-EE-A2GD-06A-11R-A18T-07	1		Atypical	0.988136	0.991314	0.431031	0.632625	0.034843	0.300343		tube development	0.000200397		leukocyte activation	2.77903e-08		regulation of nucleocytoplasmic transport	0.0192598		negative regulation of peptidase activity	0.00695311		regulation of transcription, DNA-templated	0.0264768		establishment of localization in cell	0.198205
FLT4-202	1	ENST00000393347.7		TCGA-EE-A2GO-06A-11R-A18S-07	1		CAMK	0.147861	0.910475	0.901129	0.742657	0.517821	0.287769		positive regulation of phosphorus metabolic process	0.000218529		innate immune response	4.39346e-08		regulation of ossification	0.0219069		regulation of circadian rhythm	0.00729034		regulation of nucleic acid-templated transcription	0.0278901		regulation of locomotion	0.200575
TEK-201	1	ENST00000380036.8		TCGA-EE-A2GP-06A-11R-A18S-07	1		CK1	0.71116	1	0.455054	0.852449	0.527047	0.335922		positive regulation of phosphate metabolic process	0.000218529		antigen receptor-mediated signaling pathway	5.45676e-08		embryo development ending in birth or egg hatching	0.0229266		regulation of cell-substrate adhesion	0.00840711		RNA biosynthetic process	0.0282974		regulation of localization	0.202645
EPHB2-203	1	ENST00000374632.7		TCGA-EE-A2M5-06A-12R-A18S-07	1		CMGC	1	1	0.24129	0.368881	0.621067	0.0253531		regulation of MAPK cascade	0.000247158		response to other organism	1.68949e-07		chordate embryonic development	0.0229266		response to metal ion	0.00843749		transcription, DNA-templated	0.0282974		regulation of cell motility	0.210912
KDR-204	1	ENST00000645273.1		TCGA-EE-A2M6-06A-12R-A18S-07	1		nRTK	0.299219	1.73554e-21	0.872904	0.933663	0.506927	1		positive regulation of protein phosphorylation	0.000248008		response to external biotic stimulus	1.68949e-07		regulation of pathway-restricted SMAD protein phosphorylation	0.0245478		positive regulation of apoptotic process	0.0100751		nucleic acid-templated transcription	0.0282974		multicellular organism reproduction	0.211128
FLT4-201	1	ENST00000261937.10		TCGA-EE-A2M7-06A-11R-A18U-07	1		Other	1	0.997872	0.0640331	0.0289189	0.644403	0.533185		positive regulation of MAPK cascade	0.000258074		response to biotic stimulus	2.86547e-07		positive regulation of pathway-restricted SMAD protein phosphorylation	0.0245478		positive regulation of cell-substrate adhesion	0.0101339		regulation of RNA biosynthetic process	0.0293611		multicellular organismal reproductive process	0.211128
ACVRL1-201	1	ENST00000388922.8		TCGA-EE-A2MI-06A-11R-A18U-07	1		RGC	1	1	1	1	1	0.569287		positive regulation of angiogenesis	0.000282949		positive regulation of response to stimulus	3.62278e-07		cardiac ventricle development	0.0245478		epidermis development	0.0107583		regulation of nitrogen compound metabolic process	0.0315505		negative regulation of cell communication	0.238599
LRRK1-201	1	ENST00000388948.7		TCGA-EE-A2MS-06A-11R-A18S-07	1		RTK	0.00191819	0.971725	0.869595	0.947957	1	0.210819		positive regulation of kinase activity	0.000336765		leukocyte differentiation	4.63239e-07		cardiac chamber morphogenesis	0.0245478		regulation of apoptotic signaling pathway	0.0114893		regulation of cellular metabolic process	0.0334927		negative regulation of signaling	0.238599
IRAK2-201	1	ENST00000256458.4		TCGA-EE-A3AB-06A-11R-A18S-07	1		STE	0.3651	0.812198	0.888469	0.0061994	0.214587	0.94038		positive regulation of vasculature development	0.000386956		peptidyl-tyrosine autophosphorylation	6.31059e-07		regulation of cell migration	0.0249908		rhythmic process	0.0129547		regulation of chromatin organization	0.0337577		microtubule-based process	0.246958
FLT1-201	1	ENST00000282397.8		TCGA-EE-A3AG-06A-31R-A18S-07	1		TKL	0.109102	0.522182	0.402099	0.356101	0.798455	0.899315		regulation of protein phosphorylation	0.000413868		regulation of receptor signaling pathway via STAT	1.01352e-06		positive regulation of transmembrane receptor protein serine/threonine kinase signaling pathway	0.0252808		lung development	0.013661		regulation of primary metabolic process	0.0343454		sexual reproduction	0.246958
MAP3K5-201	1	ENST00000359015.4		TCGA-EE-A3JB-06A-11R-A21D-07	1										positive regulation of protein modification process	0.000483063		regulation of receptor signaling pathway via JAK-STAT	1.01352e-06		positive regulation of growth	0.0255174		respiratory tube development	0.013661		positive regulation of nucleobase-containing compound metabolic process	0.0360584		positive regulation of transcription by RNA polymerase II	0.254773
PDGFRA-201	1	ENST00000257290.9		TCGA-ER-A193-06A-12R-A18S-07	1										positive regulation of catalytic activity	0.000497429		positive regulation of receptor signaling pathway via STAT	1.03625e-06		positive regulation of transcription, DNA-templated	0.0257646		respiratory system development	0.013661		developmental growth involved in morphogenesis	0.0397335		regulation of cell migration	0.262712
MAST3-201	1	ENST00000262811.10		TCGA-ER-A19B-06A-11R-A18S-07	1										positive regulation of biological process	0.000527224		positive regulation of receptor signaling pathway via JAK-STAT	1.03625e-06		transmembrane receptor protein serine/threonine kinase signaling pathway	0.0269179		regulation of nucleobase-containing compound metabolic process	0.0136875		aromatic compound biosynthetic process	0.0444927		gamete generation	0.262818
MYLK-202	1	ENST00000354792.9		TCGA-ER-A19D-06A-11R-A18S-07	1										regulation of kinase activity	0.000529492		interspecies interaction between organisms	1.16287e-06		regionalization	0.0323261		gland development	0.0137759		nucleobase-containing compound biosynthetic process	0.0444927		cellular macromolecule localization	0.262818
MAP3K14-201	1	ENST00000344686.7		TCGA-ER-A19E-06A-11R-A18S-07	1		Batch								positive regulation of macromolecule metabolic process	0.000631546		positive regulation of cell activation	1.26006e-06		cell-cell junction organization	0.034623		embryonic morphogenesis	0.0137759		positive regulation of organelle organization	0.0462176		cellular protein localization	0.262818
TIE1-201	1	ENST00000372476.7		TCGA-ER-A19G-06A-11R-A18U-07	1										positive regulation of signal transduction	0.000634568		lymphocyte activation	1.26006e-06		cardiac chamber development	0.034623		positive regulation of programmed cell death	0.0148778		heterocycle biosynthetic process	0.0494689		negative regulation of signal transduction	0.275443
PRKD2-202	1	ENST00000433867.5		TCGA-ER-A19L-06A-12R-A18S-07	1			[,1]	[,2]	[,3]	[,4]				immune system process	0.000649617		regulation of cell activation	2.11829e-06		positive regulation of RNA biosynthetic process	0.0372104		regulation of localization	0.0154653		regulation of macromolecule metabolic process	0.0516343		cell cycle	0.279504
PRKACB-204	1	ENST00000370685.7		TCGA-ER-A2NC-06A-11R-A18T-07	1		A18	0.0241414	0.386378	8.46374e-05	0.999999				regulation of phosphorylation	0.000661346		B cell receptor signaling pathway	2.20929e-06		positive regulation of nucleic acid-templated transcription	0.0372104		positive regulation of ossification	0.0156972		carbohydrate homeostasis	0.0532035		regulation of cell growth	0.279626
GRK5-202	1	ENST00000392870.2		TCGA-ER-A3ET-06A-11R-A20F-07	1		A20	0.722023	0.352961	0.946184	0.395241				regulation of cell activation	0.000679793		regulation of leukocyte proliferation	2.88129e-06		macromolecule localization	0.0431961		anterior/posterior pattern specification	0.0156972		glucose homeostasis	0.0532035		nervous system process	0.279626
MYLK-220	1	ENST00000578202.1		TCGA-FR-A7U9-06A-11R-A352-07	1		A21	0.218641	0.902354	0.561108	0.725612				positive regulation of transferase activity	0.000787857		hemopoiesis	4.0569e-06		cellular component organization	0.0450655		regulation of bone mineralization	0.0156972		positive regulation of transcription by RNA polymerase II	0.054026		reproduction	0.288633
PDGFRB-201	1	ENST00000261799.8		TCGA-FS-A1YX-06A-11R-A18T-07	1		A23	0.836824	0.902354	0.26147	0.496261				positive regulation of cell communication	0.000827425		B cell activation	4.28188e-06		positive regulation of osteoblast differentiation	0.046518		epithelial cell differentiation	0.0158004		regulation of nucleobase-containing compound metabolic process	0.0554476		reproductive process	0.288633
JAK1-201	1	ENST00000342505.4		TCGA-FS-A1Z7-06A-11R-A18T-07	1		A24	0.730859	0.462293	1	0.358768				positive regulation of signaling	0.000827425		regulation of biological quality	5.0417e-06		cell fate commitment	0.046518		regulation of RNA metabolic process	0.0160424		positive regulation of cellular biosynthetic process	0.0558863		cellular component organization	0.296238
GRK2-201	1	ENST00000308595.9		TCGA-FS-A1ZC-06A-11R-A18T-07	1		A26	0.753997	0.19785	1	0.306256				regulation of response to external stimulus	0.000870462		regulation of lymphocyte activation	5.71812e-06		mesenchyme development	0.0495786		regulation of vesicle-mediated transport	0.0161355		organic cyclic compound biosynthetic process	0.0603315		negative regulation of intracellular signal transduction	0.297432
CSK-202	1	ENST00000439220.6		TCGA-FS-A1ZD-06A-11R-A18T-07	1		A27	1	0.770374	1	0.0598302				sprouting angiogenesis	0.00100269		positive regulation of leukocyte activation	6.29922e-06		regulation of supramolecular fiber organization	0.054026		positive regulation of neuron differentiation	0.0187591		regulation of extrinsic apoptotic signaling pathway	0.0606776		regulation of cell cycle phase transition	0.297432
MAPKAPK2-202	1	ENST00000367103.3		TCGA-FS-A1ZH-06A-11R-A18T-07	1		A31	1	0.352961	1	0.0343778				cellular response to chemical stimulus	0.00107114		regulation of mononuclear cell proliferation	7.70582e-06		positive regulation of RNA metabolic process	0.0562506		positive regulation of cell death	0.0189549		positive regulation of macromolecule biosynthetic process	0.0618329		cell division	0.297432
STK17B-205	2	ENST00000606789.1		TCGA-FS-A1ZJ-06A-12R-A18S-07	1		A32	1	0.528985	0.803311	0.248494				regulation of transferase activity	0.00116558		regulation of lymphocyte proliferation	7.70582e-06		cellular component organization or biogenesis	0.0563049		embryonic organ development	0.0190693		positive regulation of biosynthetic process	0.0649625		regulation of developmental growth	0.306726
FYN-226	2	ENST00000523570.5		TCGA-FS-A1ZM-06A-12R-A18S-07	1		A35	0.102778	0.462293	1	0.856386				positive regulation of response to external stimulus	0.00132811		lymphocyte differentiation	1.52364e-05		animal organ morphogenesis	0.0582431		positive regulation of gene expression	0.0203329		regulation of gene expression	0.0658336		establishment of localization	0.309185
FYN-206	2	ENST00000462598.7		TCGA-FS-A4F0-06A-11R-A24X-07	1		A37	0.895699	0.998668	0.52034	0.00925514				positive regulation of endothelial cell proliferation	0.00134266		regulation of leukocyte apoptotic process	1.64324e-05		embryonic organ morphogenesis	0.0597964		multi-multicellular organism process	0.0218662		regulation of cellular component organization	0.0707905		negative regulation of cell differentiation	0.316292
FGR-201	2	ENST00000374003.7		TCGA-GF-A3OT-06A-23R-A239-07	1		A38	1	0.508425	1	0.0257431				positive regulation of metabolic process	0.00135956		positive regulation of tyrosine phosphorylation of STAT protein	1.64324e-05		regulation of cysteine-type endopeptidase activity involved in apoptotic process	0.0597964		negative regulation of G1/S transition of mitotic cell cycle	0.0218662		regulation of interspecies interactions between organisms	0.074975		microtubule cytoskeleton organization	0.316292
FLT3-201	2	ENST00000241453.11		TCGA-GN-A266-06A-11R-A18T-07	1		A39	0.625228	0.314991	1	0.654969				regulation of phosphate metabolic process	0.00136171		regulation of tyrosine phosphorylation of STAT protein	1.64324e-05		positive regulation of ossification	0.0601689		negative regulation of cell cycle G1/S phase transition	0.0218662		regulation of viral process	0.074975		regulation of ion transport	0.316292
PDK1-208	2	ENST00000443353.5		TCGA-GN-A26A-06A-11R-A18T-07	1		A40	0.479173	0.566943	1	0.686477				system process	0.00142949		immune system development	1.85953e-05		mesenchymal cell differentiation	0.0601689		regulation of multicellular organismal process	0.0219705		positive regulation of histone modification	0.074975		peptidyl-serine modification	0.31883
MLKL-205	2	ENST00000573267.1		TCGA-W3-A825-06A-11R-A352-07	1										regulation of phosphorus metabolic process	0.00147099		hematopoietic or lymphoid organ development	1.85953e-05		anterior/posterior pattern specification	0.0601689		regulation of myeloid cell differentiation	0.0230235		positive regulation of autophagy	0.0770378		peptidyl-serine phosphorylation	0.31883
FYN-207	2	ENST00000462856.6		TCGA-W3-A828-06A-11R-A352-07	1		Region								cellular response to organic substance	0.00148805		regulation of body fluid levels	1.99969e-05		regulation of RNA splicing	0.0601689		positive regulation of cell development	0.0230852		regulation of chromosome organization	0.0788774		regulation of biological quality	0.322652
PTK2B-204	2	ENST00000412793.5		TCGA-W3-AA1V-06B-11R-A40A-07	1										regulation of protein modification process	0.00156483		regulation of leukocyte activation	2.5065e-05		regulation of bone mineralization	0.0601689		regulation of cell differentiation	0.0259754		cellular nitrogen compound biosynthetic process	0.0788774		cell migration	0.331
LCK-201	2	ENST00000333070.4		TCGA-WE-A8ZM-06A-11R-A37K-07	1			[,1]	[,2]	[,3]	[,4]				adaptive immune response	0.00157642		positive regulation of lymphocyte activation	3.02037e-05		positive regulation of nucleocytoplasmic transport	0.0601689		regulation of cellular localization	0.0288756		vesicle-mediated transport	0.0836396		tissue morphogenesis	0.336263
TXK-201	2	ENST00000264316.8		TCGA-WE-A8ZQ-06A-41R-A37K-07	1		Distant metastasis	0.922518	0.999803	0.301125	0.00480695				signal transduction	0.00167102		Fc receptor mediated stimulatory signaling pathway	3.27162e-05		positive regulation of leukocyte chemotaxis	0.0601689		regulation of developmental process	0.0300765		positive regulation of MAP kinase activity	0.0888037		small molecule metabolic process	0.336263
HCK-211	2	ENST00000639405.1		TCGA-YD-A9TA-06A-11R-A39D-07	1		No Data	1	1	1	0.060804				cell chemotaxis	0.00171804		Fc receptor signaling pathway	3.54448e-05		positive regulation of leukocyte migration	0.0601689		positive regulation of developmental process	0.0305292		neuron projection extension	0.0890518		regulation of cellular amide metabolic process	0.336263
PRKCQ-201	2	ENST00000263125.9		TCGA-3N-A9WC-06A-11R-A38C-07	2		Regional Lymph Node	0.994647	0.000131563	0.460265	0.923534				regulation of angiogenesis	0.0018252		regulation of cell population proliferation	4.167e-05		regulation of cytoskeleton organization	0.0647621		positive regulation of RNA metabolic process	0.0306114		regulation of TOR signaling	0.0890518		positive regulation of cell cycle	0.346685
PRKCQ-204	2	ENST00000610727.1		TCGA-BF-AAP0-06A-11R-A39D-07	2		Regional Skin	4.98293e-05	0.933075	0.818624	0.95228				regulation of MAP kinase activity	0.00195351		negative regulation of immune system process	4.54025e-05		gland development	0.0689306		cell cycle process	0.0306114		negative regulation of cell-cell adhesion	0.0890518		regulation of chromosome organization	0.346685
HCK-203	2	ENST00000375862.6		TCGA-D3-A1Q7-06A-11R-A18T-07	2										regulation of ERK1 and ERK2 cascade	0.00214698		regulation of cytokine production	4.73734e-05		embryonic morphogenesis	0.0689306		organelle organization	0.0321538		activation of MAPK activity	0.0900416		cellular nitrogen compound biosynthetic process	0.346685
BLK-205	2	ENST00000529894.1		TCGA-D3-A1QB-06A-11R-A18T-07	2		Mutation Subtype								regulation of vasculature development	0.00226436		coagulation	5.56759e-05		pattern specification process	0.0710617		positive regulation of neurogenesis	0.0324536		negative regulation of catalytic activity	0.0900416		regulation of transmembrane transport	0.346685
BLK-201	2	ENST00000259089.8		TCGA-D3-A2J8-06A-11R-A18T-07	2			[,1]	[,2]	[,3]	[,4]				signaling	0.00241172		hemostasis	5.56759e-05		positive regulation of chemotaxis	0.0710617		positive regulation of multicellular organismal process	0.0331647		regulation of organelle organization	0.0905417		organelle organization	0.34829
FGR-204	2	ENST00000399173.5		TCGA-D3-A2J9-06A-11R-A18T-07	2		BRAF_Hotspot_Mutants	0.00135485	0.350145	0.962615	0.949658				positive regulation of hydrolase activity	0.00241948		blood coagulation	5.56759e-05		embryo development	0.0712861		epithelium development	0.033327		regulation of cellular macromolecule biosynthetic process	0.0922972		cell morphogenesis	0.353775
FGR-203	2	ENST00000374005.7		TCGA-D3-A2JB-06A-11R-A18T-07	2		NF1_Any_Mutants	0.668839	0.399599	0.281474	0.861425				wound healing	0.00256971		positive regulation of leukocyte proliferation	5.65112e-05		cell population proliferation	0.0712976		roof of mouth development	0.0341846		negative regulation of hydrolase activity	0.0951739		transport	0.35395
MAP4K1-208	2	ENST00000589130.5		TCGA-D3-A2JH-06A-11R-A18T-07	2		No Data	0.986804	0.868466	0.99579	6.27694e-05				regulation of wound healing	0.00265071		negative regulation of lymphocyte activation	5.65112e-05		positive regulation of cellular biosynthetic process	0.0749998		chondrocyte differentiation	0.0341846		positive regulation of protein modification process	0.0958172		immune effector process	0.357407
PIM2-202	2	ENST00000442430.1		TCGA-D3-A2JO-06A-11R-A18S-07	2		RAS_Hotspot_Mutants	0.903494	0.939893	0.000441643	0.836236				positive regulation of phosphatidylinositol 3-kinase signaling	0.00265247		regulated exocytosis	7.11985e-05		regulation of cardiac muscle cell proliferation	0.0754842		negative regulation of cysteine-type endopeptidase activity	0.0341846		positive regulation of nitrogen compound metabolic process	0.0980868		regulation of mitotic cell cycle phase transition	0.357407
MAP4K1-210	2	ENST00000591517.5		TCGA-D3-A3BZ-06A-12R-A18S-07	2		Triple_WT	0.705707	0.0329951	0.430926	0.969644				positive regulation of intracellular signal transduction	0.00267483		immune effector process	7.24676e-05		cellular response to tumor necrosis factor	0.0754842		response to calcium ion	0.0341846		chromatin organization	0.107656		blood vessel morphogenesis	0.357407
ITK-201	2	ENST00000422843.7		TCGA-D3-A3C8-06A-12R-A18S-07	2										cellular response to stimulus	0.00270231		positive regulation of protein secretion	9.38178e-05		negative regulation of cellular response to growth factor stimulus	0.0754842		regulation of nucleotide metabolic process	0.0341846		positive regulation of cellular component organization	0.10856		macromolecule biosynthetic process	0.357407
LIMK1-208	2	ENST00000538333.3		TCGA-D3-A3CB-06A-11R-A18S-07	2										hematopoietic progenitor cell differentiation	0.00272579		positive regulation of peptide secretion	9.38178e-05		epithelial cell proliferation	0.0754842		regulation of purine nucleotide metabolic process	0.0341846		regulation of transcription by RNA polymerase II	0.110398		regulation of protein catabolic process	0.357407
PRKCB-201	2	ENST00000303531.11		TCGA-D3-A3CF-06A-11R-A18T-07	2		A18 samples more likely to be RAS mutants than others (p=0.0003842)								cell communication	0.00278613		response to external stimulus	0.000100289		mammary gland epithelium development	0.0754842		negative regulation of cysteine-type endopeptidase activity involved in apoptotic process	0.0341846		positive regulation of gene expression	0.111028		regulation of protein kinase B signaling	0.368438
HCK-207	2	ENST00000520553.5		TCGA-D3-A51F-06A-11R-A266-07	2										positive regulation of cellular protein metabolic process	0.00303089		regulation of protein secretion	0.000100819		amide transport	0.0821184		negative regulation of BMP signaling pathway	0.0341846		MAPK cascade	0.113378		response to radiation	0.368438
FYN-204	2	ENST00000368678.8		TCGA-D3-A51H-06A-12R-A266-07	2										regulation of multicellular organismal process	0.00303089		cell surface receptor signaling pathway	0.000109797		positive regulation of developmental growth	0.0833504		ribonucleoprotein complex biogenesis	0.0341846		positive regulation of protein metabolic process	0.114082		cellular macromolecule biosynthetic process	0.368438
ZAP70-202	2	ENST00000451498.2		TCGA-D3-A51J-06A-11R-A266-07	2		QoRTs scores								regulation of defense response	0.00349889		regulation of cell-cell adhesion	0.000111912		multicellular organism development	0.0843155		cellular response to chemical stimulus	0.0344915		regulation of autophagy	0.115537		posttranscriptional regulation of gene expression	0.368438
FGR-202	2	ENST00000374004.5		TCGA-D3-A5GR-06A-11R-A27Q-07	2										urogenital system development	0.0035721		peptidyl-tyrosine modification	0.000136375		positive regulation of macromolecule biosynthetic process	0.0852153		regulation of transcription, DNA-templated	0.034603		positive regulation of cellular metabolic process	0.11846		regulation of transcription by RNA polymerase II	0.369551
PRKCH-201	2	ENST00000332981.9		TCGA-D3-A8GD-06A-11R-A37K-07	2		[1] "1: QoRTs"								vascular endothelial growth factor receptor signaling pathway	0.0035721		peptidyl-tyrosine phosphorylation	0.000136375		positive regulation of cell population proliferation	0.0867137		regulation of nervous system development	0.0351302		regulation of macromolecule biosynthetic process	0.118849		organic cyclic compound biosynthetic process	0.379786
JAK2-201	2	ENST00000381652.3		TCGA-D9-A6E9-06A-12R-A311-07	2		Min. 1st Qu. Median Mean 3rd Qu. Max.								positive regulation of phospholipid metabolic process	0.0035721		positive regulation of T cell activation	0.000139538		system development	0.0893955		response to chemical	0.0356296		negative regulation of extrinsic apoptotic signaling pathway	0.119297		negative regulation of immune system process	0.379786
MLKL-202	2	ENST00000308807.11		TCGA-DA-A1HW-06A-11R-A18U-07	2		0.5200 0.5300 0.5300 0.5358 0.5400 0.5700								regulation of phospholipid metabolic process	0.0035721		regulation of cell shape	0.000147638		positive regulation of biosynthetic process	0.0906578		cell cycle arrest	0.0358109		positive regulation of protein localization to nucleus	0.119297		organic cyclic compound metabolic process	0.385799
MAP4K1-201	2	ENST00000396857.6		TCGA-DA-A1IB-06A-11R-A18S-07	2		[1] "2: QoRTs"								positive regulation of secretion by cell	0.0035721		regulation of inflammatory response to antigenic stimulus	0.000147638		regulation of biomineralization	0.0923515		biological phase	0.0358109		regulation of histone modification	0.119297		mitotic cell cycle	0.385799
PTK2B-205	2	ENST00000420218.3		TCGA-DA-A3F2-06A-11R-A20F-07	2		Min. 1st Qu. Median Mean 3rd Qu. Max.								regulation of response to stress	0.00363946		regulation of response to stimulus	0.000159295		positive regulation of reactive oxygen species metabolic process	0.0923515		mitotic cell cycle phase	0.0358109		regulation of molecular function	0.122314		cellular nitrogen compound metabolic process	0.385799
LYN-204	2	ENST00000520220.6		TCGA-DA-A3F8-06A-11R-A20F-07	2		0.5200 0.5300 0.5400 0.5438 0.5500 0.5900								positive regulation of cell motility	0.00364649		regulation of innate immune response	0.0001597		regulation of animal organ morphogenesis	0.0923515		positive regulation of cell morphogenesis involved in differentiation	0.0358109		negative regulation of metabolic process	0.125064		positive regulation of cellular component organization	0.388127
ZAP70-201	2	ENST00000264972.9		TCGA-EB-A44Q-06A-11R-A266-07	2		[1] "3: QoRTs"								positive regulation of locomotion	0.00364649		exocytosis	0.000189258		regulation of biomineral tissue development	0.0923515		regulation of ossification	0.0358109		regulation of epithelial cell proliferation	0.125386		regulation of anatomical structure size	0.39146
BTK-201	2	ENST00000308731.7		TCGA-EB-A5SG-06A-11R-A311-07	2		Min. 1st Qu. Median Mean 3rd Qu. Max.								positive regulation of cell migration	0.00364649		positive regulation of leukocyte cell-cell adhesion	0.000189258		positive regulation of protein localization to nucleus	0.0923515		cell cycle phase	0.0358109		positive regulation of protein serine/threonine kinase activity	0.130035		male gamete generation	0.39146
LYN-202	2	ENST00000519728.5		TCGA-EB-A5VV-06A-11R-A32P-07	2		0.5000 0.5100 0.5200 0.5173 0.5200 0.5300								cell surface receptor signaling pathway	0.00378764		platelet activation	0.000189258		regulation of leukocyte chemotaxis	0.0923515		cell cycle	0.036043		developmental cell growth	0.135287		regulation of Wnt signaling pathway	0.39146
JAK3-201	2	ENST00000458235.5		TCGA-EB-A6L9-06A-11R-A32P-07	2		[1] "4: QoRTs"								positive regulation of protein metabolic process	0.00378764		regulation of peptide secretion	0.000189258		regulation of organ growth	0.0966287		regulation of nucleic acid-templated transcription	0.037195		cell growth	0.135287		negative regulation of protein metabolic process	0.394099
IKBKE-203	2	ENST00000581977.6		TCGA-EE-A181-06A-11R-A18S-07	2		Min. 1st Qu. Median Mean 3rd Qu. Max.								regulation of protein metabolic process	0.00380642		regulation of response to external stimulus	0.000203042		cellular localization	0.0996517		skeletal system development	0.0375982		regulation of embryonic development	0.135287		movement of cell or subcellular component	0.402287
PRKCH-211	2	ENST00000555082.5		TCGA-EE-A183-06A-11R-A18S-07	2		0.5100 0.5300 0.5400 0.5521 0.5600 0.6500								regulation of catalytic activity	0.00380775		regulation of leukocyte mediated immunity	0.000222399		regulation of peptidase activity	0.10451		regulation of epithelial cell proliferation	0.0375982		regulation of cellular biosynthetic process	0.136053		negative regulation of cellular metabolic process	0.402287
STK17B-201	2	ENST00000263955.8		TCGA-EE-A29N-06A-12R-A18S-07	2										regulation of localization	0.00395891		negative regulation of leukocyte activation	0.000222399		reproductive structure development	0.10451		mesoderm development	0.038155		regulation of canonical Wnt signaling pathway	0.136178		axon guidance	0.403468
HCK-202	2	ENST00000375852.2		TCGA-EE-A29P-06A-11R-A18T-07	2		Sample Purity								regulation of coagulation	0.00407769		positive regulation of cell adhesion	0.000245352		reproductive system development	0.10451		regulation of osteoblast differentiation	0.038155		nucleic acid metabolic process	0.140712		morphogenesis of an epithelium	0.403468
LCK-202	2	ENST00000336890.9		TCGA-EE-A2A1-06A-11R-A18T-07	2										regulation of hemostasis	0.00407769		T cell receptor signaling pathway	0.000252104		cell junction organization	0.10451		regulation of RNA biosynthetic process	0.0399348		regulation of MAP kinase activity	0.147814		angiogenesis	0.403468
CSF1R-201	2	ENST00000286301.7		TCGA-EE-A2GE-06A-11R-A18T-07	2		[1] "Purity"								positive regulation of phospholipase C activity	0.00407769		positive regulation of cell-cell adhesion	0.000252104		mesoderm development	0.110644		positive regulation of neuron projection development	0.0400141		negative regulation of molecular function	0.147987		organonitrogen compound biosynthetic process	0.403468
PIM2-201	2	ENST00000376509.4		TCGA-EE-A2GK-06A-11R-A18S-07	2		Min. 1st Qu. Median Mean 3rd Qu. Max.								regulation of blood coagulation	0.00407769		regulation of hemopoiesis	0.000252837		regulation of osteoblast differentiation	0.110644		tissue development	0.0402357		regulation of biosynthetic process	0.149935		heterocycle biosynthetic process	0.403468
CDC42BPA-207	3	ENST00000441725.1		TCGA-EE-A2GL-06A-11R-A18S-07	2		0.4550 0.6408 0.7229 0.7335 0.8360 0.9521								positive regulation of defense response	0.0040878		response to stress	0.000269512		positive regulation of endothelial cell proliferation	0.110644		positive regulation of cellular process	0.0408498		positive regulation of protein phosphorylation	0.150249		regulation of DNA metabolic process	0.403468
JAK2-204	3	ENST00000636127.1		TCGA-EE-A2GT-06A-12R-A18S-07	2		[1] "Purity"								positive regulation of cellular component movement	0.00415235		positive regulation of response to external stimulus	0.000277576		placenta development	0.110644		positive regulation of nervous system development	0.0414567		autophagy	0.151747		neuron projection guidance	0.403468
WNK1-205	3	ENST00000534872.1		TCGA-EE-A2M8-06A-12R-A18S-07	2		Min. 1st Qu. Median Mean 3rd Qu. Max.								positive regulation of ERK1 and ERK2 cascade	0.00420868		immune response-regulating cell surface receptor signaling pathway involved in phagocytosis	0.000323047		endocrine system development	0.110644		embryo development ending in birth or egg hatching	0.0427388		process utilizing autophagic mechanism	0.151747		behavior	0.403468
HIPK1-207	3	ENST00000369561.8		TCGA-EE-A2MC-06A-12R-A18S-07	2		0.1224 0.3154 0.4212 0.4138 0.5199 0.6788								positive regulation of molecular function	0.00427909		Fc-gamma receptor signaling pathway involved in phagocytosis	0.000323047		response to tumor necrosis factor	0.110644		chordate embryonic development	0.0427388		positive regulation of macromolecule metabolic process	0.153613		cellular component morphogenesis	0.411049
WNK1-207	3	ENST00000535698.1		TCGA-EE-A2ME-06A-11R-A18T-07	2		[1] "Purity"								animal organ development	0.00439027		Fc-gamma receptor signaling pathway	0.000323047		regulation of cysteine-type endopeptidase activity	0.110854		positive regulation of growth	0.0443191		cellular biosynthetic process	0.159209		aromatic compound biosynthetic process	0.415819
IGF1R-207	3	ENST00000558898.1		TCGA-EE-A2MG-06A-11R-A18T-07	2		Min. 1st Qu. Median Mean 3rd Qu. Max.								positive regulation of secretion	0.00470488		regulation of leukocyte cell-cell adhesion	0.000330422		plasma membrane bounded cell projection assembly	0.110854		cellular response to stress	0.0444913		organic substance biosynthetic process	0.167166		regulation of proteolysis involved in cellular protein catabolic process	0.415819
FAM20B-202	3	ENST00000440702.5		TCGA-EE-A2MJ-06A-11R-A18S-07	2		0.5125 0.7461 0.8038 0.8048 0.8806 0.9764								response to oxygen-containing compound	0.00493574		positive regulation of defense response	0.000385942		cell projection assembly	0.110854		regulation of biosynthetic process	0.0448529		biosynthetic process	0.167166		nucleobase-containing compound biosynthetic process	0.415819
ACVR1C-204	3	ENST00000409680.7		TCGA-EE-A2MR-06A-11R-A18S-07	2		[1] "Purity"								positive regulation of cellular metabolic process	0.00519395		B cell differentiation	0.000402069		organonitrogen compound biosynthetic process	0.116759		regulation of cellular component movement	0.0448922		small GTPase mediated signal transduction	0.168603		negative regulation of mitotic cell cycle	0.415819
CAMK2G-208	3	ENST00000433289.5		TCGA-EE-A3JD-06A-11R-A20F-07	2		Min. 1st Qu. Median Mean 3rd Qu. Max. NA's								positive regulation of cytokine production	0.00520314		positive regulation of peptidyl-tyrosine phosphorylation	0.000426781		mitotic cell cycle phase transition	0.116969		positive regulation of biological process	0.045373		negative regulation of cell adhesion	0.168603		regulation of cellular protein catabolic process	0.415819
CLK4-214	3	ENST00000611575.4		TCGA-EE-A3JE-06A-11R-A20F-07	2		0.3148 0.6730 0.7913 0.7650 0.8604 0.9874 1								regulation of phosphatidylinositol 3-kinase signaling	0.00520314		regulation of response to biotic stimulus	0.000471064		regulation of developmental growth	0.116969		regulation of growth	0.0456012		regulation of response to DNA damage stimulus	0.168603		cellular aromatic compound metabolic process	0.419698
TTBK2-204	3	ENST00000566931.1		TCGA-EE-A3JH-06A-11R-A21D-07	2										positive regulation of protein secretion	0.00582302		regulation of apoptotic process	0.000521496		protein localization	0.118872		regulation of cell adhesion	0.0456012		positive regulation of canonical Wnt signaling pathway	0.168603		regulation of growth	0.419698
SCYL3-204	3	ENST00000423670.1		TCGA-ER-A195-06A-11R-A18U-07	2										regulation of phospholipase C activity	0.00582302		regulation of T cell activation	0.000543972		chemical homeostasis	0.124245		regulation of cell development	0.0463092		response to UV	0.168603		negative regulation of cellular protein metabolic process	0.419698
PKN2-202	3	ENST00000370513.9		TCGA-ER-A199-06A-11R-A18T-07	2										positive regulation of peptide secretion	0.00582302		protein autophosphorylation	0.000545436		endocytosis	0.125977		limbic system development	0.0478003		negative regulation of transcription by RNA polymerase II	0.168603		heterocycle metabolic process	0.419698
ACVR1-203	3	ENST00000410057.6		TCGA-ER-A19A-06A-21R-A18U-07	2										positive regulation of multicellular organismal process	0.00625979		positive regulation of cell communication	0.00058754		regulation of chemotaxis	0.125977		positive regulation of myeloid cell differentiation	0.0478003		activation of protein kinase activity	0.173386		central nervous system development	0.42846
TBCK-204	3	ENST00000394708.6		TCGA-ER-A19O-06A-11R-A18S-07	2										regulation of epithelial cell proliferation	0.00636181		positive regulation of signaling	0.00058754		cell cycle phase transition	0.128248		gastrulation	0.0478003		positive regulation of cellular process	0.173589		spermatogenesis	0.428522
PDIK1L-201	3	ENST00000374269.1		TCGA-ER-A19P-06A-11R-A18S-07	2										positive regulation of MAP kinase activity	0.0063801		positive regulation of biological process	0.000599287		nitrogen compound transport	0.129679		embryonic placenta development	0.0478003		signal transduction by protein phosphorylation	0.174488		regulation of signal transduction by p53 class mediator	0.428522
AAK1-212	3	ENST00000623317.3		TCGA-ER-A19S-06A-11R-A18U-07	2										MAPK cascade	0.00640276		cation transport	0.000624194		regulation of heart growth	0.130223		epithelial cell development	0.0478003		positive regulation of metabolic process	0.175445		organelle assembly	0.428522
INSR-201	3	ENST00000302850.9		TCGA-ER-A19W-06A-41R-A239-07	2										response to stimulus	0.00640358		negative regulation of cell activation	0.000624194		regulation of endothelial cell proliferation	0.130223		regionalization	0.0483445		regulation of intracellular transport	0.182391		cellular response to abiotic stimulus	0.428522
CIT-202	3	ENST00000392520.2		TCGA-ER-A1A1-06A-11R-A18U-07	2										positive regulation of nitrogen compound metabolic process	0.00657022		positive regulation of secretion by cell	0.000624194		cilium assembly	0.130223		regulation of G1/S transition of mitotic cell cycle	0.0483445		RNA metabolic process	0.182391		intracellular transport	0.428522
LATS1-202	3	ENST00000392273.7		TCGA-ER-A2NH-06A-11R-A18S-07	2										response to wounding	0.00667016		regulation of platelet activation	0.000648896		cilium organization	0.130223		regulation of endocytosis	0.0483445		regulation of Wnt signaling pathway	0.182391		negative regulation of cell cycle process	0.428522
IGF1R-219	3	ENST00000650285.1		TCGA-ER-A42L-06A-11R-A24X-07	2										regulation of protein kinase activity	0.00698892		regulation of myeloid leukocyte mediated immunity	0.000648896		skeletal system morphogenesis	0.130223		regulation of neurogenesis	0.0484843		regulation of protein localization to nucleus	0.185786		cellular response to environmental stimulus	0.428522
TGFBR1-203	3	ENST00000546584.1		TCGA-FR-A44A-06A-11R-A24X-07	2										regulation of signal transduction	0.00719075		regulation of programmed cell death	0.00072204		mammary gland development	0.130223		regulation of apoptotic process	0.0504159		developmental growth	0.194597		locomotion	0.431395
MAPK14-204	3	ENST00000468133.5		TCGA-FR-A729-06A-11R-A352-07	2										regulation of locomotion	0.00747335		leukocyte migration	0.000836884		regulation of cardiac muscle tissue growth	0.130223		positive regulation of protein metabolic process	0.0514124		positive regulation of cellular protein metabolic process	0.196557		mitotic cell cycle process	0.437336
SIK3-205	3	ENST00000446921.6		TCGA-FR-A7UA-06A-32R-A352-07	2										regulation of cell migration	0.00777914		negative regulation of immune response	0.000836884		regulation of endocytosis	0.130223		regulation of cell-matrix adhesion	0.052309		positive regulation of protein kinase activity	0.200208		positive regulation of transport	0.437336
RPS6KA1-220	3	ENST00000531382.5		TCGA-FR-A8YE-06A-11R-A37K-07	2										negative regulation of multicellular organismal process	0.00784632		positive regulation of secretion	0.000836884		viral process	0.140053		cell cycle G2/M phase transition	0.052309		negative regulation of apoptotic signaling pathway	0.203232		circulatory system process	0.441587
TNIK-210	3	ENST00000470834.5		TCGA-FS-A1Z4-06A-11R-A18T-07	2										positive regulation of protein kinase activity	0.00824151		regulation of cell death	0.00091418		nervous system development	0.141423		G2/M transition of mitotic cell cycle	0.052309		positive regulation of Wnt signaling pathway	0.203232		regulation of translation	0.441587
TRIM33-202	3	ENST00000369543.6		TCGA-FS-A4F8-06A-11R-A266-07	2										regulation of cellular protein metabolic process	0.00851489		regulation of coagulation	0.000987401		anatomical structure development	0.145024		regulation of neuron differentiation	0.0553107		positive regulation of signal transduction	0.204294		rhythmic process	0.441587
ABL2-206	3	ENST00000504405.5		TCGA-FW-A5DY-06A-11R-A311-07	2										regulation of response to stimulus	0.00857404		regulation of hemostasis	0.000987401		interferon-gamma-mediated signaling pathway	0.145222		positive regulation of nucleobase-containing compound metabolic process	0.0569548		regulation of apoptotic signaling pathway	0.207021		regulation of canonical Wnt signaling pathway	0.441587
ICK-202	3	ENST00000356971.3		TCGA-GF-A6C9-06A-11R-A311-07	2										regulation of innate immune response	0.00923234		regulation of blood coagulation	0.000987401		positive regulation of biomineralization	0.145222		negative regulation of transcription by RNA polymerase II	0.0599057		growth	0.207021		positive regulation of growth	0.441587
CDK17-202	3	ENST00000542666.5		TCGA-GN-A265-06A-21R-A18T-07	2										positive regulation of cell activation	0.00923234		positive regulation of immune effector process	0.000987401		smoothened signaling pathway	0.145222		regulation of cell cycle G1/S phase transition	0.0599057		cellular macromolecule biosynthetic process	0.207021		positive regulation of protein kinase B signaling	0.455023
MARK4-207	3	ENST00000590909.1		TCGA-GN-A9SD-06A-11R-A40A-07	2										regulation of response to wounding	0.00961887		regulation of defense response	0.00104717		positive regulation of cytosolic calcium ion concentration	0.145222		regulation of leukocyte differentiation	0.0619953		chromosome organization	0.207245		organic substance catabolic process	0.455023
DYRK1A-222	3	ENST00000647188.1		TCGA-HR-A2OH-06A-11R-A18U-07	2										regulation of protein serine/threonine kinase activity	0.00985815		transmembrane receptor protein tyrosine kinase signaling pathway	0.00106076		positive regulation of cardiac muscle cell proliferation	0.145222		positive regulation of transcription, DNA-templated	0.0632278		regulation of cellular catabolic process	0.209388		negative regulation of response to external stimulus	0.455023
COL4A3BP-222	3	ENST00000645483.1		TCGA-W3-AA1W-06A-11R-A38C-07	2										regulation of inflammatory response	0.0109743		wound healing	0.0011516		chondrocyte differentiation	0.145222		response to ionizing radiation	0.0636755		protein autophosphorylation	0.216202		regulation of epithelial cell proliferation	0.455023
DDR2-201	3	ENST00000367921.7		TCGA-WE-AAA4-06A-12R-A38C-07	2										positive regulation of epithelial cell proliferation	0.0118416		regulation of immune effector process	0.00141984		negative regulation of cysteine-type endopeptidase activity	0.145222		positive regulation of osteoblast differentiation	0.0636755		regulation of protein phosphorylation	0.219597		cell cycle checkpoint	0.455023
CSNK1G3-205	3	ENST00000510842.6		TCGA-Z2-AA3V-06A-11R-A39D-07	2										camera-type eye development	0.0118416		cellular calcium ion homeostasis	0.00143419		neuron projection organization	0.145222		regulation of cellular senescence	0.0636755		cellular catabolic process	0.219642		regulation of epithelial cell migration	0.455023
MAP3K2-202	3	ENST00000409179.2		TCGA-D3-A1Q3-06A-11R-A18T-07	3										regulation of endothelial cell migration	0.0118416		integrin-mediated signaling pathway	0.00143419		postsynapse organization	0.145222		cellular response to BMP stimulus	0.0636755		macromolecule biosynthetic process	0.219642		cellular process involved in reproduction in multicellular organism	0.455023
TRIM33-203	3	ENST00000448034.5		TCGA-D3-A1QA-06A-11R-A18T-07	3										positive regulation of lipid metabolic process	0.0118416		negative regulation of inflammatory response to antigenic stimulus	0.00143419		positive regulation of biomineral tissue development	0.145222		response to BMP	0.0636755		DNA metabolic process	0.220882		cell part morphogenesis	0.455423
TLK1-212	3	ENST00000521943.5		TCGA-D3-A8GC-06A-11R-A37K-07	3										interferon-gamma-mediated signaling pathway	0.0124267		signal transduction	0.00151248		negative regulation of cysteine-type endopeptidase activity involved in apoptotic process	0.145222		hematopoietic progenitor cell differentiation	0.0636755		positive regulation of binding	0.220882		nucleobase-containing compound metabolic process	0.455423
BRD4-205	3	ENST00000594841.5		TCGA-D3-A8GL-06A-11R-A37K-07	3										heart contraction	0.0124267		regulation of peptidyl-tyrosine phosphorylation	0.00155497		negative regulation of BMP signaling pathway	0.145222		regulation of cell aging	0.0636755		regulation of response to cytokine stimulus	0.220882		cell projection morphogenesis	0.46463
COL4A3BP-227	3	ENST00000646713.1		TCGA-D3-A8GM-06A-11R-A37K-07	3										regulation of tumor necrosis factor production	0.0124267		regulation of inflammatory response	0.00155497		positive regulation of bone mineralization	0.145222		regulation of protein deacetylation	0.0636755		positive regulation of cell communication	0.222287		neuron projection morphogenesis	0.46463
AAK1-202	3	ENST00000409068.5		TCGA-D9-A148-06A-11R-A18S-07	3										positive regulation of inflammatory response	0.0124267		response to stimulus	0.00167164		cellular ion homeostasis	0.150946		cartilage development	0.0636755		positive regulation of signaling	0.222287		plasma membrane bounded cell projection morphogenesis	0.46463
CDK12-209	3	ENST00000584632.5		TCGA-D9-A149-06A-11R-A18S-07	3										positive regulation of dephosphorylation	0.0124267		regulation of cell adhesion	0.00176299		ameboidal-type cell migration	0.150946		regulation of BMP signaling pathway	0.0636755		interspecies interaction between organisms	0.222862		regulation of cell junction assembly	0.468839
CAMKK2-208	3	ENST00000412367.6		TCGA-D9-A1JW-06A-11R-A18S-07	3										regulation of tumor necrosis factor superfamily cytokine production	0.0124267		phagocytosis	0.0018044		regulation of cardiac muscle tissue development	0.150946		BMP signaling pathway	0.0636755		regulation of protein kinase activity	0.223098		regulation of cellular component size	0.468839
POMK-201	3	ENST00000331373.9		TCGA-D9-A1X3-06A-11R-A18S-07	3										cellular response to nitrogen compound	0.0129254		regulation of hormone levels	0.0018044		cellular cation homeostasis	0.150946		gland morphogenesis	0.0636755		regulation of protein metabolic process	0.227518		positive regulation of cell cycle process	0.468839
BMPR2-204	3	ENST00000638587.1		TCGA-DA-A1I1-06A-12R-A18U-07	3										positive regulation of protein serine/threonine kinase activity	0.0135095		secretion by cell	0.00186749		positive regulation of mitotic cell cycle	0.150946		membrane docking	0.0636755		positive regulation of response to stimulus	0.237762		ephrin receptor signaling pathway	0.468839
PAK2-202	3	ENST00000426668.1		TCGA-DA-A3F3-06A-11R-A20F-07	3										positive regulation of lipase activity	0.0138585		export from cell	0.00186749		regulation of localization	0.154763		positive regulation of cell projection organization	0.0647621		second-messenger-mediated signaling	0.238682		regulation of ion transmembrane transport	0.468839
CDK17-203	3	ENST00000543119.6		TCGA-DA-A95X-06A-11R-A37K-07	3										kidney development	0.0138585		positive regulation of cellular process	0.00190034		cell cycle	0.157667		regulation of programmed cell death	0.0656259		activation of MAPKK activity	0.245391		organophosphate metabolic process	0.468839
CDK12-201	3	ENST00000430627.6		TCGA-EE-A180-06A-11R-A21D-07	3										renal system development	0.0138585		positive regulation of signal transduction	0.00190523		negative regulation of protein kinase activity	0.158688		regulation of cell motility	0.0658513		regulation of cell-cell adhesion	0.245391		blood circulation	0.468839
HIPK1-205	3	ENST00000369558.5		TCGA-EE-A184-06A-11R-A18S-07	3										positive regulation of phospholipase activity	0.0138585		cellular metal ion homeostasis	0.00200599		regulation of intracellular protein transport	0.158688		regulation of cellular biosynthetic process	0.0678626		positive regulation of biological process	0.248315		membrane organization	0.468839
SNRK-201	3	ENST00000296088.11		TCGA-EE-A185-06A-11R-A18S-07	3										regulation of cell communication	0.0140896		leukocyte degranulation	0.00200599		regulation of organelle organization	0.158972		regulation of hemopoiesis	0.0688447		positive regulation of MAPK cascade	0.261412		multicellular organismal process	0.472411
UHMK1-202	3	ENST00000489294.1		TCGA-EE-A20H-06A-11R-A18S-07	3										positive regulation of cell adhesion	0.0143836		cellular divalent inorganic cation homeostasis	0.00200599		positive regulation of nucleobase-containing compound metabolic process	0.158972		generation of neurons	0.0688451		regulation of catalytic activity	0.264248		cellular component organization or biogenesis	0.473591
AKT3-203	3	ENST00000366539.5		TCGA-EE-A20I-06A-11R-A18U-07	3										eye development	0.0143942		regulation of molecular function	0.00203339		intracellular protein transport	0.172668		response to inorganic substance	0.0717316		regulation of catabolic process	0.264584		developmental process involved in reproduction	0.473946
MAPK1-202	3	ENST00000398822.7		TCGA-EE-A29D-06A-11R-A18T-07	3										sensory system development	0.0143942		signaling	0.00203739		positive regulation of apoptotic signaling pathway	0.172668		negative regulation of cellular macromolecule biosynthetic process	0.0717316		regulation of protein serine/threonine kinase activity	0.269398		positive regulation of cellular component movement	0.473946
PRKD3-202	3	ENST00000379066.5		TCGA-EE-A29L-06A-12R-A18S-07	3										visual system development	0.0143942		positive regulation of intracellular signal transduction	0.00209993		myeloid leukocyte activation	0.172668		negative regulation of macromolecule biosynthetic process	0.0717316		negative regulation of cellular macromolecule biosynthetic process	0.271681		regulation of cellular response to stress	0.476867
CSNK2A1-204	4	ENST00000400227.8		TCGA-EE-A2GB-06A-11R-A18T-07	3										regulation of signaling	0.0149353		cell communication	0.0022919		carbohydrate metabolic process	0.172668		heart development	0.0721974		catabolic process	0.271681		nervous system development	0.479278
CDK14-204	4	ENST00000430760.5		TCGA-EE-A2GJ-06A-11R-A18U-07	3										positive regulation of cell population proliferation	0.0154566		positive regulation of cell population proliferation	0.00235949		regulation of protein localization to nucleus	0.172668		in utero embryonic development	0.0726445		negative regulation of macromolecule biosynthetic process	0.271681		ion transport	0.483046
CDK17-211	4	ENST00000552496.5		TCGA-EE-A2GN-06A-11R-A18S-07	3										signal transduction by protein phosphorylation	0.015859		regulation of protein transport	0.00245115		positive regulation of transmembrane transport	0.172668		positive regulation of apoptotic signaling pathway	0.0728188		T cell receptor signaling pathway	0.274538		organelle localization	0.483046
ABR-206	4	ENST00000570441.5		TCGA-EE-A2GR-06A-11R-A18S-07	3										hemopoiesis	0.0163825		regulation of establishment of protein localization	0.00245115		positive regulation of cell growth	0.172668		DNA repair	0.0728188		positive regulation of epithelial cell proliferation	0.274538		regulation of ubiquitin-dependent protein catabolic process	0.483046
TBCK-215	4	ENST00000509532.5		TCGA-EE-A2GU-06A-11R-A18T-07	3										peptidyl-tyrosine modification	0.016439		positive regulation of multicellular organismal process	0.00254439		cell junction assembly	0.172668		negative regulation of cell motility	0.0728188		negative regulation of macromolecule metabolic process	0.277467		carbohydrate derivative metabolic process	0.483046
CAMK2B-207	4	ENST00000358707.7		TCGA-EE-A2MD-06A-11R-A18T-07	3										peptidyl-tyrosine phosphorylation	0.016439		homeostasis of number of cells	0.00271943		positive regulation of gene expression	0.173798		negative regulation of protein binding	0.0728188		regulation of cellular response to stress	0.281831		positive regulation of DNA metabolic process	0.483046
AAK1-203	4	ENST00000409085.8		TCGA-EE-A2ML-06A-11R-A18S-07	3										G protein-coupled receptor signaling pathway	0.017297		calcium ion homeostasis	0.00271943		regulation of cellular component organization	0.17496		negative regulation of cell migration	0.0728188		negative regulation of multicellular organismal process	0.283847		forebrain development	0.483046
ABL2-203	4	ENST00000392043.3		TCGA-EE-A2MM-06A-11R-A18S-07	3										regulation of cell motility	0.0174126		positive regulation of phosphatidylinositol 3-kinase signaling	0.00279721		protein transport	0.17615		regulation of gene expression	0.0729421		regulation of binding	0.284981		response to light stimulus	0.483046
PDK1-207	4	ENST00000439519.1		TCGA-EE-A2MN-06A-11R-A18S-07	3										regulation of lipase activity	0.0175944		positive regulation of innate immune response	0.00279721		negative regulation of kinase activity	0.17615		regulation of cellular process	0.0737873		negative regulation of RNA biosynthetic process	0.292504		regulation of GTPase activity	0.483046
PRKAA2-201	4	ENST00000371244.8		TCGA-EE-A2MQ-06A-11R-A18S-07	3										synaptic signaling	0.0175944		response to wounding	0.00281241		regulation of endopeptidase activity	0.17615		cellular response to stimulus	0.0754575		positive regulation of intracellular transport	0.292504		regulation of metal ion transport	0.483046
CDK19-204	4	ENST00000457688.5		TCGA-EE-A3AA-06A-11R-A18S-07	3										positive regulation of lipid kinase activity	0.0175944		inflammatory response	0.00309866		regulation of phosphatidylinositol 3-kinase signaling	0.17615		regulation of cellular component organization	0.0761695		negative regulation of nucleic acid-templated transcription	0.292504		regulation of small molecule metabolic process	0.483046
NRK-201	4	ENST00000243300.13		TCGA-EE-A3AC-06A-11R-A18S-07	3										positive regulation of phosphatidylinositol 3-kinase activity	0.0175944		positive regulation of protein transport	0.00309866		positive regulation of cell cycle process	0.17615		positive regulation of cellular component organization	0.0764144		negative regulation of transcription, DNA-templated	0.292504		muscle structure development	0.483046
DDR1-256	4	ENST00000505066.5		TCGA-EE-A3AD-06A-11R-A18S-07	3										regulation of phosphatidylinositol 3-kinase activity	0.0175944		positive regulation of establishment of protein localization	0.00309866		cellular chemical homeostasis	0.17615		regulation of locomotion	0.0764681		positive regulation of cellular catabolic process	0.298358		epithelial tube morphogenesis	0.483046
BRAF-220	4	ENST00000646891.1		TCGA-EE-A3JI-06A-11R-A21D-07	3										regulation of lipid kinase activity	0.0175944		symbiotic process	0.00321394		positive regulation of heart growth	0.176822		positive regulation of nitrogen compound metabolic process	0.076497		negative regulation of intracellular signal transduction	0.298358		positive regulation of cell motility	0.483367
MAP2K5-206	4	ENST00000557869.2		TCGA-ER-A198-06A-11R-A18T-07	3										regulation of phospholipase activity	0.0175944		regulation of peptide transport	0.00321394		gastrulation	0.176822		cellular developmental process	0.0770383		positive regulation of phosphorylation	0.30148		positive regulation of locomotion	0.483367
PLK4-209	4	ENST00000513090.5		TCGA-ER-A19F-06A-11R-A18S-07	3										cardiac muscle cell development	0.017781		intracellular signal transduction	0.00382988		stem cell differentiation	0.176822		regulation of mitotic cell cycle	0.0783675		regulation of cellular localization	0.303449		positive regulation of cell migration	0.483367
CSNK1E-203	4	ENST00000396832.5		TCGA-ER-A19H-06A-12R-A18S-07	3										cardiac cell development	0.017781		regulation of response to stress	0.00394566		organelle localization by membrane tethering	0.176822		regulation of cell death	0.0790473		positive regulation of phosphorus metabolic process	0.308539		negative regulation of nitrogen compound metabolic process	0.484637
AAK1-201	4	ENST00000406297.7		TCGA-ER-A19J-06A-11R-A18S-07	3										embryo development	0.018347		response to cytokine	0.0040628		regulation of cytosolic calcium ion concentration	0.176822		mitotic cell cycle phase transition	0.0804833		positive regulation of phosphate metabolic process	0.308539		negative regulation of metabolic process	0.485369
CDK6-202	4	ENST00000424848.2		TCGA-ER-A19Q-06A-11R-A18U-07	3										regulation of cytokine production	0.0186382		ion transport	0.00414027		modulation by symbiont of host process	0.176822		regulation of biological process	0.0806336		activation of JUN kinase activity	0.310443		cell development	0.492319
MAP4K4-219	4	ENST00000625522.2		TCGA-ER-A2NE-06A-21R-A18T-07	3										cellular response to oxygen-containing compound	0.0188921		negative regulation of cell population proliferation	0.00414973		neutrophil degranulation	0.176822		response to oxygen-containing compound	0.081135		G1/S transition of mitotic cell cycle	0.310443		positive regulation of organelle organization	0.492891
STK25-211	4	ENST00000429279.5		TCGA-ER-A2NG-06A-11R-A18T-07	3										system development	0.0197211		regulation of secretion by cell	0.00420868		positive regulation of cysteine-type endopeptidase activity involved in apoptotic process	0.176822		positive regulation of cell-matrix adhesion	0.0816673		axonogenesis	0.311795		negative regulation of cell cycle phase transition	0.497655
NEK1-203	4	ENST00000507142.5		TCGA-FR-A3YN-06A-11R-A239-07	3										regulation of response to biotic stimulus	0.0203255		regulation of homotypic cell-cell adhesion	0.00433634		ciliary basal body-plasma membrane docking	0.176822		thymus development	0.0816673		positive regulation of molecular function	0.317207		mitotic cell cycle checkpoint	0.497655
FES-207	4	ENST00000444422.2		TCGA-FS-A1YW-06A-11R-A18T-07	3										positive regulation of transport	0.021112		positive regulation of cytosolic calcium ion concentration	0.00433634		positive regulation of cardiac muscle tissue growth	0.176822		regulation of muscle adaptation	0.0816673		purine ribonucleoside biosynthetic process	0.319848		regulation of microtubule-based process	0.497655
CAMK4-210	4	ENST00000512453.5		TCGA-FS-A1Z0-06A-11R-A18T-07	3										regulation of cytokine-mediated signaling pathway	0.021909		myeloid cell homeostasis	0.00433634		negative regulation of endopeptidase activity	0.176822		male sex differentiation	0.0816673		UTP metabolic process	0.319848		negative regulation of catabolic process	0.497655
MAP2K6-206	4	ENST00000590474.6		TCGA-FS-A1Z3-06A-11R-A18T-07	3										positive regulation of ion transport	0.021909		negative regulation of hemopoiesis	0.00433634		male gonad development	0.176822		regulation of myeloid leukocyte differentiation	0.0816673		CTP metabolic process	0.319848		cognition	0.497655
TRRAP-201	4	ENST00000355540.7		TCGA-FS-A1ZA-06A-11R-A18T-07	3										immune response	0.022841		regulation of T cell proliferation	0.00433634		development of primary male sexual characteristics	0.176822		mitotic cell cycle process	0.0826762		response to fibroblast growth factor	0.319848		macromolecule catabolic process	0.497655
DCLK2-201	4	ENST00000296550.11		TCGA-FS-A1ZE-06A-11R-A18T-07	3										response to nitrogen compound	0.0232467		regulation of adaptive immune response based on somatic recombination of immune receptors built from immunoglobulin superfamily domains	0.00433634		negative regulation of peptidase activity	0.176822		neurogenesis	0.0834575		tissue homeostasis	0.319848		learning or memory	0.497655
MAPK8-215	4	ENST00000476134.1		TCGA-FS-A1ZG-06A-11R-A18T-07	3										cellular response to chemical stress	0.0237267		cellular ion homeostasis	0.00463612		female pregnancy	0.176822		nervous system development	0.0860347		regulation of endothelial cell apoptotic process	0.319848		regulation of macromolecule metabolic process	0.501937
CAMK2D-204	4	ENST00000394522.7		TCGA-FS-A1ZK-06A-11R-A18T-07	3										regulation of cellular component movement	0.0239189		positive regulation of lipid kinase activity	0.00463612		cellular macromolecule localization	0.178431		negative regulation of locomotion	0.087046		positive regulation of organelle assembly	0.319848		negative regulation of cell cycle	0.502517
WEE1-204	4	ENST00000524612.5		TCGA-FS-A1ZQ-06A-11R-A18U-07	3										blood circulation	0.0242277		positive regulation of phosphatidylinositol 3-kinase activity	0.00463612		cellular protein localization	0.178431		negative regulation of cellular component movement	0.087046		glycosyl compound biosynthetic process	0.319848		endocytosis	0.512674
NEK1-207	4	ENST00000511633.5		TCGA-FS-A1ZS-06A-12R-A18T-07	3										heart process	0.0242332		regulation of phosphatidylinositol 3-kinase activity	0.00463612		peptidyl-threonine modification	0.180473		regulation of cysteine-type endopeptidase activity involved in apoptotic process	0.087046		negative regulation of reproductive process	0.319848		response to insulin	0.512674
ACVR2A-201	4	ENST00000241416.11		TCGA-FS-A1ZT-06A-11R-A18U-07	3										cellular response to interferon-gamma	0.0242332		regulation of lipid kinase activity	0.00463612		peptidyl-threonine phosphorylation	0.180473		negative regulation of proteolysis	0.087046		CTP biosynthetic process	0.319848		regulation of chemotaxis	0.512674
BMPR1A-202	4	ENST00000480152.2		TCGA-FS-A1ZZ-06A-11R-A18S-07	3										striated muscle cell development	0.0242332		regulation of exocytosis	0.00463612		organic substance transport	0.187443		positive regulation of RNA biosynthetic process	0.0872755		UTP biosynthetic process	0.319848		regulation of synapse organization	0.512674
CAMK2D-202	4	ENST00000342666.9		TCGA-FW-A3R5-06A-11R-A239-07	3										muscle cell development	0.0242332		positive regulation of endopeptidase activity	0.00463612		regulation of protein localization	0.191983		positive regulation of nucleic acid-templated transcription	0.0872755		pyrimidine nucleotide biosynthetic process	0.319848		regulation of synapse structure or activity	0.512674
ROCK1-201	4	ENST00000399799.2		TCGA-FW-A3TV-06A-11R-A239-07	3										negative regulation of cellular protein localization	0.0242332		T cell activation	0.00463612		symbiotic process	0.192135		biological regulation	0.0880587		pyrimidine nucleotide metabolic process	0.319848		positive regulation of epithelial cell migration	0.512674
MAPK9-202	4	ENST00000347470.8		TCGA-GN-A268-06A-11R-A18T-07	3										regulation of platelet activation	0.0242332		cellular cation homeostasis	0.00463612		positive regulation of transcription by RNA polymerase II	0.192135		system development	0.0896471		negative regulation of blood vessel morphogenesis	0.319848		regulation of proteasomal protein catabolic process	0.512674
EIF2AK3-201	4	ENST00000303236.7		TCGA-GN-A26D-06A-11R-A18T-07	3										response to interferon-gamma	0.0242332		regulation of wound healing	0.00463612		peptide transport	0.194261		cell cycle phase transition	0.0898434		negative regulation of cysteine-type endopeptidase activity	0.319848		regulation of mitotic cell cycle	0.522064
FGFR1-201	4	ENST00000326324.10		TCGA-OD-A75X-06A-12R-A32P-07	3										positive regulation of developmental process	0.0253455		regulation of regulated secretory pathway	0.00463612		regulation of muscle tissue development	0.195242		cell division	0.0898434		GTP biosynthetic process	0.319848		regulation of cell-matrix adhesion	0.528116
CDK19-202	4	ENST00000368911.7		TCGA-WE-A8ZO-06A-11R-A37K-07	3										regulation of cell adhesion	0.025536		divalent inorganic cation homeostasis	0.00463612		regulation of muscle organ development	0.195242		cell differentiation	0.090746		cellular response to fibroblast growth factor stimulus	0.319848		lipid metabolic process	0.528116
ACVR2B-201	4	ENST00000352511.4		TCGA-WE-A8ZR-06A-11R-A37K-07	3										positive regulation of endothelial cell migration	0.0268245		cytokine-mediated signaling pathway	0.00469018		carbohydrate derivative biosynthetic process	0.195242		positive regulation of macromolecule metabolic process	0.0933068		negative regulation of vasculature development	0.319848		negative regulation of mitotic cell cycle phase transition	0.528116
MAPK9-205	4	ENST00000397072.7		TCGA-WE-A8ZY-06A-11R-A37K-07	3										regulation of intracellular signal transduction	0.0269015		secretion	0.00486441		regulation of striated muscle tissue development	0.195242		regulation of transport	0.0937084		guanosine-containing compound biosynthetic process	0.319848		cell cycle G2/M phase transition	0.528116
CHEK2-208	4	ENST00000404276.6		TCGA-3N-A9WB-06A-11R-A38C-07	4										developmental process	0.0275046		positive regulation of cytokine production	0.00496296		striated muscle tissue development	0.195242		regulation of macromolecule biosynthetic process	0.0940574		negative regulation of translation	0.319848		regulation of nuclear division	0.528116
ABR-201	4	ENST00000291107.6		TCGA-3N-A9WD-06A-11R-A38C-07	4										tissue development	0.0278271		regulation of phosphatidylinositol 3-kinase signaling	0.00496296		regulation of leukocyte migration	0.195242		regulation of anatomical structure morphogenesis	0.0946525		peptidyl-serine autophosphorylation	0.319848		regulation of transporter activity	0.528116
STK16-205	4	ENST00000409743.1		TCGA-D3-A1Q1-06A-21R-A18T-07	4										regulation of epithelial cell migration	0.0282881		positive regulation of response to biotic stimulus	0.00496296		regulation of transcription, DNA-templated	0.20115		regulation of endopeptidase activity	0.0967891		negative regulation of protein-containing complex assembly	0.319848		regulation of microtubule cytoskeleton organization	0.528116
MAP3K20-201	4	ENST00000338983.7		TCGA-D3-A1Q9-06A-11R-A18T-07	4										heart development	0.0297228		peptidyl-amino acid modification	0.00531865		activation of MAPKK activity	0.203226		negative regulation of cellular response to growth factor stimulus	0.101601		negative regulation of angiogenesis	0.319848		response to oxygen levels	0.528116
TLK1-205	4	ENST00000431350.6		TCGA-D3-A2J6-06A-11R-A18T-07	4										tissue morphogenesis	0.0302106		myeloid leukocyte activation	0.00587056		regulation of growth	0.203815		regulation of stress fiber assembly	0.101601		negative regulation of cysteine-type endopeptidase activity involved in apoptotic process	0.319848		positive regulation of epithelial cell proliferation	0.528116
CDK14-202	4	ENST00000380050.7		TCGA-D3-A2J7-06A-11R-A18T-07	4										cardiac muscle cell differentiation	0.0317915		metal ion homeostasis	0.00587056		heart development	0.206254		negative regulation of transmembrane receptor protein serine/threonine kinase signaling pathway	0.101601		pyrimidine ribonucleotide biosynthetic process	0.319848		plasma membrane bounded cell projection assembly	0.528116
CAMKK2-205	4	ENST00000392474.6		TCGA-D3-A2JC-06A-11R-A18T-07	4										regulation of epithelial cell apoptotic process	0.0317915		positive regulation of phospholipid metabolic process	0.00587056		neutrophil mediated immunity	0.209398		regulation of actin filament bundle assembly	0.101601		pyrimidine ribonucleotide metabolic process	0.319848		G2/M transition of mitotic cell cycle	0.528116
AAK1-211	4	ENST00000606389.5		TCGA-D3-A2JD-06A-11R-A18T-07	4										regulation of protein secretion	0.0323579		regulation of phospholipid metabolic process	0.00587056		cellular response to BMP stimulus	0.209398		protein stabilization	0.101601		pyrimidine ribonucleoside triphosphate biosynthetic process	0.319848		regulation of cation transmembrane transport	0.528116
FGFR1-209	4	ENST00000397113.6		TCGA-D3-A2JE-06A-11R-A37K-07	4										supramolecular fiber organization	0.0323579		regulation of cellular localization	0.00589099		response to BMP	0.209398		positive regulation of axonogenesis	0.101601		pyrimidine ribonucleoside triphosphate metabolic process	0.319848		regulation of endothelial cell migration	0.528116
MAP4K4-209	4	ENST00000421882.5		TCGA-D3-A2JF-06A-11R-A18S-07	4										regulation of response to cytokine stimulus	0.0323579		enzyme linked receptor protein signaling pathway	0.00619831		neutrophil activation involved in immune response	0.209398		digestive system development	0.101601		purine ribonucleoside triphosphate biosynthetic process	0.319848		cell projection assembly	0.528116
NRBP1-201	4	ENST00000233557.7		TCGA-D3-A2JG-06A-11R-A18T-07	4										muscle tissue development	0.0323579		regulation of multicellular organismal process	0.00623546		modulation of process of other organism involved in symbiotic interaction	0.209398		T cell differentiation	0.101601		ribonucleoside triphosphate biosynthetic process	0.319848		negative regulation of growth	0.528116
MAPK9-203	4	ENST00000393360.7		TCGA-D3-A2JK-06A-11R-A18S-07	4										regulation of anatomical structure morphogenesis	0.032443		calcium ion transport	0.00630347		cellular response to interferon-gamma	0.209398		calcium-mediated signaling	0.101601		nucleoside biosynthetic process	0.319848		cell cycle process	0.540299
INSR-202	4	ENST00000341500.9		TCGA-D3-A2JL-06A-11R-A18S-07	4										circulatory system process	0.0327638		leukocyte homeostasis	0.00630347		lipopolysaccharide-mediated signaling pathway	0.209398		morphogenesis of a branching epithelium	0.101601		histone-serine phosphorylation	0.319848		regulation of cell cycle	0.541644
PKDCC-201	4	ENST00000294964.5		TCGA-D3-A2JN-06A-11R-A18S-07	4										regulation of molecular function	0.0338253		divalent metal ion transport	0.00630347		cartilage development	0.209398		pattern specification process	0.102534		pyrimidine nucleoside triphosphate biosynthetic process	0.319848		regulation of cell cycle G2/M phase transition	0.543991
SLK-201	4	ENST00000335753.8		TCGA-D3-A2JP-06A-11R-A18S-07	4										cellular response to growth factor stimulus	0.0339047		leukocyte proliferation	0.00630347		modulation of process of other organism	0.209398		DNA metabolic process	0.102534		pyrimidine nucleoside triphosphate metabolic process	0.319848		phagocytosis	0.543991
SRPK1-202	4	ENST00000361690.7		TCGA-D3-A3C1-06A-12R-A18S-07	4										sensory organ development	0.0341142		regulation of cytosolic calcium ion concentration	0.00630347		granulocyte activation	0.209398		response to drug	0.102534		purine nucleoside triphosphate biosynthetic process	0.319848		exocytosis	0.543991
CAMK1-201	4	ENST00000256460.7		TCGA-D3-A3C3-06A-12R-A18S-07	4										cellular response to oxidative stress	0.0341142		regulation of sequestering of calcium ion	0.00630347		positive regulation of cardiac muscle tissue development	0.209398		regulation of cell cycle	0.104776		nucleoside triphosphate biosynthetic process	0.319848		positive regulation of chromosome organization	0.543991
MAP4K4-201	4	ENST00000302217.9		TCGA-D3-A3C6-06A-12R-A18U-07	4										anatomical structure morphogenesis	0.0341676		regulation of leukocyte degranulation	0.00630347		regulation of BMP signaling pathway	0.209398		regulation of organelle organization	0.107907		ribonucleoside biosynthetic process	0.319848		negative regulation of nervous system development	0.543991
STK4-202	4	ENST00000372806.7		TCGA-D3-A3C7-06A-11R-A18U-07	4										transmembrane receptor protein tyrosine kinase signaling pathway	0.0344853		regulation of calcium ion transport into cytosol	0.00630347		BMP signaling pathway	0.209398		regulation of cellular macromolecule biosynthetic process	0.109117		purine nucleoside biosynthetic process	0.319848		positive regulation of cytoskeleton organization	0.543991
RIOK1-202	4	ENST00000379834.6		TCGA-D3-A3CC-06A-11R-A18S-07	4										immune system development	0.0371906		regulation of adaptive immune response	0.00630347		epidermis development	0.209398		positive regulation of catabolic process	0.110375		cyclic-nucleotide-mediated signaling	0.319848		regulation of dendrite development	0.543991
MAP2K1-201	4	ENST00000307102.9		TCGA-D3-A3CE-06A-11R-A18S-07	4										animal organ morphogenesis	0.0371906		divalent inorganic cation transport	0.00630347		positive regulation of organ growth	0.209398		negative regulation of biosynthetic process	0.110375		negative regulation of hemopoiesis	0.319848		cell-substrate adhesion	0.543991
MAP4K4-221	4	ENST00000634702.1		TCGA-D3-A3ML-06A-11R-A21D-07	4										hematopoietic or lymphoid organ development	0.0371906		regulation of protein localization	0.0068179		insulin receptor signaling pathway	0.209398		negative regulation of cellular biosynthetic process	0.110375		cellular response to UV	0.319848		negative regulation of defense response	0.543991
MAP2K1-203	4	ENST00000566326.1		TCGA-D3-A3MR-06A-11R-A21D-07	4										response to inorganic substance	0.0383378		cell differentiation	0.00710966		neutrophil activation	0.209398		response to stress	0.110602		regulation of sprouting angiogenesis	0.319848		negative regulation of cell development	0.543991
PRKDC-206	4	ENST00000536429.1		TCGA-D3-A3MU-06A-11R-A21D-07	4										regulation of body fluid levels	0.0383378		regulation of myeloid cell differentiation	0.00730875		membrane docking	0.209398		animal organ morphogenesis	0.111819		nucleobase-containing small molecule biosynthetic process	0.319848		regulation of organ growth	0.543991
PAK2-201	4	ENST00000327134.7		TCGA-D3-A51E-06A-11R-A266-07	4										regulation of DNA biosynthetic process	0.0385214		leukocyte activation involved in immune response	0.00730875		response to interferon-gamma	0.209398		regulation of mitotic cell cycle phase transition	0.111889		regulation of protein modification process	0.324257		platelet activation	0.543991
MAP2K5-204	5	ENST00000395476.6		TCGA-D3-A51K-06A-11R-A266-07	4										negative regulation of binding	0.0385214		cell activation involved in immune response	0.00730875		regulation of nucleic acid-templated transcription	0.209719		regulation of cell morphogenesis involved in differentiation	0.111889		positive regulation of catabolic process	0.325274		regulation of metabolic process	0.546225
MAPK7-204	5	ENST00000395604.7		TCGA-D3-A51N-06A-11R-A266-07	4										retina development in camera-type eye	0.0404476		cellular response to cytokine stimulus	0.00750331		cell projection organization	0.211058		regulation of cellular response to stress	0.116154		regulation of cytokine production	0.325274		head development	0.552079
CAMKK2-216	5	ENST00000545538.5		TCGA-D3-A51T-06A-11R-A266-07	4										cellular response to tumor necrosis factor	0.0404476		cellular response to stimulus	0.00750891		regulation of canonical Wnt signaling pathway	0.212952		regulation of hydrolase activity	0.116583		regulation of cell growth	0.325274		cell morphogenesis involved in differentiation	0.552079
TNK2-208	5	ENST00000428187.5		TCGA-D3-A5GL-06A-11R-A27Q-07	4										regulation of developmental process	0.041833		vesicle-mediated transport	0.00824088		regulation of RNA biosynthetic process	0.218474		regulation of extrinsic apoptotic signaling pathway	0.119214		cell morphogenesis involved in neuron differentiation	0.325274		negative regulation of catalytic activity	0.552079
ARAF-201	5	ENST00000290277.10		TCGA-D3-A5GN-06A-11R-A27Q-07	4			MAP2K5-204	ENST00000395476.6						regulation of peptide secretion	0.045322		establishment of localization in cell	0.00824734		regulation of actin filament organization	0.218526		positive regulation of developmental growth	0.119214		negative regulation of biosynthetic process	0.325274		tube morphogenesis	0.552079
MAP3K6-202	5	ENST00000374040.7		TCGA-D3-A5GO-06A-12R-A27Q-07	4			MAPK7-204	ENST00000395604.7						regulation of nitrogen compound metabolic process	0.048197		regulation of calcium ion transmembrane transport	0.00872686		regulation of reactive oxygen species metabolic process	0.218526		regulation of protein stability	0.119214		negative regulation of cellular biosynthetic process	0.325274		positive regulation of cell development	0.552079
MAP2K7-201	5	ENST00000397979.3		TCGA-D3-A5GS-06A-11R-A27Q-07	4			CAMKK2-216	ENST00000545538.5						response to growth factor	0.0483583		cytokine production	0.00872686		cellular lipid metabolic process	0.218526		negative regulation of binding	0.119214		regulation of vesicle-mediated transport	0.325274		endomembrane system organization	0.560311
MAPKAPK3-208	5	ENST00000621469.4		TCGA-D3-A5GU-06A-11R-A27Q-07	4			TNK2-208	ENST00000428187.5						regulation of lipid metabolic process	0.0487861		negative regulation of inflammatory response	0.00896448		supramolecular fiber organization	0.218526		regulation of nitrogen compound metabolic process	0.120416		cell cycle G1/S phase transition	0.328319		response to metal ion	0.560311
ULK1-201	5	ENST00000321867.5		TCGA-D3-A8GB-06A-11R-A37K-07	4			ARAF-201	ENST00000290277.10						regulation of DNA metabolic process	0.0487861		response to drug	0.00896448		myeloid cell differentiation	0.218526		positive regulation of metabolic process	0.121201		positive regulation of DNA metabolic process	0.328319		biological phase	0.560311
BCKDK-201	5	ENST00000219794.10		TCGA-D3-A8GI-06A-11R-A37K-07	4			MAP3K6-202	ENST00000374040.7						muscle contraction	0.0501796		myeloid cell differentiation	0.00896448		muscle tissue development	0.218526		nucleic acid metabolic process	0.121531		response to light stimulus	0.328319		cellular response to insulin stimulus	0.560311
CSK-201	5	ENST00000220003.13		TCGA-D3-A8GJ-06A-11R-A37K-07	4			MAP2K7-201	ENST00000397979.3						positive regulation of cysteine-type endopeptidase activity	0.0501796		regulation of signal transduction	0.00921428		regulation of developmental process	0.223685		muscle contraction	0.12328		response to other organism	0.333359		regulation of DNA biosynthetic process	0.560311
BRD4-201	5	ENST00000263377.6		TCGA-D3-A8GK-06A-11R-A37K-07	4			MAPKAPK3-208	ENST00000621469.4						positive regulation of cell junction assembly	0.0501796		cellular response to lipid	0.00934361		intracellular transport	0.232151		regulation of lymphocyte differentiation	0.12328		response to external biotic stimulus	0.333359		regulation of carbohydrate metabolic process	0.560311
CDK16-220	5	ENST00000523344.5		TCGA-D3-A8GN-06A-11R-A37K-07	4			ULK1-201	ENST00000321867.5						regulation of focal adhesion assembly	0.0501796		regulation of secretion	0.00934361		cellular response to growth factor stimulus	0.232716		regulation of actomyosin structure organization	0.12328		nucleobase-containing compound metabolic process	0.33806		positive regulation of developmental growth	0.560311
CDK11B-203	5	ENST00000341832.10		TCGA-D3-A8GO-06A-11R-A37K-07	4			BCKDK-201	ENST00000219794.10						positive regulation of reactive oxygen species metabolic process	0.0501796		viral process	0.00934361		anatomical structure formation involved in morphogenesis	0.232716		morphogenesis of a branching structure	0.12328		regulation of protein transport	0.338778		mitotic cell cycle phase	0.560311
MAPKAPK3-201	5	ENST00000357955.6		TCGA-D3-A8GP-06A-11R-A37K-07	4			CSK-201	ENST00000220003.13						positive regulation of smooth muscle cell proliferation	0.0501796		cellular developmental process	0.0103324		actin cytoskeleton organization	0.236115		regulation of focal adhesion assembly	0.12328		regulation of establishment of protein localization	0.338778		DNA integrity checkpoint	0.560311
STK11-201	5	ENST00000326873.11		TCGA-D3-A8GR-06A-11R-A37K-07	4			BRD4-201	ENST00000263377.6						regulation of cell-substrate junction assembly	0.0501796		positive regulation of peptidase activity	0.0108506		generation of neurons	0.236897		regulation of cell-substrate junction assembly	0.12328		regulation of cellular protein metabolic process	0.345817		response to decreased oxygen levels	0.560311
ADCK2-201	5	ENST00000072869.8		TCGA-D3-A8GS-06A-12R-A37K-07	4			CDK16-220	ENST00000523344.5						cellular response to hydrogen peroxide	0.0501796		regulation of lipid metabolic process	0.0109033		regulation of extrinsic apoptotic signaling pathway	0.242381		regulation of oxidoreductase activity	0.12328		positive regulation of macroautophagy	0.352113		negative regulation of cellular catabolic process	0.560311
RPS6KA4-201	5	ENST00000334205.8		TCGA-D3-A8GV-06A-11R-A37K-07	4			CDK11B-203	ENST00000341832.10						regulation of cell-substrate junction organization	0.0501796		positive regulation of hydrolase activity	0.0111868		positive regulation of peptidase activity	0.242381		regulation of cell-substrate junction organization	0.12328		limbic system development	0.352113		DNA damage checkpoint	0.560311
CLK3-201	5	ENST00000345005.8		TCGA-D9-A1JX-06A-11R-A18S-07	4			MAPKAPK3-201	ENST00000357955.6						cardiocyte differentiation	0.0501796		regulation of actin cytoskeleton reorganization	0.0116292		regulation of cellular response to heat	0.24256		connective tissue development	0.12328		regulation of oxidative stress-induced cell death	0.352113		second-messenger-mediated signaling	0.560311
DAPK3-201	5	ENST00000301264.7		TCGA-D9-A3Z1-06A-11R-A239-07	4			STK11-201	ENST00000326873.11						regulation of hydrolase activity	0.0503896		regulation of insulin secretion	0.0116292		positive regulation of muscle tissue development	0.24256		cellular protein modification process	0.124401		regulation of muscle contraction	0.352113		cell cycle phase	0.560311
CSNK1G2-201	5	ENST00000255641.12		TCGA-D9-A3Z3-06A-11R-A239-07	4			ADCK2-201	ENST00000072869.8						regulation of biological quality	0.0515875		cell population proliferation	0.0117869		positive regulation of muscle organ development	0.24256		cellular protein metabolic process	0.124401		GTP metabolic process	0.352113		regulation of immune effector process	0.560311
GTF2F1-201	5	ENST00000394456.9		TCGA-D9-A4Z6-06A-12R-A266-07	4			RPS6KA4-201	ENST00000334205.8						regulation of cell population proliferation	0.0520844		homeostatic process	0.0128013		thymus development	0.24256		macromolecule modification	0.124401		embryonic placenta development	0.352113		regulation of cytoskeleton organization	0.562257
NRBP1-203	5	ENST00000379852.7		TCGA-D9-A6EA-06A-11R-A311-07	4			CLK3-201	ENST00000345005.8						anatomical structure development	0.0527424		regulation of response to wounding	0.0129792		regulation of insulin secretion	0.24256		protein modification process	0.124401		positive regulation of cell cycle phase transition	0.352113		regulation of primary metabolic process	0.562919
TRIM28-201	5	ENST00000253024.9		TCGA-D9-A6EC-06A-11R-A311-07	4			DAPK3-201	ENST00000301264.7						T cell receptor signaling pathway	0.0527621		Fc-epsilon receptor signaling pathway	0.0129792		regulation of TOR signaling	0.24256		circulatory system process	0.124573		regulation of protein acetylation	0.352113		chromosome organization	0.572515
MAP2K2-202	5	ENST00000394867.8		TCGA-D9-A6EG-06A-12R-A32P-07	4			CSNK1G2-201	ENST00000255641.12						immune response-activating cell surface receptor signaling pathway	0.0530038		response to virus	0.0129792		regulation of glucose transmembrane transport	0.24256		cellular component biogenesis	0.124736		cell-cell junction organization	0.352113		negative regulation of protein modification process	0.572515
NME1-203	5	ENST00000393196.7		TCGA-DA-A1HV-06A-21R-A18S-07	4			GTF2F1-201	ENST00000394456.9						response to organic cyclic compound	0.0530038		negative regulation of defense response	0.0129792		male sex differentiation	0.24256		anatomical structure morphogenesis	0.125523		protein modification by small protein conjugation	0.352113		regulation of cell development	0.572906
				TCGA-DA-A1I0-06A-11R-A20F-07	4			NRBP1-203	ENST00000379852.7						immune response-activating signal transduction	0.0530038		T cell costimulation	0.0150275		negative regulation of cell-cell adhesion	0.24256		response to organic substance	0.127305		nucleoside diphosphate phosphorylation	0.352113		regulation of nitrogen compound metabolic process	0.574896
				TCGA-DA-A1I2-06A-21R-A18U-07	4			TRIM28-201	ENST00000253024.9						regulation of primary metabolic process	0.0530438		lymphocyte costimulation	0.0150275		positive regulation of striated muscle tissue development	0.24256		head development	0.127606		regulation of phagocytosis	0.352113		positive regulation of protein catabolic process	0.577087
				TCGA-DA-A1I4-06A-11R-A18U-07	4			MAP2K2-202	ENST00000394867.8						activation of MAPK activity	0.0537806		T cell differentiation	0.0150275		muscle organ development	0.24256		positive regulation of cellular protein metabolic process	0.128919		modulation by symbiont of host process	0.352113		carbohydrate homeostasis	0.577087
				TCGA-DA-A1I5-06A-11R-A18T-07	4			NME1-203	ENST00000393196.7						activation of protein kinase activity	0.0566324		signal release	0.0150275		transport	0.245003		regulation of primary metabolic process	0.132335		regulation of cellular response to oxidative stress	0.352113		establishment or maintenance of cell polarity	0.577087
				TCGA-DA-A1IA-06A-11R-A18S-07	4										regulation of immune system process	0.0566324		cation homeostasis	0.015361		negative regulation of cell communication	0.251136		mitotic cell cycle	0.133096		protein ubiquitination	0.352113		chromosome segregation	0.577087
				TCGA-DA-A1IC-06A-11R-A18S-07	4										positive regulation of programmed cell death	0.0569445		positive regulation of lipid metabolic process	0.015361		negative regulation of signaling	0.251136		cellular response to chemical stress	0.133264		purine ribonucleoside triphosphate metabolic process	0.352113		response to transforming growth factor beta	0.577087
				TCGA-DA-A95V-06A-11R-A37K-07	4										positive regulation of gene expression	0.0585865		regulation of cell communication	0.0158154		negative regulation of transferase activity	0.251788		regulation of cellular response to growth factor stimulus	0.13701		ribonucleoside triphosphate metabolic process	0.352113		response to hypoxia	0.577087
				TCGA-DA-A95W-06A-11R-A37K-07	4										positive regulation of innate immune response	0.0608396		regulation of cell morphogenesis	0.0162706		embryonic organ development	0.251788		regulation of actin filament-based process	0.137686		purine nucleoside triphosphate metabolic process	0.352113		regulation of peptidyl-serine phosphorylation	0.577087
				TCGA-DA-A95Y-06A-11R-A37K-07	4										regulation of chemotaxis	0.0608396		regulation of signaling	0.0165794		blood vessel development	0.253136		protein metabolic process	0.138343		nucleoside triphosphate metabolic process	0.352113		organophosphate biosynthetic process	0.577087
				TCGA-DA-A95Z-06A-11R-A37K-07	4										positive regulation of epithelial cell migration	0.0608396		positive regulation of molecular function	0.0171574		actin filament-based process	0.253136		multicellular organismal process	0.139707		nucleotide phosphorylation	0.352113		DNA metabolic process	0.577087
				TCGA-EB-A44R-06A-41R-A266-07	4										inner ear development	0.0609539		regulation of leukocyte differentiation	0.018006		positive regulation of developmental process	0.255633		organelle assembly	0.139742		negative regulation of endopeptidase activity	0.352113		regulation of proteasomal ubiquitin-dependent protein catabolic process	0.577087
				TCGA-EB-A5KH-06A-11R-A27Q-07	4										actomyosin structure organization	0.0609539		inorganic ion homeostasis	0.018006		multicellular organismal process	0.257274		intracellular transport	0.139742		macroautophagy	0.352113		regulation of muscle system process	0.577087
				TCGA-EB-A5SH-06A-11R-A311-07	4										response to tumor necrosis factor	0.0609539		regulation of lymphocyte differentiation	0.0189339		regulation of RNA metabolic process	0.263211		response to growth factor	0.141591		positive regulation of mitochondrion organization	0.352113		positive regulation of chemotaxis	0.577087
				TCGA-EB-A5UL-06A-11R-A311-07	4										multicellular organism development	0.0610594		myeloid leukocyte mediated immunity	0.0189339		regulation of cellular protein localization	0.266289		regulation of cell cycle process	0.141591		RNA splicing	0.352113		cellular lipid metabolic process	0.577087
				TCGA-EB-A5UN-06A-11R-A311-07	4										regulation of protein localization	0.0615925		positive regulation of cysteine-type endopeptidase activity	0.0189339		regulation of cellular response to growth factor stimulus	0.266673		circulatory system development	0.142887		negative regulation of epithelial cell apoptotic process	0.352113		negative regulation of inflammatory response	0.577087
				TCGA-EE-A17X-06A-11R-A18S-07	4										positive regulation of biosynthetic process	0.0616752		regeneration	0.0189339		regulation of hormone levels	0.266673		positive regulation of cellular component biogenesis	0.145559		negative regulation of peptidase activity	0.352113		regulation of protein ubiquitination	0.577087
				TCGA-EE-A17Y-06A-11R-A18T-07	4										enzyme linked receptor protein signaling pathway	0.0620418		metal ion transport	0.0189339		neurogenesis	0.266797		vascular process in circulatory system	0.146496		female pregnancy	0.352113		nucleobase-containing small molecule metabolic process	0.577087
				TCGA-EE-A17Z-06A-11R-A18S-07	4										response to oxidative stress	0.0644982		regulation of leukocyte chemotaxis	0.0189339		vasculature development	0.270482		placenta development	0.146496		pyrimidine-containing compound biosynthetic process	0.352113		glucose homeostasis	0.577087
				TCGA-EE-A182-06A-11R-A18T-07	4										activation of immune response	0.0644982		positive regulation of I-kappaB kinase/NF-kappaB signaling	0.020923		cellular homeostasis	0.271793		positive regulation of transmembrane receptor protein serine/threonine kinase signaling pathway	0.146496		regulation of response to oxidative stress	0.352113		response to drug	0.577087
				TCGA-EE-A20C-06A-11R-A18S-07	4										regulation of protein transport	0.0644982		animal organ development	0.021694		behavior	0.271793		mitotic prometaphase	0.146496		axon development	0.352292		regulation of transmembrane transporter activity	0.577087
				TCGA-EE-A20F-06A-21R-A18S-07	4										regulation of establishment of protein localization	0.0644982		negative regulation of apoptotic process	0.0219001		cellular calcium ion homeostasis	0.275975		response to stimulus	0.147135		regulation of phosphorylation	0.353004		regulation of cell size	0.577087
				TCGA-EE-A29B-06A-11R-A18U-07	4										positive regulation of cell death	0.0664815		mesoderm development	0.0233561		transforming growth factor beta receptor signaling pathway	0.275975		regulation of cellular metabolic process	0.148911		cellular response to stress	0.354892		regulation of protein modification by small protein conjugation or removal	0.577087
				TCGA-EE-A29C-06A-21R-A18S-07	4										positive regulation of protein transport	0.0688298		leukocyte mediated immunity	0.0233561		retina development in camera-type eye	0.275975		cellular response to oxidative stress	0.15158		response to biotic stimulus	0.363709		sex differentiation	0.577087
				TCGA-EE-A29E-06A-11R-A18T-07	4										positive regulation of establishment of protein localization	0.0688298		negative regulation of cytokine production	0.0233561		multi-multicellular organism process	0.275975		cellular response to organic substance	0.151744		cellular response to reactive oxygen species	0.363758		muscle tissue development	0.577087
				TCGA-EE-A29G-06A-12R-A18T-07	4										in utero embryonic development	0.0695481		myeloid cell activation involved in immune response	0.0233561		regulation of cytokinesis	0.275975		regulation of transcription by RNA polymerase II	0.15306		symbiotic process	0.365799		cytoskeleton organization	0.581124
				TCGA-EE-A29H-06A-12R-A18S-07	4										cellular response to organonitrogen compound	0.0707707		regulation of peptide hormone secretion	0.0233561		regulation of stress fiber assembly	0.275975		cellular component organization or biogenesis	0.154382		regulation of peptide transport	0.365799		cell adhesion	0.582849
				TCGA-EE-A29M-06A-11R-A18T-07	4										defense response	0.0717469		response to alcohol	0.0233561		epithelium migration	0.275975		regulation of peptidase activity	0.155704		regulation of protein localization	0.372311		positive regulation of nervous system development	0.582849
				TCGA-EE-A29Q-06A-11R-A18T-07	4										muscle system process	0.0727278		regulation of developmental process	0.0235649		tissue migration	0.275975		reproductive structure development	0.155704		gene expression	0.379285		chemical homeostasis	0.582849
				TCGA-EE-A29R-06A-11R-A18T-07	4										multicellular organismal homeostasis	0.0727278		cellular response to oxygen-containing compound	0.0249621		regulation of actin filament bundle assembly	0.275975		reproductive system development	0.155704		antigen receptor-mediated signaling pathway	0.381264		biological adhesion	0.582849
				TCGA-EE-A29S-06A-11R-A18T-07	4										cardiac muscle tissue development	0.0727278		negative regulation of programmed cell death	0.0249621		negative regulation of canonical Wnt signaling pathway	0.275975		negative regulation of mitotic cell cycle	0.155704		negative regulation of RNA metabolic process	0.381264		localization of cell	0.589363
				TCGA-EE-A29T-06A-11R-A18T-07	4										skeletal system morphogenesis	0.0727278		regulation of endopeptidase activity	0.0276028		actin cytoskeleton reorganization	0.275975		negative regulation of mitotic cell cycle phase transition	0.155832		response to ionizing radiation	0.382906		cell motility	0.589363
				TCGA-EE-A29V-06A-12R-A18S-07	4										regulation of protein polymerization	0.0727278		regulation of I-kappaB kinase/NF-kappaB signaling	0.0276028		regulation of plasma membrane bounded cell projection assembly	0.275975		regulation of cysteine-type endopeptidase activity	0.155832		purine ribonucleoside metabolic process	0.382906		negative regulation of macromolecule metabolic process	0.591693
				TCGA-EE-A29X-06A-11R-A18T-07	4										synapse organization	0.0727278		cellular chemical homeostasis	0.0276028		gonad development	0.275975		regulation of microtubule cytoskeleton organization	0.155832		regulation of intrinsic apoptotic signaling pathway	0.382906		heart morphogenesis	0.594331
				TCGA-EE-A2A0-06A-11R-A18T-07	4										regulation of blood vessel endothelial cell migration	0.0727278		regulation of hormone secretion	0.0282974		epithelial cell migration	0.275975		positive regulation of epithelial cell proliferation	0.155832		pallium development	0.382906		regulation of myeloid cell differentiation	0.594331
				TCGA-EE-A2A2-06A-11R-A18T-07	4										regulation of protein dephosphorylation	0.0727278		positive regulation of DNA-binding transcription factor activity	0.0284965		regulation of blood circulation	0.275975		plasma membrane bounded cell projection assembly	0.155832		positive regulation of telomerase activity	0.382906		negative regulation of apoptotic signaling pathway	0.594331
				TCGA-EE-A2A5-06A-11R-A18T-07	4										positive regulation of cell-substrate adhesion	0.0727278		negative regulation of cell death	0.0301368		extrinsic apoptotic signaling pathway	0.275975		intrinsic apoptotic signaling pathway	0.155832		cellular response to light stimulus	0.382906		positive regulation of proteolysis involved in cellular protein catabolic process	0.594331
				TCGA-EE-A2A6-06A-11R-A18T-07	4										regulation of Ras protein signal transduction	0.0727278		negative regulation of response to external stimulus	0.0313777		regulation of multicellular organismal development	0.276092		cell projection assembly	0.155832		modulation of process of other organism involved in symbiotic interaction	0.382906		nucleoside phosphate metabolic process	0.594331
				TCGA-EE-A2GC-06A-11R-A18T-07	4										peptidyl-amino acid modification	0.0758612		positive regulation of NF-kappaB transcription factor activity	0.0313777		developmental process	0.281288		multicellular organism development	0.156861		cellular response to fatty acid	0.382906		leukocyte activation involved in immune response	0.594331
				TCGA-EE-A2GH-06A-11R-A18T-07	4										regulation of actin cytoskeleton organization	0.0764136		positive regulation of proteolysis	0.0315256		apoptotic process	0.288148		brain development	0.158397		cellular response to interferon-gamma	0.382906		cell activation involved in immune response	0.594331
				TCGA-EE-A2GI-06A-11R-A18T-07	4										embryo development ending in birth or egg hatching	0.0764136		regulation of nitrogen compound metabolic process	0.0315505		response to growth factor	0.289486		microtubule-based process	0.158397		cellular response to glucose stimulus	0.382906		protein localization to organelle	0.594331
				TCGA-EE-A2GM-06B-11R-A18S-07	4										chordate embryonic development	0.0764136		anatomical structure development	0.0335388		cellular biosynthetic process	0.289486		regulation of cell morphogenesis	0.158397		cellular response to hexose stimulus	0.382906		regulation of mitotic nuclear division	0.594331
				TCGA-EE-A2GS-06A-12R-A18S-07	4										regulation of peptide transport	0.0773953		positive regulation of supramolecular fiber organization	0.0337577		lipid metabolic process	0.291276		regulation of response to stimulus	0.159619		cellular response to monosaccharide stimulus	0.382906		positive regulation of DNA biosynthetic process	0.594331
				TCGA-EE-A2MF-06A-11R-A21D-07	4										coagulation	0.0788774		response to hormone	0.0338775		positive regulation of intracellular protein transport	0.291276		establishment of localization	0.160146		glycosyl compound metabolic process	0.382906		proteolysis	0.594331
				TCGA-EE-A2MH-06A-11R-A18S-07	4										positive regulation of DNA metabolic process	0.0788774		response to lipid	0.0338775		regulation of microtubule cytoskeleton organization	0.291276		signal transduction by protein phosphorylation	0.160146		organic acid metabolic process	0.382906		regulation of muscle tissue development	0.594331
				TCGA-EE-A2MK-06A-11R-A18S-07	4										muscle structure development	0.0788774		regulation of primary metabolic process	0.0343454		T cell receptor signaling pathway	0.291276		cellular response to DNA damage stimulus	0.162051		response to fatty acid	0.382906		sensory organ morphogenesis	0.594331
				TCGA-EE-A2MP-06A-11R-A18S-07	4										hemostasis	0.0788774		regulation of cell differentiation	0.0351458		positive regulation of epithelial cell proliferation	0.291276		cytoskeleton organization	0.162547		guanosine-containing compound metabolic process	0.382906		positive regulation of peptidyl-serine phosphorylation	0.594331
				TCGA-EE-A2MT-06A-11R-A18S-07	4										blood coagulation	0.0788774		positive regulation of cell differentiation	0.0356244		cation homeostasis	0.291276		regulation of neuron projection development	0.163579		oxoacid metabolic process	0.382906		regulated exocytosis	0.594331
				TCGA-EE-A2MU-06A-21R-A18S-07	4										epithelial tube morphogenesis	0.0788774		regulation of DNA-binding transcription factor activity	0.036727		camera-type eye development	0.291276		microtubule cytoskeleton organization	0.166097		modulation of process of other organism	0.382906		organonitrogen compound catabolic process	0.594331
				TCGA-EE-A3AF-06A-11R-A18S-07	4										regulation of immune response	0.0826192		cellular response to hormone stimulus	0.0381894		regulation of intracellular transport	0.292095		anatomical structure development	0.168613		response to temperature stimulus	0.382906		regulation of ion transmembrane transporter activity	0.594331
				TCGA-EE-A3AH-06A-11R-A18S-07	4										regulation of macromolecule metabolic process	0.0835196		regulation of cytokine-mediated signaling pathway	0.0397335		ion homeostasis	0.292095		cellular macromolecule metabolic process	0.170977		nucleoside diphosphate metabolic process	0.382906		negative regulation of locomotion	0.594331
				TCGA-EE-A3J3-06A-11R-A20F-07	4										response to external stimulus	0.0843233		regulation of calcium ion transport	0.0397335		regulation of Wnt signaling pathway	0.292095		muscle system process	0.171034		ribonucleoside metabolic process	0.382906		positive regulation of ubiquitin-dependent protein catabolic process	0.594331
				TCGA-EE-A3J4-06A-11R-A20F-07	4										regulation of secretion by cell	0.0844452		response to chemical	0.0405215		negative regulation of nucleobase-containing compound metabolic process	0.292095		cilium assembly	0.171034		nucleoside metabolic process	0.382906		regulation of muscle organ development	0.594331
				TCGA-EE-A3J5-06A-11R-A20F-07	4										cellular ion homeostasis	0.0854508		regulation of vesicle-mediated transport	0.041831		positive regulation of response to external stimulus	0.298016		cilium organization	0.171034		positive regulation of telomere capping	0.382906		meiotic cell cycle	0.594331
				TCGA-EE-A3J7-06A-11R-A20F-07	4										negative regulation of cell adhesion	0.0854508		neuron projection development	0.0440075		plasma membrane bounded cell projection organization	0.299125		positive regulation of GTPase activity	0.171034		negative regulation of cellular protein localization	0.382906		embryonic organ morphogenesis	0.594331
				TCGA-EE-A3J8-06A-11R-A20F-07	4										striated muscle cell differentiation	0.0854508		regulation of peptidase activity	0.0444927		organic substance biosynthetic process	0.304245		reproduction	0.17286		purine nucleoside metabolic process	0.382906		negative regulation of cellular component movement	0.594331
				TCGA-EE-A3JA-06A-11R-A20F-07	4										negative regulation of MAPK cascade	0.0854508		response to oxidative stress	0.0456828		biosynthetic process	0.304245		reproductive process	0.17286		carboxylic acid metabolic process	0.382906		carbohydrate derivative biosynthetic process	0.594331
				TCGA-ER-A197-06A-32R-A18S-07	4										positive regulation of endopeptidase activity	0.0854508		innate immune response-activating signal transduction	0.0462184		response to peptide	0.305968		regulation of catabolic process	0.174526		response to interferon-gamma	0.382906		negative regulation of immune response	0.594331
				TCGA-ER-A19C-06A-11R-A18S-07	4										lung development	0.0854508		regulation of leukocyte migration	0.0462184		cellular component assembly	0.308135		regulation of cellular component biogenesis	0.174526		pyrimidine-containing compound metabolic process	0.382906		negative regulation of neurogenesis	0.594331
				TCGA-ER-A19M-06A-61R-A239-07	4										respiratory tube development	0.0854508		positive regulation of lymphocyte differentiation	0.0494094		positive regulation of translation	0.309361		cellular component assembly	0.174526		negative regulation of cellular amide metabolic process	0.382906		response to mechanical stimulus	0.594331
				TCGA-ER-A19N-06A-11R-A18S-07	4										cellular cation homeostasis	0.0854508		interferon-gamma-mediated signaling pathway	0.0494094		regulation of cell projection assembly	0.309361		macromolecule localization	0.175184		positive regulation of intracellular signal transduction	0.383692		nucleotide metabolic process	0.594331
				TCGA-ER-A19T-06A-11R-A18U-07	4										respiratory system development	0.0854508		regulation of gliogenesis	0.0494094		cellular metal ion homeostasis	0.309361		negative regulation of RNA biosynthetic process	0.175587		cellular aromatic compound metabolic process	0.383757		regulation of striated muscle tissue development	0.594331
				TCGA-ER-A2ND-06A-11R-A18T-07	4										interspecies interaction between organisms	0.0862979		regulation of release of sequestered calcium ion into cytosol	0.0494094		myeloid leukocyte mediated immunity	0.309361		negative regulation of nucleic acid-templated transcription	0.175587		regulation of cell adhesion	0.383757		regulation of cellular carbohydrate metabolic process	0.594331
				TCGA-ER-A2NF-06A-11R-A18T-07	4										multicellular organismal process	0.088637		positive regulation of inflammatory response	0.0494094		negative regulation of extrinsic apoptotic signaling pathway	0.309361		negative regulation of transcription, DNA-templated	0.175587		heterocycle metabolic process	0.383757		positive regulation of Wnt signaling pathway	0.594331
				TCGA-ER-A3ES-06A-11R-A20F-07	4										regulation of cell junction assembly	0.0888138		positive regulation of small GTPase mediated signal transduction	0.0494094		regulation of actomyosin structure organization	0.309361		signal transduction involved in mitotic G1 DNA damage checkpoint	0.177694		negative regulation of cell population proliferation	0.392735		positive regulation of endothelial cell migration	0.594331
				TCGA-ER-A3EV-06A-11R-A20F-07	4										cellular chemical homeostasis	0.0888138		regulation of glutamate receptor signaling pathway	0.0494094		positive regulation of cysteine-type endopeptidase activity	0.309361		signal transduction involved in mitotic cell cycle checkpoint	0.177694		signaling	0.395192		cellular component disassembly	0.594331
				TCGA-ER-A3PL-06A-11R-A239-07	4										regulation of cell-substrate adhesion	0.0888138		regulation of actin filament polymerization	0.0494094		development of primary sexual characteristics	0.309361		regulation of pathway-restricted SMAD protein phosphorylation	0.177694		regulation of angiogenesis	0.398595		regulation of G2/M transition of mitotic cell cycle	0.594331
				TCGA-ER-A42K-06A-11R-A24X-07	4										positive regulation of response to biotic stimulus	0.0888138		regulation of actin filament length	0.0494094		regulation of cell division	0.309361		interferon-gamma-mediated signaling pathway	0.177694		spermatogenesis	0.398595		striated muscle tissue development	0.594331
				TCGA-FR-A3YO-06A-11R-A239-07	4										positive regulation of leukocyte activation	0.0888138		regulation of actin polymerization or depolymerization	0.0494094		leukocyte degranulation	0.309361		signal transduction involved in mitotic DNA integrity checkpoint	0.177694		cellular response to stimulus	0.405951		positive regulation of cellular protein catabolic process	0.594331
				TCGA-FR-A69P-06A-21R-A311-07	4										cellular developmental process	0.0922214		regulation of protein tyrosine kinase activity	0.0494094		lipid biosynthetic process	0.309361		signal transduction involved in mitotic DNA damage checkpoint	0.177694		cell communication	0.411649		regulation of leukocyte migration	0.594331
				TCGA-FR-A7U8-06A-21R-A352-07	4										negative regulation of protein phosphorylation	0.0929193		cellular response to peptide hormone stimulus	0.0494689		connective tissue development	0.309361		intracellular signal transduction involved in G1 DNA damage checkpoint	0.177694		regulation of telomerase activity	0.412292		regulation of nervous system development	0.597619
				TCGA-FR-A8YC-06A-11R-A37K-07	4										regulation of actin filament-based process	0.0929193		cellular homeostasis	0.0494689		cardiocyte differentiation	0.309361		heart contraction	0.177694		cellular glucose homeostasis	0.412292		regulation of protein metabolic process	0.603093
				TCGA-FR-A8YD-06A-11R-A37K-07	4										negative regulation of phosphorylation	0.0929193		system development	0.0499021		cellular divalent inorganic cation homeostasis	0.309361		positive regulation of cardiac muscle cell proliferation	0.177694		regulation of actin cytoskeleton reorganization	0.412292		positive regulation of neurogenesis	0.603731
				TCGA-FS-A1YY-06A-11R-A18T-07	4										regulation of cell-cell adhesion	0.0929193		programmed cell death	0.0503478		negative regulation of signal transduction	0.310424		mitotic G1/S transition checkpoint	0.177694		mesenchymal cell differentiation	0.412292		mesenchyme development	0.612054
				TCGA-FS-A1ZB-06A-12R-A18S-07	4										regulation of multicellular organismal development	0.0930238		regulation of macromolecule metabolic process	0.0516343		positive regulation of cellular component organization	0.311806		activation of GTPase activity	0.177694		regulation of insulin secretion	0.412292		intracellular protein transport	0.612054
				TCGA-FS-A1ZF-06A-12R-A18S-07	4										regulation of homotypic cell-cell adhesion	0.0954184		regulation of transport	0.0530667		establishment of protein localization	0.312626		G1 DNA damage checkpoint	0.177694		regulation of RNA splicing	0.412292		cation transport	0.612054
				TCGA-FS-A1ZP-06A-11R-A18T-07	4										positive regulation of cytosolic calcium ion concentration	0.0954184		regulation of actin filament organization	0.0532035		establishment of localization in cell	0.314196		positive regulation of organelle assembly	0.177694		negative regulation of DNA-binding transcription factor activity	0.412292		germ cell development	0.612054
				TCGA-FS-A1ZR-06A-21R-A18U-07	4										tissue homeostasis	0.0954184		toll-like receptor signaling pathway	0.0532035		response to insulin	0.31607		negative regulation of blood vessel morphogenesis	0.177694		positive regulation of nucleocytoplasmic transport	0.412292		spindle organization	0.612054
				TCGA-FS-A1ZU-06A-12R-A18T-07	4										roof of mouth development	0.0954184		regulation of reactive oxygen species metabolic process	0.0532035		eye development	0.31607		astrocyte differentiation	0.177694		regulation of telomere capping	0.412292		cellular response to transforming growth factor beta stimulus	0.612054
				TCGA-FS-A1ZW-06A-12R-A18T-07	4										positive regulation of calcium ion transport	0.0954184		negative regulation of neuron apoptotic process	0.0532035		positive regulation of phosphatidylinositol 3-kinase signaling	0.31607		negative regulation of vasculature development	0.177694		regulation of mitochondrion organization	0.412292		regulation of calcium ion transport	0.612054
				TCGA-FS-A1ZY-06A-11R-A18S-07	4										regulation of endothelial cell apoptotic process	0.0954184		regulation of response to cytokine stimulus	0.0532035		sensory system development	0.31607		mitotic G1 DNA damage checkpoint	0.177694		regulation of epithelial cell apoptotic process	0.412292		carbohydrate metabolic process	0.612054
				TCGA-FS-A4F2-06A-11R-A24X-07	4										negative regulation of reproductive process	0.0954184		ion homeostasis	0.0547487		positive regulation of intracellular transport	0.31607		negative regulation of translation	0.177694		regulation of myeloid leukocyte differentiation	0.412292		DNA repair	0.612054
				TCGA-FS-A4F4-06A-12R-A266-07	4										negative regulation of blood vessel morphogenesis	0.0954184		negative regulation of biological process	0.0566304		inorganic ion homeostasis	0.31607		negative regulation of angiogenesis	0.177694		regulation of cellular process	0.413042		negative regulation of cell motility	0.612054
				TCGA-FS-A4F5-06A-11R-A266-07	4										regulation of meiotic cell cycle	0.0954184		cell migration	0.0567193		visual system development	0.31607		positive regulation of pathway-restricted SMAD protein phosphorylation	0.177694		regulation of vasculature development	0.415729		purine nucleotide metabolic process	0.612054
				TCGA-FS-A4F9-06A-11R-A24X-07	4										negative regulation of vasculature development	0.0954184		response to organonitrogen compound	0.0571718		mitotic cell cycle process	0.319183		positive regulation of dendritic spine development	0.177694		regulation of inflammatory response	0.415729		cellular macromolecule catabolic process	0.612054
				TCGA-FS-A4FB-06A-11R-A266-07	4										neuron projection organization	0.0954184		regulation of intracellular signal transduction	0.0576296		establishment of localization	0.322962		signal transduction	0.181141		cell-cell signaling by wnt	0.415729		negative regulation of cell activation	0.612054
				TCGA-FS-A4FC-06A-11R-A24X-07	4										postsynapse organization	0.0954184		transport	0.0588079		negative regulation of response to stimulus	0.32385		blood vessel development	0.181206		Wnt signaling pathway	0.415729		ear development	0.612054
				TCGA-FS-A4FD-06A-11R-A266-07	4										positive regulation of small GTPase mediated signal transduction	0.0954184		regulation of metabolic process	0.0594709		regulation of protein transport	0.32402		regulation of developmental growth	0.181206		chemical homeostasis	0.419475		organelle fission	0.612054
				TCGA-FW-A3I3-06A-11R-A21D-07	4										regulation of actin filament polymerization	0.0954184		activation of innate immune response	0.0606776		regulation of establishment of protein localization	0.32402		regulation of leukocyte activation	0.181206		immune response-regulating cell surface receptor signaling pathway	0.419475		nuclear division	0.612054
				TCGA-FW-A3TU-06A-11R-A239-07	4										regulation of actin filament length	0.0954184		response to carbohydrate	0.0606776		response to hormone	0.330544		positive regulation of protein modification process	0.184201		immune response-regulating signaling pathway	0.419475		negative regulation of cell projection organization	0.612054
				TCGA-GF-A4EO-06A-12R-A24X-07	4										negative regulation of angiogenesis	0.0954184		response to acid chemical	0.0617254		regulation of apoptotic signaling pathway	0.333321		negative regulation of cell cycle	0.187301		regulation of transport	0.419949		positive regulation of ion transport	0.612054
				TCGA-GF-A6C8-06A-12R-A311-07	4										regulation of sprouting angiogenesis	0.0954184		cell maturation	0.0617254		cellular macromolecule biosynthetic process	0.333321		macromolecule metabolic process	0.190015		regulation of phosphate metabolic process	0.420234		ribonucleotide metabolic process	0.612054
				TCGA-GN-A262-06A-11R-A18T-07	4										regulation of blood pressure	0.0954184		regulation of phagocytosis	0.0617254		posttranscriptional regulation of gene expression	0.333321		positive regulation of macromolecule biosynthetic process	0.192197		neuron differentiation	0.424981		muscle cell differentiation	0.612054
				TCGA-GN-A264-06A-11R-A18U-07	4										regulation of actin polymerization or depolymerization	0.0954184		negative regulation of protein ubiquitination	0.0617254		programmed cell death	0.336021		regulation of biological quality	0.193136		regulation of biological process	0.42712		purine ribonucleotide metabolic process	0.612054
				TCGA-GN-A267-06A-21R-A18T-07	4										myeloid leukocyte activation	0.0990669		positive regulation of cysteine-type endopeptidase activity involved in apoptotic process	0.0617254		cell cycle process	0.336972		negative regulation of cell cycle phase transition	0.196175		regulation of phosphorus metabolic process	0.427863		regulation of membrane potential	0.612054
				TCGA-GN-A4U3-06A-11R-A32P-07	4										stimulatory C-type lectin receptor signaling pathway	0.0990669		negative regulation of protein modification by small protein conjugation or removal	0.0617254		G protein-coupled receptor signaling pathway	0.340946		mitotic cell cycle checkpoint	0.196175		organic cyclic compound metabolic process	0.429441		positive regulation of transmembrane transport	0.612054
				TCGA-GN-A4U4-06A-11R-A32P-07	4										innate immune response activating cell surface receptor signaling pathway	0.0990669		positive regulation of developmental process	0.0618329		regulation of microtubule-based process	0.340946		regulation of microtubule-based process	0.196175		cellular nitrogen compound metabolic process	0.429441		mRNA metabolic process	0.612054
				TCGA-GN-A4U7-06A-21R-A32P-07	4										negative regulation of protein binding	0.0990669		cell death	0.0618329		cellular response to organic cyclic compound	0.340946		negative regulation of hydrolase activity	0.196175		peptidyl-tyrosine modification	0.432242		negative regulation of cell migration	0.612054
				TCGA-GN-A4U8-06A-11R-A32P-07	4										ear development	0.0990669		cellular response to chemical stimulus	0.062776		negative regulation of hydrolase activity	0.340946		regulation of chromatin organization	0.196679		peptidyl-tyrosine phosphorylation	0.432242		positive regulation of cell growth	0.612054
				TCGA-GN-A4U9-06A-11R-A32P-07	4										negative regulation of cell projection organization	0.0990669		positive regulation of neurogenesis	0.0632321		cognition	0.340946		regulation of reproductive process	0.196679		organonitrogen compound biosynthetic process	0.432647		ribose phosphate metabolic process	0.612054
				TCGA-GN-A8LK-06A-11R-A37K-07	4										muscle cell differentiation	0.0990669		regulation of cellular biosynthetic process	0.0653698		positive regulation of peptidyl-tyrosine phosphorylation	0.340946		regulation of exocytosis	0.196679		regulation of DNA metabolic process	0.432647		protein localization to membrane	0.612054
				TCGA-GN-A8LL-06A-21R-A37K-07	4										regulation of protein localization to nucleus	0.0990669		regulation of gene expression	0.0658336		learning or memory	0.340946		positive regulation of hemopoiesis	0.196679		regulation of cellular protein localization	0.43274		regulation of mRNA metabolic process	0.612054
				TCGA-HR-A2OG-06A-21R-A18U-07	4										response to hydrogen peroxide	0.0990669		cellular response to peptide	0.0662157		vascular process in circulatory system	0.342481		T cell activation	0.196679		cellular macromolecule metabolic process	0.437673		purine-containing compound metabolic process	0.612054
				TCGA-LH-A9QB-06A-11R-A38C-07	4										skeletal system development	0.09934		response to bacterium	0.0662157		leukocyte mediated immunity	0.342481		regulation of regulated secretory pathway	0.196679		transport	0.438788		positive regulation of cellular amide metabolic process	0.612054
				TCGA-QB-A6FS-06A-11R-A311-07	4										negative regulation of response to external stimulus	0.09934		developmental process	0.0683263		myeloid cell activation involved in immune response	0.342481		positive regulation of cellular catabolic process	0.196868		response to osmotic stress	0.440331		brain development	0.614268
				TCGA-QB-AA9O-06A-11R-A39D-07	4										cellular response to reactive oxygen species	0.09934		pattern recognition receptor signaling pathway	0.0686273		mitochondrion organization	0.342481		positive regulation of cell adhesion	0.196868		multi-multicellular organism process	0.440331		gene expression	0.614268
				TCGA-RP-A690-06A-11R-A311-07	4										positive regulation of immune response	0.099374		cellular response to biotic stimulus	0.0686273		regulation of peptide hormone secretion	0.342481		vasculature development	0.196868		response to ketone	0.440331		regulation of cellular protein metabolic process	0.620309
				TCGA-RP-A693-06A-13R-A311-07	4										homeostatic process	0.100992		positive regulation of cytoskeleton organization	0.0686273		protein modification by small protein conjugation or removal	0.342481		regulation of cell cycle phase transition	0.196868		positive regulation of telomere maintenance via telomerase	0.440331		regulation of transport	0.620355
				TCGA-RP-A694-06A-11R-A311-07	4										positive regulation of immune system process	0.100992		gliogenesis	0.0686273		response to glucose	0.342481		negative regulation of multicellular organismal process	0.197414		positive regulation of telomere maintenance	0.440331		anatomical structure morphogenesis	0.622645
				TCGA-RP-A695-06A-11R-A311-07	4										chemical homeostasis	0.107394		positive regulation of transport	0.069637		response to hexose	0.342481		cellular component organization	0.200152		negative regulation of canonical Wnt signaling pathway	0.440331		positive regulation of cell projection organization	0.624864
				TCGA-RP-A6K9-06A-41R-A352-07	4										immune response-regulating cell surface receptor signaling pathway	0.107394		localization of cell	0.0716269		calcium ion homeostasis	0.342481		cellular response to growth factor stimulus	0.200559		regulation of calcium-mediated signaling	0.440331		negative regulation of phosphorus metabolic process	0.624864
				TCGA-W3-A824-06A-21R-A352-07	4										immune response-regulating signaling pathway	0.107394		cell motility	0.0716269		actomyosin structure organization	0.342481		protein localization	0.200559		positive regulation of axonogenesis	0.440331		Fc receptor mediated stimulatory signaling pathway	0.63027
				TCGA-W3-AA1O-06A-11R-A38C-07	4										response to organonitrogen compound	0.108775		neuron development	0.0716269		negative regulation of Wnt signaling pathway	0.342481		regulation of protein modification process	0.201005		T cell costimulation	0.440331		small GTPase mediated signal transduction	0.63027
				TCGA-W3-AA1Q-06A-11R-A38C-07	4										positive regulation of apoptotic process	0.108775		regulation of actin cytoskeleton organization	0.0723987		regulation of embryonic development	0.342481		positive regulation of biosynthetic process	0.202131		lymphocyte costimulation	0.440331		telencephalon development	0.63027
				TCGA-W3-AA1R-06A-11R-A39D-07	4										protein-containing complex assembly	0.110436		modulation of chemical synaptic transmission	0.0723987		response to monosaccharide	0.342481		establishment of protein localization	0.207815		positive regulation of telomere maintenance via telomere lengthening	0.440331		anatomical structure homeostasis	0.63027
				TCGA-W3-AA21-06A-11R-A38C-07	4										antigen receptor-mediated signaling pathway	0.110436		regulation of trans-synaptic signaling	0.0723987		animal organ development	0.346736		developmental growth	0.207815		T cell differentiation	0.440331		regulation of lipase activity	0.63027
				TCGA-WE-A8JZ-06A-11R-A37K-07	4										intracellular signal transduction	0.11111		positive regulation of nervous system development	0.0733068		cell migration	0.350474		regulation of signal transduction	0.209433		signal release	0.440331		regulation of response to DNA damage stimulus	0.63027
				TCGA-WE-A8K1-06A-21R-A37K-07	4										response to peptide hormone	0.111166		chemical homeostasis	0.0733068		regulation of actin cytoskeleton organization	0.354117		positive regulation of signal transduction	0.209528		regulation of cellular ketone metabolic process	0.440331		ERBB signaling pathway	0.63027
				TCGA-WE-A8K5-06A-11R-A37K-07	4										heart morphogenesis	0.113515		regulation of biosynthetic process	0.0736195		blood vessel morphogenesis	0.354117		regulation of cellular catabolic process	0.212279		calcium-mediated signaling	0.440331		positive regulation of proteasomal protein catabolic process	0.63027
				TCGA-WE-A8K6-06A-11R-A37K-07	4										positive regulation of DNA biosynthetic process	0.113515		regulation of catalytic activity	0.0737073		macromolecule biosynthetic process	0.354117		tube development	0.214211		biological regulation	0.441515		ameboidal-type cell migration	0.63027
				TCGA-WE-A8ZN-06A-11R-A37K-07	4										regulation of smooth muscle cell proliferation	0.113515		response to nitrogen compound	0.074133		regulation of peptide transport	0.360521		regulation of cellular protein localization	0.214717		intracellular signal transduction	0.448874		regulation of chromatin organization	0.63027
				TCGA-WE-A8ZT-06A-11R-A37K-07	4										innate immune response-activating signal transduction	0.113515		regulation of T cell differentiation	0.074975		cell-cell signaling	0.363617		cellular response to amino acid starvation	0.214807		response to reactive oxygen species	0.44933		regulation of reproductive process	0.63027
				TCGA-WE-A8ZX-06A-11R-A37K-07	4										striated muscle tissue development	0.113515		hematopoietic progenitor cell differentiation	0.074975		regulation of cellular macromolecule biosynthetic process	0.364392		positive regulation of heart growth	0.214807		male gamete generation	0.44933		cellular response to inorganic substance	0.63027
				TCGA-WE-AA9Y-06A-12R-A38C-07	4										regulation of cellular component biogenesis	0.114484		cellular response to interferon-gamma	0.074975		cellular component biogenesis	0.36482		striated muscle contraction	0.214807		cell surface receptor signaling pathway involved in cell-cell signaling	0.44933		positive regulation of proteasomal ubiquitin-dependent protein catabolic process	0.63027
				TCGA-WE-AAA0-06A-11R-A38C-07	4										cellular component assembly	0.114484		positive regulation of protein polymerization	0.074975		ion transport	0.365799		biomineralization	0.214807		negative regulation of nucleobase-containing compound metabolic process	0.44933		positive regulation of canonical Wnt signaling pathway	0.63027
				TCGA-WE-AAA3-06A-11R-A38C-07	4										regulation of cellular protein localization	0.115753		lipopolysaccharide-mediated signaling pathway	0.074975		carbohydrate derivative metabolic process	0.365799		regulation of fatty acid metabolic process	0.214807		response to stress	0.450875		positive regulation of protein localization to membrane	0.63027
				TCGA-XV-AB01-06A-12R-A40A-07	4										striated muscle contraction	0.117601		regulation of muscle cell apoptotic process	0.074975		negative regulation of organelle organization	0.365799		regulation of protein acetylation	0.214807		regulation of MAPK cascade	0.458808		striated muscle cell differentiation	0.63027
				TCGA-YD-A89C-06A-11R-A37K-07	4										dendrite morphogenesis	0.117601		response to interferon-gamma	0.074975		muscle structure development	0.365799		response to amino acid starvation	0.214807		regulation of stress-activated MAPK cascade	0.458999		negative regulation of MAPK cascade	0.63027
				TCGA-YD-A9TB-06A-12R-A40A-07	4										tissue remodeling	0.117601		response to oxygen-containing compound	0.074991		positive regulation of cellular protein metabolic process	0.366403		centrosome cycle	0.214807		innate immune response	0.458999		regulation of exocytosis	0.63027
				TCGA-YG-AA3O-06A-11R-A38C-07	4										regulation of cytosolic calcium ion concentration	0.117601		positive regulation of catalytic activity	0.0765289		positive regulation of cell cycle	0.374951		columnar/cuboidal epithelial cell differentiation	0.214807		cell morphogenesis involved in differentiation	0.458999		positive regulation of protein-containing complex assembly	0.63027
				TCGA-YG-AA3P-06A-11R-A38C-07	4										positive regulation of cysteine-type endopeptidase activity involved in apoptotic process	0.117601		regulation of cysteine-type endopeptidase activity	0.0770378		positive regulation of protein modification process	0.375093		regulation of DNA replication	0.214807		macromolecule metabolic process	0.459823		response to UV	0.63027
				TCGA-Z2-A8RT-06A-11R-A37K-07	4										male gonad development	0.117601		regulation of cation transmembrane transport	0.0770378		cardiac muscle tissue development	0.375136		stem cell differentiation	0.214807		neuron projection development	0.46336		regulation of synaptic plasticity	0.63027
				TCGA-Z2-AA3S-06A-11R-A39D-07	4										development of primary male sexual characteristics	0.117601		intrinsic apoptotic signaling pathway	0.0770378		regulation of protein polymerization	0.375136		organelle localization by membrane tethering	0.214807		negative regulation of nitrogen compound metabolic process	0.465685		regulation of cardiac muscle tissue development	0.63027
															negative regulation of epithelial cell apoptotic process	0.117601		positive regulation of cell death	0.0788005		synapse organization	0.375136		skin development	0.214807		positive regulation of JUN kinase activity	0.465765		regulation of glucose metabolic process	0.63027
															regulation of heart contraction	0.117601		regulation of transmembrane transport	0.0788774		regulation of hormone secretion	0.375136		regulation of leukocyte degranulation	0.214807		regulation of tissue remodeling	0.467084		protein catabolic process	0.63027
															positive regulation of macromolecule biosynthetic process	0.118639		establishment of localization	0.0822195		regulation of Ras protein signal transduction	0.375136		biomineral tissue development	0.214807		signal transduction by p53 class mediator	0.467084		regulation of phospholipase activity	0.63027
															regulation of leukocyte activation	0.12092		locomotion	0.0822844		locomotion	0.375585		ciliary basal body-plasma membrane docking	0.214807		regulation of protein localization to plasma membrane	0.467084		establishment of cell polarity	0.63027
															cell differentiation	0.125353		regulation of actin filament-based process	0.0856477		regulation of protein kinase activity	0.375756		positive regulation of cardiac muscle tissue growth	0.214807		Ras protein signal transduction	0.467084		positive regulation of mitotic cell cycle	0.63027
															regulation of reactive oxygen species metabolic process	0.128732		apoptotic signaling pathway	0.0856477		tissue development	0.377647		microtubule organizing center organization	0.214807		regulation of focal adhesion assembly	0.467084		central nervous system neuron differentiation	0.63027
															positive regulation of chemotaxis	0.128732		regulation of chemotaxis	0.0858925		neuron differentiation	0.377647		intrinsic apoptotic signaling pathway in response to DNA damage	0.214807		regulation of dendrite morphogenesis	0.467084		sensory perception	0.63027
															negative regulation of inflammatory response	0.128732		negative regulation of neuron death	0.0858925		cell death	0.385723		macroautophagy	0.214807		purine nucleotide biosynthetic process	0.467084		positive regulation of supramolecular fiber organization	0.63027
															regulation of small GTPase mediated signal transduction	0.128732		regulation of cellular metabolic process	0.0872821		response to endogenous stimulus	0.391365		inner ear morphogenesis	0.214807		regulation of cell-substrate junction assembly	0.467084		regulation of wound healing	0.63027
															myeloid cell differentiation	0.128732		cellular localization	0.0888037		negative regulation of protein phosphorylation	0.395766		male gonad development	0.214807		small molecule biosynthetic process	0.467084		regulation of regulated secretory pathway	0.63027
															embryonic organ development	0.134244		regulation of localization	0.0888667		regulation of actin filament-based process	0.395766		positive regulation of mitochondrion organization	0.214807		regulation of telomere maintenance via telomerase	0.467084		regulation of cell cycle G1/S phase transition	0.63027
															regulation of peptidyl-tyrosine phosphorylation	0.134244		developmental maturation	0.0890518		negative regulation of phosphorylation	0.395766		response to cadmium ion	0.214807		regulation of oxidoreductase activity	0.467084		negative regulation of multicellular organismal process	0.63076
															cell junction organization	0.134244		anatomical structure maturation	0.0890518		regulation of cell-cell adhesion	0.395766		regulation of cardiac muscle hypertrophy	0.214807		interleukin-1-mediated signaling pathway	0.467084		anatomical structure development	0.631302
															cell migration	0.136561		regulation of cellular response to insulin stimulus	0.0890518		positive regulation of organelle organization	0.396985		development of primary male sexual characteristics	0.214807		cellular response to hydrogen peroxide	0.467084		regulation of cellular metabolic process	0.631819
															regulation of metabolic process	0.136949		positive regulation of phospholipase C activity	0.0890518		positive regulation of protein metabolic process	0.397881		negative regulation of epithelial cell apoptotic process	0.214807		ribonucleotide biosynthetic process	0.467084		cellular response to organonitrogen compound	0.635512
															protein autophosphorylation	0.140176		regulation of insulin receptor signaling pathway	0.0890518		organonitrogen compound metabolic process	0.403712		positive regulation of carbohydrate metabolic process	0.214807		regeneration	0.467084		negative regulation of phosphate metabolic process	0.635512
															cytokine production	0.140942		negative regulation of cell-cell adhesion	0.0890518		regulation of anatomical structure morphogenesis	0.405134		regulation of muscle hypertrophy	0.214807		purine ribonucleotide biosynthetic process	0.467084		regulation of JNK cascade	0.635512
															regulation of protein deacetylation	0.140942		positive regulation of leukocyte chemotaxis	0.0890518		negative regulation of cell adhesion	0.407163		female pregnancy	0.214807		lipid biosynthetic process	0.467084		regulation of neurogenesis	0.639058
															organic acid metabolic process	0.140942		positive regulation of leukocyte migration	0.0890518		regulation of response to DNA damage stimulus	0.407163		regulation of cell migration	0.21731		regulation of cell-substrate junction organization	0.467084		regulation of plasma membrane bounded cell projection organization	0.639058
															regulation of mRNA stability	0.140942		positive regulation of cell development	0.0900416		regulation of chromatin organization	0.407163		forebrain development	0.217495		regulation of nucleocytoplasmic transport	0.467084		regulation of cell projection organization	0.639058
															regulation of RNA stability	0.140942		regulation of hydrolase activity	0.0934569		regulation of reproductive process	0.407163		regulation of supramolecular fiber organization	0.217495		regulation of telomere maintenance via telomere lengthening	0.467084		positive regulation of neuron differentiation	0.646208
															oxoacid metabolic process	0.140942		multicellular organismal process	0.0940354		synaptic signaling	0.407163		carbohydrate metabolic process	0.223221		regulation of cell shape	0.467084		nucleic acid metabolic process	0.646208
															positive regulation of histone modification	0.140942		G protein-coupled receptor signaling pathway	0.0951739		positive regulation of canonical Wnt signaling pathway	0.407163		ear development	0.223221		ribose phosphate biosynthetic process	0.467084		regulation of catabolic process	0.647355
															intracellular receptor signaling pathway	0.140942		movement of cell or subcellular component	0.0992996		striated muscle cell differentiation	0.407163		cellular response to oxygen-containing compound	0.223792		purine-containing compound biosynthetic process	0.467084		cellular component assembly	0.647355
															regulation of muscle cell apoptotic process	0.140942		apoptotic process	0.0992996		positive regulation of endopeptidase activity	0.407163		signaling	0.224372		neurogenesis	0.467651		muscle system process	0.648991
															carboxylic acid metabolic process	0.140942		response to peptide hormone	0.100043		lung development	0.407163		growth	0.226398		regulation of stress-activated protein kinase signaling cascade	0.471973		regulation of heart growth	0.648991
															regulation of signaling receptor activity	0.140942		response to organic substance	0.103128		respiratory tube development	0.407163		regulation of protein binding	0.226398		response to cytokine	0.474558		nucleus organization	0.648991
															regulation of mRNA catabolic process	0.140942		cellular response to tumor necrosis factor	0.103857		sensory perception	0.407163		response to radiation	0.226398		regulation of JUN kinase activity	0.481936		negative regulation of neuron differentiation	0.648991
															chemotaxis	0.141629		cellular response to retinoic acid	0.103857		respiratory system development	0.407163		developmental process involved in reproduction	0.228235		response to radiation	0.481936		immune response-regulating cell surface receptor signaling pathway involved in phagocytosis	0.648991
															regulation of secretion	0.141629		regulation of calcium-mediated signaling	0.103857		divalent inorganic cation homeostasis	0.407163		developmental process	0.228904		multi-organism reproductive process	0.484829		regulation of endothelial cell proliferation	0.648991
															taxis	0.141629		regulation of phospholipase C activity	0.103857		localization of cell	0.408277		regulation of cytoskeleton organization	0.229902		multi-organism process	0.484829		cilium assembly	0.648991
															cellular component biogenesis	0.144399		mammary gland epithelium development	0.103857		cell motility	0.408277		peptidyl-amino acid modification	0.232025		regulation of kinase activity	0.492305		positive regulation of lipase activity	0.648991
															activation of innate immune response	0.144652		regulation of metal ion transport	0.104863		mitotic cell cycle	0.411172		regulation of cellular protein metabolic process	0.23249		placenta development	0.492607		cilium organization	0.648991
															positive regulation of peptidase activity	0.144652		regulation of supramolecular fiber organization	0.104863		immune system development	0.413703		animal organ development	0.235181		mRNA processing	0.492607		Fc-gamma receptor signaling pathway involved in phagocytosis	0.648991
															regulation of dephosphorylation	0.144652		multicellular organism development	0.11101		hematopoietic or lymphoid organ development	0.413703		positive regulation of cell communication	0.236631		regulation of peptide hormone secretion	0.492607		Fc-gamma receptor signaling pathway	0.648991
															response to endogenous stimulus	0.145772		MAPK cascade	0.113378		regulation of proteolysis	0.413703		positive regulation of signaling	0.236631		protein modification by small protein conjugation or removal	0.492607		RNA biosynthetic process	0.648991
															morphogenesis of an epithelium	0.146905		neuron differentiation	0.113506		regulation of cell differentiation	0.414783		organic cyclic compound metabolic process	0.23874		positive regulation of transmembrane receptor protein serine/threonine kinase signaling pathway	0.492607		cellular response to radiation	0.648991
															cellular response to peptide hormone stimulus	0.146905		regulation of cellular component size	0.114941		response to molecule of bacterial origin	0.41507		protein transport	0.239441		regulation of telomere maintenance	0.492607		transcription, DNA-templated	0.648991
															protein-containing complex subunit organization	0.146905		regulation of neuron apoptotic process	0.114941		positive regulation of protein kinase B signaling	0.41507		positive regulation of cell cycle process	0.239441		nucleoside phosphate biosynthetic process	0.492607		cellular response to carbohydrate stimulus	0.648991
															cellular homeostasis	0.146905		regulation of ion transmembrane transport	0.114941		skeletal system development	0.41507		blood circulation	0.239441		response to glucose	0.492607		response to retinoic acid	0.648991
															behavior	0.146905		positive regulation of stress-activated protein kinase signaling cascade	0.115537		response to lipopolysaccharide	0.41507		MAPK cascade	0.240274		response to hexose	0.492607		cellular response to metal ion	0.648991
															regulation of cellular metabolic process	0.147126		cellular response to organic substance	0.118124		regulation of epithelial cell proliferation	0.41507		cell communication	0.243356		nucleotide biosynthetic process	0.492607		multicellular organismal homeostasis	0.648991
															response to hormone	0.152462		negative regulation of cellular process	0.11846		sensory organ development	0.416507		regulation of actin cytoskeleton organization	0.245483		negative regulation of cell growth	0.492607		cardiac muscle tissue development	0.648991
															response to lipid	0.152462		positive regulation of reactive oxygen species metabolic process	0.119297		organelle organization	0.421942		regulation of system process	0.245483		response to tumor necrosis factor	0.492607		regulation of G1/S transition of mitotic cell cycle	0.648991
															response to peptide	0.152557		positive regulation of leukocyte differentiation	0.119297		cytoskeleton organization	0.422835		regulation of protein catabolic process	0.245483		negative regulation of Wnt signaling pathway	0.492607		regulation of protein polymerization	0.648991
															nervous system process	0.152557		establishment of organelle localization	0.119297		circulatory system development	0.42667		response to oxidative stress	0.246772		response to monosaccharide	0.492607		synapse organization	0.648991
															movement of cell or subcellular component	0.152571		regulation of oxidoreductase activity	0.119297		movement of cell or subcellular component	0.428207		regulation of response to stress	0.250176		immune response	0.496751		positive regulation of GTPase activity	0.648991
															regulation of gene expression	0.157224		positive regulation of protein localization to nucleus	0.119297		developmental process involved in reproduction	0.430406		positive regulation of peptidyl-serine phosphorylation	0.250456		cellular response to DNA damage stimulus	0.497559		regulation of muscle cell differentiation	0.648991
															ion homeostasis	0.160032		response to organic cyclic compound	0.123679		negative regulation of nitrogen compound metabolic process	0.432761		regulation of transmembrane receptor protein serine/threonine kinase signaling pathway	0.250456		regulation of mitotic cell cycle	0.497559		regulation of blood vessel endothelial cell migration	0.648991
															response to reactive oxygen species	0.160032		positive regulation of neuron projection development	0.123679		response to peptide hormone	0.437124		signal transduction involved in DNA damage checkpoint	0.25259		response to organic substance	0.500438		negative regulation of ion transport	0.648991
															negative regulation of nervous system development	0.161207		regulation of anatomical structure morphogenesis	0.124385		cellular response to endogenous stimulus	0.437398		signal transduction involved in DNA integrity checkpoint	0.25259		establishment of localization	0.504235		signal transduction in response to DNA damage	0.648991
															negative regulation of defense response	0.161207		regulation of multicellular organismal development	0.124592		regulation of cytokine-mediated signaling pathway	0.438429		heart process	0.25259		cell-cell signaling	0.510154		regulation of cardiac muscle tissue growth	0.648991
															regulation of hormone levels	0.161207		response to molecule of bacterial origin	0.125386		cellular response to transforming growth factor beta stimulus	0.438429		signal transduction involved in cell cycle checkpoint	0.25259		response to stimulus	0.514331		nucleic acid-templated transcription	0.648991
															cell population proliferation	0.163847		response to lipopolysaccharide	0.125386		interaction with host	0.438429		regulation of T cell differentiation	0.25259		cellular response to radiation	0.516954		regulation of endocytosis	0.648991
															developmental maturation	0.165198		positive regulation of organelle organization	0.129185		cellular response to lipopolysaccharide	0.438429		regulation of cation channel activity	0.25259		cellular response to carbohydrate stimulus	0.516954		positive regulation of phospholipase activity	0.648991
															bone development	0.165198		regulation of cellular process	0.129853		cellular response to molecule of bacterial origin	0.438429		regulation of extrinsic apoptotic signaling pathway in absence of ligand	0.25259		multicellular organismal homeostasis	0.516954		regulation of cytokine production	0.656945
															positive regulation of cell-matrix adhesion	0.165198		response to peptide	0.132073		vascular endothelial growth factor receptor signaling pathway	0.438429		pallium development	0.25259		regulation of blood vessel endothelial cell migration	0.516954		response to peptide	0.656945
															anatomical structure maturation	0.165198		negative regulation of multicellular organismal process	0.134815		muscle cell differentiation	0.438429		activin receptor signaling pathway	0.25259		mammary gland development	0.516954		cell morphogenesis involved in neuron differentiation	0.656945
															regulation of actin cytoskeleton reorganization	0.165198		I-kappaB kinase/NF-kappaB signaling	0.135287		metal ion homeostasis	0.438429		cell fate commitment	0.25259		regulation of hormone secretion	0.516954		negative regulation of biosynthetic process	0.656945
															positive regulation of transporter activity	0.165198		cellular protein-containing complex assembly	0.135287		regulation of phosphatase activity	0.438429		cellular response to interferon-gamma	0.25259		regulation of protein localization to cell periphery	0.516954		negative regulation of cellular biosynthetic process	0.656945
															regulation of insulin secretion	0.165198		response to tumor necrosis factor	0.135287		regulation of mRNA metabolic process	0.438429		regulation of synaptic vesicle cycle	0.25259		regulation of endocytosis	0.516954		homeostatic process	0.66393
															regulation of postsynapse organization	0.165198		protein-containing complex assembly	0.136178		positive regulation of cellular amide metabolic process	0.438429		negative regulation of secretion	0.25259		positive regulation of kinase activity	0.518334		positive regulation of immune system process	0.66393
															positive regulation of chromatin organization	0.165198		positive regulation of cell motility	0.13641		regulation of translation	0.439325		positive regulation of cardiac muscle tissue development	0.25259		defense response to other organism	0.522607		neurogenesis	0.667602
															positive regulation of nucleocytoplasmic transport	0.165198		positive regulation of locomotion	0.13641		antigen receptor-mediated signaling pathway	0.439325		positive regulation of small molecule metabolic process	0.25259		JNK cascade	0.528762		axonogenesis	0.667716
															regulation of mitochondrion organization	0.165198		positive regulation of cell migration	0.13641		negative regulation of RNA metabolic process	0.439325		negative regulation of cellular protein localization	0.25259		small molecule metabolic process	0.528762		chemotaxis	0.667716
															male sex differentiation	0.165198		regulation of proteolysis	0.13641		regulation of nucleobase-containing compound metabolic process	0.440612		positive regulation of organ growth	0.25259		secretion	0.528762		regulation of secretion	0.667716
															negative regulation of cell-cell adhesion	0.165198		regulation of biological process	0.13676		regulation of macromolecule biosynthetic process	0.440612		regulation of muscle cell apoptotic process	0.25259		apoptotic signaling pathway	0.528762		positive regulation of neuron projection development	0.667716
															muscle organ development	0.165198		positive regulation of neuron differentiation	0.140712		regulation of transcription by RNA polymerase II	0.442152		regulation of myeloid leukocyte mediated immunity	0.25259		positive regulation of JNK cascade	0.528762		taxis	0.667716
															response to other organism	0.169301		plasma membrane bounded cell projection organization	0.141751		homeostatic process	0.442152		response to interferon-gamma	0.25259		defense response	0.52943		vascular process in circulatory system	0.66823
															localization of cell	0.169301		positive regulation of cellular component movement	0.143826		primary metabolic process	0.442401		negative regulation of cellular amide metabolic process	0.25259		regulation of intracellular signal transduction	0.530966		leukocyte mediated immunity	0.66823
															cell motility	0.169301		biological regulation	0.144019		response to organonitrogen compound	0.447064		negative regulation of gene expression	0.257299		signal transduction	0.532094		positive regulation of endothelial cell proliferation	0.66823
															response to external biotic stimulus	0.169301		localization	0.145214		positive regulation of cellular protein localization	0.457567		regulation of protein metabolic process	0.259516		negative regulation of biological process	0.533708		negative regulation of cytokine production	0.66823
															cell-cell signaling	0.172661		generation of neurons	0.145352		regulation of MAP kinase activity	0.460396		establishment of localization in cell	0.261384		cellular response to growth factor stimulus	0.534909		myeloid cell activation involved in immune response	0.66823
															stress-activated protein kinase signaling cascade	0.172661		cellular response to organonitrogen compound	0.149587		regulation of signal transduction by p53 class mediator	0.463229		cell cycle checkpoint	0.261911		telencephalon development	0.540177		regulation of chromosome segregation	0.66823
															negative regulation of phosphate metabolic process	0.175482		axon development	0.149587		organelle assembly	0.463229		peptide transport	0.261911		anatomical structure homeostasis	0.540177		mitotic DNA integrity checkpoint	0.66823
															regulation of cell-matrix adhesion	0.17833		positive regulation of apoptotic process	0.151427		positive regulation of cell activation	0.463229		cellular response to reactive oxygen species	0.261911		cellular response to interleukin-1	0.540177		mitotic DNA damage checkpoint	0.66823
															lipid metabolic process	0.17833		positive regulation of lipase activity	0.151747		epithelial cell differentiation	0.463229		positive regulation of response to stimulus	0.264636		regulation of reproductive process	0.540177		mRNA processing	0.66823
															regulation of cysteine-type endopeptidase activity	0.17833		response to retinoic acid	0.151747		negative regulation of apoptotic signaling pathway	0.468828		organic substance transport	0.265005		negative regulation of MAPK cascade	0.540177		inner ear development	0.66823
															response to oxygen levels	0.17833		regulation of protein polymerization	0.151747		leukocyte activation involved in immune response	0.468828		regulation of secretion by cell	0.265005		T cell activation	0.540177		trans-synaptic signaling	0.66823
															cation homeostasis	0.17833		mammary gland development	0.151747		cell activation involved in immune response	0.468828		regulation of metabolic process	0.266208		establishment of cell polarity	0.540177		protein modification by small protein conjugation or removal	0.66823
															intrinsic apoptotic signaling pathway	0.17833		positive regulation of cell-substrate adhesion	0.151747		sensory organ morphogenesis	0.468828		positive regulation of cellular biosynthetic process	0.275169		positive regulation of mitotic cell cycle	0.540177		negative regulation of developmental growth	0.66823
															positive regulation of cell-cell adhesion	0.17833		regulation of Ras protein signal transduction	0.151747		regulated exocytosis	0.468828		positive regulation of protein catabolic process	0.278191		regulation of ERK1 and ERK2 cascade	0.543777		regulation of telomere maintenance	0.66823
															aging	0.17833		positive regulation of phospholipase activity	0.151747		response to mechanical stimulus	0.468828		carbohydrate homeostasis	0.278191		cellular response to oxidative stress	0.543777		nucleoside phosphate biosynthetic process	0.66823
															defense response to other organism	0.183186		positive regulation of cell projection organization	0.158688		positive regulation of Wnt signaling pathway	0.468828		regulation of actin filament organization	0.278191		neuron development	0.550741		positive regulation of synaptic transmission	0.66823
															cellular response to endogenous stimulus	0.187008		cell junction organization	0.158719		positive regulation of endothelial cell migration	0.468828		response to transforming growth factor beta	0.278191		response to external stimulus	0.554717		positive regulation of protein binding	0.66823
															negative regulation of phosphorus metabolic process	0.187443		cell projection organization	0.16034		negative regulation of proteolysis	0.468828		regulation of peptidyl-serine phosphorylation	0.278191		developmental process involved in reproduction	0.559037		mitotic prometaphase	0.66823
															inflammatory response	0.187564		neurogenesis	0.161728		negative regulation of intracellular signal transduction	0.477792		RNA processing	0.278191		mesenchyme development	0.562327		regulation of circadian rhythm	0.66823
															cellular response to peptide	0.187564		negative regulation of cell adhesion	0.168603		cell division	0.477792		regulation of muscle system process	0.278191		positive regulation of apoptotic signaling pathway	0.562327		nucleotide biosynthetic process	0.66823
															regulation of neuron death	0.187564		regulation of lipase activity	0.168603		peptidyl-serine modification	0.480389		regulation of small GTPase mediated signal transduction	0.278191		cellular response to transforming growth factor beta stimulus	0.562327		actomyosin structure organization	0.66823
															response to bacterium	0.187564		synaptic signaling	0.168603		peptidyl-serine phosphorylation	0.480389		glucose homeostasis	0.278191		interaction with host	0.562327		negative regulation of cell growth	0.66823
															myeloid leukocyte differentiation	0.190148		positive regulation of protein localization to membrane	0.168603		positive regulation of cell differentiation	0.480926		sex differentiation	0.278191		DNA repair	0.562327		response to alcohol	0.66823
															cellular calcium ion homeostasis	0.190148		positive regulation of protein-containing complex assembly	0.168603		regulation of hydrolase activity	0.480926		positive regulation of transcription by RNA polymerase II	0.282036		negative regulation of cell motility	0.562327		regulation of extent of cell growth	0.66823
															positive regulation of blood vessel endothelial cell migration	0.190148		positive regulation of hemopoiesis	0.168603		nitrogen compound metabolic process	0.484709		negative regulation of RNA metabolic process	0.284801		purine nucleotide metabolic process	0.562327		negative regulation of Wnt signaling pathway	0.66823
															epithelial cell proliferation	0.190148		regulation of phospholipase activity	0.168603		regulation of cellular biosynthetic process	0.484939		cellular response to nutrient levels	0.284801		negative regulation of protein binding	0.562327		regulation of embryonic development	0.66823
															T cell costimulation	0.190148		axon guidance	0.170425		regulation of peptidyl-tyrosine phosphorylation	0.486723		amide transport	0.284801		vascular endothelial growth factor receptor signaling pathway	0.562327		regulation of leukocyte mediated immunity	0.66823
															lymphocyte costimulation	0.190148		protein-containing complex subunit organization	0.170425		regulation of inflammatory response	0.486723		transport	0.287213		ribonucleotide metabolic process	0.562327		negative regulation of leukocyte activation	0.66823
															inositol lipid-mediated signaling	0.190148		neuron projection guidance	0.170425		cell-cell signaling by wnt	0.486723		phosphate-containing compound metabolic process	0.289243		purine ribonucleotide metabolic process	0.562327		regulation of organelle organization	0.670117
															phosphatidylinositol-mediated signaling	0.190148		signal transduction by protein phosphorylation	0.174488		Wnt signaling pathway	0.486723		phosphorus metabolic process	0.289243		response to hydrogen peroxide	0.562327		circulatory system development	0.672201
															gonad development	0.190148		positive regulation of programmed cell death	0.175294		regulation of cell cycle	0.487329		phosphorylation	0.289243		mRNA metabolic process	0.562327		regulation of phosphorus metabolic process	0.676002
															regulation of dendritic spine development	0.190148		regulation of cellular macromolecule biosynthetic process	0.181554		negative regulation of catalytic activity	0.488229		regulation of cellular response to heat	0.290573		negative regulation of cell migration	0.562327		cell cycle phase transition	0.678516
															regulation of blood circulation	0.190148		nitrogen compound transport	0.182391		regulation of plasma membrane bounded cell projection organization	0.488289		positive regulation of muscle tissue development	0.290573		positive regulation of cell growth	0.562327		positive regulation of stress-activated protein kinase signaling cascade	0.678516
															calcium-mediated signaling	0.190148		regulation of anatomical structure size	0.182391		regulation of cell projection organization	0.488289		regulation of actin cytoskeleton reorganization	0.290573		ribose phosphate metabolic process	0.562327		regulation of molecular function	0.680604
															regulation of transport	0.191023		response to reactive oxygen species	0.182391		regulation of multicellular organismal process	0.48994		mesenchymal cell differentiation	0.290573		regulation of mRNA metabolic process	0.562327		regulation of phosphate metabolic process	0.681403
															endocytosis	0.195953		positive regulation of apoptotic signaling pathway	0.185786		regulation of transport	0.494204		branching morphogenesis of an epithelial tube	0.290573		purine-containing compound metabolic process	0.562327		negative regulation of cellular process	0.685907
															regulation of synapse organization	0.195953		stimulatory C-type lectin receptor signaling pathway	0.185786		signal transduction	0.496262		positive regulation of muscle organ development	0.290573		regulation of transferase activity	0.564711		generation of neurons	0.686506
															regulation of synapse structure or activity	0.195953		innate immune response activating cell surface receptor signaling pathway	0.185786		positive regulation of programmed cell death	0.49651		digestive tract development	0.290573		cell projection morphogenesis	0.57085		regulation of catalytic activity	0.686768
															inorganic ion homeostasis	0.195953		cellular response to lipopolysaccharide	0.185786		cellular response to hormone stimulus	0.497759		regulation of anion transport	0.290573		neuron projection morphogenesis	0.57085		positive regulation of translation	0.688
															response to biotic stimulus	0.196177		cellular response to molecule of bacterial origin	0.185786		response to organic cyclic compound	0.497759		regulation of TOR signaling	0.290573		plasma membrane bounded cell projection morphogenesis	0.57085		regulation of cell projection assembly	0.688
															positive regulation of cellular biosynthetic process	0.199247		vascular endothelial growth factor receptor signaling pathway	0.185786		cellular response to lipid	0.497759		ear morphogenesis	0.290573		positive regulation of stress-activated MAPK cascade	0.57288		muscle contraction	0.688
															stress-activated MAPK cascade	0.199714		regulation of protein localization to nucleus	0.185786		carbohydrate homeostasis	0.498275		positive regulation of phospholipase C activity	0.290573		mitotic cell cycle phase transition	0.57288		regulation of tissue remodeling	0.688
															embryonic morphogenesis	0.201906		response to hydrogen peroxide	0.185786		chromosome segregation	0.498275		regulation of glucose transmembrane transport	0.290573		positive regulation of cellular protein localization	0.57288		signal transduction by p53 class mediator	0.688
															regulation of proteolysis	0.20503		positive regulation of cell growth	0.185786		response to transforming growth factor beta	0.498275		regulation of mitochondrion organization	0.290573		negative regulation of cellular metabolic process	0.573712		myeloid leukocyte mediated immunity	0.688
															response to stress	0.207034		positive regulation of JUN kinase activity	0.194597		regulation of protein secretion	0.498275		cellular response to glucose starvation	0.290573		cell part morphogenesis	0.58249		negative regulation of extrinsic apoptotic signaling pathway	0.688
															negative regulation of cell population proliferation	0.212274		cellular response to nitrogen compound	0.197161		regulation of small GTPase mediated signal transduction	0.498275		regulation of epithelial cell apoptotic process	0.290573		response to growth factor	0.58249		Ras protein signal transduction	0.688
															activation of JUN kinase activity	0.214011		positive regulation of DNA biosynthetic process	0.203232		glucose homeostasis	0.498275		memory	0.290573		regulation of myeloid cell differentiation	0.58345		neuron migration	0.688
															cellular response to organic cyclic compound	0.214011		response to mechanical stimulus	0.203232		regulation of response to cytokine stimulus	0.498275		positive regulation of striated muscle tissue development	0.290573		glial cell differentiation	0.58345		morphogenesis of a branching structure	0.688
															cognition	0.214011		regulation of cysteine-type endopeptidase activity involved in apoptotic process	0.203232		sex differentiation	0.498275		localization	0.295667		nucleoside phosphate metabolic process	0.58345		mitotic spindle organization	0.688
															learning or memory	0.214011		regulation of cellular carbohydrate metabolic process	0.203232		protein metabolic process	0.501725		response to biotic stimulus	0.300963		regulation of mitotic nuclear division	0.58345		positive regulation of cell junction assembly	0.688
															regulation of tissue remodeling	0.215597		regulation of apoptotic signaling pathway	0.207021		secretion by cell	0.509751		regulation of macromolecule metabolic process	0.301829		positive regulation of DNA biosynthetic process	0.58345		regulation of focal adhesion assembly	0.688
															cellular metal ion homeostasis	0.215597		regulation of neuron death	0.207021		export from cell	0.509751		central nervous system development	0.303044		positive regulation of peptidyl-serine phosphorylation	0.58345		cellular response to oxygen levels	0.688
															regulation of protein localization to plasma membrane	0.215597		regulation of JUN kinase activity	0.207021		angiogenesis	0.509751		regulation of protein localization	0.303044		organonitrogen compound catabolic process	0.58345		development of primary sexual characteristics	0.688
															development of primary sexual characteristics	0.215597		regulation of cytoskeleton organization	0.217495		cellular response to peptide hormone stimulus	0.509751		regulation of organelle assembly	0.306246		negative regulation of locomotion	0.58345		transcription by RNA polymerase II	0.688
															regulation of dendrite morphogenesis	0.215597		response to hypoxia	0.220882		response to nitrogen compound	0.512733		regulation of carbohydrate metabolic process	0.306246		regulation of transmembrane receptor protein serine/threonine kinase signaling pathway	0.58345		establishment of organelle localization	0.688
															positive regulation of neuron death	0.215597		positive regulation of chemotaxis	0.220882		activation of protein kinase activity	0.515183		response to carbohydrate	0.306246		negative regulation of cellular component movement	0.58345		regulation of dendrite morphogenesis	0.688
															regulation of phosphoprotein phosphatase activity	0.215597		regulation of protein localization to membrane	0.220882		hexose metabolic process	0.515291		DNA integrity checkpoint	0.306246		carbohydrate derivative biosynthetic process	0.58345		purine nucleotide biosynthetic process	0.688
															positive regulation of protein localization to nucleus	0.215597		regulation of small GTPase mediated signal transduction	0.220882		response to fibroblast growth factor	0.515291		DNA damage checkpoint	0.306246		regulation of cysteine-type endopeptidase activity involved in apoptotic process	0.58345		regulation of chromosome separation	0.688
															dendrite development	0.215597		regulation of protein ubiquitination	0.220882		limb development	0.515291		second-messenger-mediated signaling	0.306246		nucleotide metabolic process	0.58345		regulation of animal organ morphogenesis	0.688
															regeneration	0.215597		supramolecular fiber organization	0.220882		myeloid cell homeostasis	0.515291		regulation of immune effector process	0.306246		regulation of G2/M transition of mitotic cell cycle	0.58345		regulation of cell-substrate junction assembly	0.688
															regulation of histone modification	0.215597		regulation of protein modification by small protein conjugation or removal	0.220882		microtubule-based movement	0.515291		positive regulation of protein phosphorylation	0.306671		negative regulation of proteolysis	0.58345		small molecule biosynthetic process	0.688
															negative regulation of neuron projection development	0.215597		regulation of nucleobase-containing compound metabolic process	0.222287		regulation of polysaccharide biosynthetic process	0.515291		regulation of axonogenesis	0.30801		cell cycle phase transition	0.586958		regulation of telomere maintenance via telomerase	0.688
															regulation of nucleocytoplasmic transport	0.215597		regulation of macromolecule biosynthetic process	0.222287		roof of mouth development	0.515291		negative regulation of cell cycle process	0.30801		positive regulation of stress-activated protein kinase signaling cascade	0.586958		regulation of oxidoreductase activity	0.688
															cellular divalent inorganic cation homeostasis	0.215597		positive regulation of cellular component organization	0.222862		activation of GTPase activity	0.515291		regulation of plasma membrane bounded cell projection organization	0.309794		positive regulation of transferase activity	0.591927		regulation of cell division	0.688
															regulation of cellular process	0.215672		regulation of protein kinase activity	0.223098		regulation of translational initiation	0.515291		regulation of cell projection organization	0.309794		negative regulation of signal transduction	0.592035		regulation of generation of precursor metabolites and energy	0.688
															cytokine-mediated signaling pathway	0.225103		negative regulation of response to stimulus	0.230376		monosaccharide metabolic process	0.515291		regulation of cell communication	0.310166		positive regulation of catalytic activity	0.596021		cellular response to decreased oxygen levels	0.688
															response to cytokine	0.227358		organic substance transport	0.232439		regulation of glycogen biosynthetic process	0.515291		positive regulation of hydrolase activity	0.310875		immune response-activating cell surface receptor signaling pathway	0.600716		leukocyte degranulation	0.688
															regulation of biological process	0.227884		cell development	0.234711		regulation of tumor necrosis factor production	0.515291		stress-activated protein kinase signaling cascade	0.310875		positive regulation of neuron projection development	0.600716		ribonucleotide biosynthetic process	0.688
															locomotion	0.230284		regulation of stress-activated protein kinase signaling cascade	0.238447		positive regulation of organelle assembly	0.515291		regulation of catalytic activity	0.311704		viral process	0.600716		regulation of histone modification	0.688
															JNK cascade	0.231579		regulation of DNA biosynthetic process	0.238682		negative regulation of reproductive process	0.515291		cellular localization	0.314976		immune response-activating signal transduction	0.600716		purine ribonucleotide biosynthetic process	0.688
															activation of MAPKK activity	0.231579		regulation of carbohydrate metabolic process	0.238682		positive regulation of ion transmembrane transporter activity	0.515291		regulation of signaling	0.32029		negative regulation of response to stimulus	0.601579		negative regulation of neuron projection development	0.688
															positive regulation of JNK cascade	0.231579		negative regulation of binding	0.238682		regulation of nucleotide metabolic process	0.515291		protein phosphorylation	0.3247		regulation of macroautophagy	0.603592		lipid biosynthetic process	0.688
															regulation of intracellular protein transport	0.232439		response to decreased oxygen levels	0.238682		appendage development	0.515291		cellular calcium ion homeostasis	0.328367		establishment or maintenance of cell polarity	0.603592		regulation of cell-substrate junction organization	0.688
															regulation of T cell activation	0.232439		tissue development	0.238971		astrocyte differentiation	0.515291		regulation of cardiac muscle cell proliferation	0.328367		toll-like receptor signaling pathway	0.603592		regulation of telomere maintenance via telomere lengthening	0.688
															carbohydrate derivative metabolic process	0.232439		positive regulation of JNK cascade	0.245391		cellular response to fibroblast growth factor stimulus	0.515291		cellular response to hypoxia	0.328367		response to transforming growth factor beta	0.603592		connective tissue development	0.688
															negative regulation of organelle organization	0.232439		response to endogenous stimulus	0.24735		glucose metabolic process	0.515291		ossification	0.328367		regulation of peptidyl-serine phosphorylation	0.603592		regulation of cell shape	0.688
															negative regulation of cellular component organization	0.238182		regulation of transferase activity	0.247462		regulation of meiotic cell cycle	0.515291		epithelial cell proliferation	0.328367		RNA processing	0.603592		cardiocyte differentiation	0.688
															biological regulation	0.240669		regulation of transcription, DNA-templated	0.257331		eye morphogenesis	0.515291		regulation of phospholipase C activity	0.328367		organophosphate biosynthetic process	0.603592		regulation of inflammatory response to antigenic stimulus	0.688
															mesoderm development	0.241371		regulation of ERK1 and ERK2 cascade	0.258478		activation of protein kinase B activity	0.515291		positive regulation of dendrite development	0.328367		regulation of proteasomal ubiquitin-dependent protein catabolic process	0.603592		metal ion transport	0.688
															I-kappaB kinase/NF-kappaB signaling	0.241371		cellular response to oxidative stress	0.258478		positive regulation of inflammatory response	0.515291		gonad development	0.328367		regulation of muscle system process	0.603592		learning	0.688
															trans-synaptic signaling	0.241371		positive regulation of transferase activity	0.263178		regulation of striated muscle cell differentiation	0.515291		regulation of dendritic spine development	0.328367		response to interleukin-1	0.603592		ribose phosphate biosynthetic process	0.688
															regulation of peptide hormone secretion	0.241371		positive regulation of protein serine/threonine kinase activity	0.264407		endothelial cell migration	0.515291		negative regulation of protein catabolic process	0.328367		cellular lipid metabolic process	0.603592		purine-containing compound biosynthetic process	0.688
															positive regulation of transmembrane receptor protein serine/threonine kinase signaling pathway	0.241371		regulation of nucleic acid-templated transcription	0.264429		regulation of purine nucleotide metabolic process	0.515291		regulation of cellular ketone metabolic process	0.328367		negative regulation of inflammatory response	0.603592		microtubule cytoskeleton organization involved in mitosis	0.688
															calcium ion homeostasis	0.241371		regulation of protein serine/threonine kinase activity	0.269398		positive regulation of small GTPase mediated signal transduction	0.515291		mammary gland epithelium development	0.328367		regulation of protein secretion	0.603592		regulation of leukocyte chemotaxis	0.688
															endocrine system development	0.241371		positive regulation of macromolecule metabolic process	0.270445		peptidyl-serine autophosphorylation	0.515291		cell aging	0.328367		regulation of protein localization to membrane	0.603592		positive regulation of stress-activated MAPK cascade	0.689337
															cellular protein-containing complex assembly	0.241371		cell-cell signaling	0.270845		negative regulation of protein-containing complex assembly	0.515291		cellular response to extracellular stimulus	0.331442		nucleobase-containing small molecule metabolic process	0.603592		mitotic cell cycle phase transition	0.689337
															regulation of G protein-coupled receptor signaling pathway	0.241371		regulation of RNA biosynthetic process	0.271604		regulation of actin filament polymerization	0.515291		cell-cell signaling by wnt	0.331442		response to drug	0.603592		chromatin organization	0.689337
															regulation of organelle organization	0.249307		negative regulation of cell differentiation	0.271681		regulation of actin filament length	0.515291		negative regulation of transport	0.331442		cell cycle arrest	0.622798		positive regulation of cellular protein localization	0.689337
															negative regulation of kinase activity	0.251172		regulation of ion transport	0.271681		regulation of glucan biosynthetic process	0.515291		Wnt signaling pathway	0.331442		regulation of organelle assembly	0.622798		actin filament-based process	0.689337
															regulation of endopeptidase activity	0.251172		actin cytoskeleton organization	0.271681		positive regulation of dephosphorylation	0.515291		transmembrane receptor protein serine/threonine kinase signaling pathway	0.334452		regulation of DNA biosynthetic process	0.622798		multicellular organism development	0.6964
															organophosphate metabolic process	0.251172		regulation of neurogenesis	0.27417		regulation of Notch signaling pathway	0.515291		Fc-epsilon receptor signaling pathway	0.334452		positive regulation of T cell activation	0.622798		regulation of cellular catabolic process	0.696905
															membrane organization	0.251172		positive regulation of angiogenesis	0.274538		regulation of fibroblast migration	0.515291		cellular response to biotic stimulus	0.334452		response to carbohydrate	0.622798		regulation of neuron differentiation	0.696905
															negative regulation of protein modification process	0.251489		positive regulation of intracellular protein transport	0.274538		regulation of sprouting angiogenesis	0.515291		positive regulation of cytoskeleton organization	0.334452		negative regulation of binding	0.622798		response to inorganic substance	0.700173
															regulation of ion transport	0.26235		response to oxygen levels	0.274538		regulation of Rho protein signal transduction	0.515291		regulation of organ growth	0.334452		positive regulation of cell morphogenesis involved in differentiation	0.622798		negative regulation of cellular macromolecule biosynthetic process	0.700173
															actin cytoskeleton organization	0.26235		positive regulation of stress-activated MAPK cascade	0.284981		regulation of blood pressure	0.515291		lymphocyte differentiation	0.334452		response to chemical	0.623116		regulation of body fluid levels	0.700173
															regulation of cytoskeleton organization	0.265005		positive regulation of cellular protein localization	0.284981		regulation of tumor necrosis factor superfamily cytokine production	0.515291		negative regulation of developmental process	0.334648		regulation of growth	0.627221		response to peptide hormone	0.700173
															negative regulation of neuron differentiation	0.267316		actin filament-based process	0.284981		regulation of actin polymerization or depolymerization	0.515291		regulation of cell activation	0.337006		negative regulation of cellular protein metabolic process	0.627221		catabolic process	0.700173
															response to retinoic acid	0.267316		regulation of MAP kinase activity	0.290667		regulation of protein tyrosine kinase activity	0.515291		anatomical structure formation involved in morphogenesis	0.34497		response to oxidative stress	0.627266		negative regulation of macromolecule biosynthetic process	0.700173
															regulation of hormone secretion	0.267316		positive regulation of intracellular transport	0.292504		regulation of vesicle-mediated transport	0.51743		positive regulation of organelle organization	0.34497		positive regulation of neuron differentiation	0.627266		actin cytoskeleton organization	0.700173
															regulation of protein localization to cell periphery	0.267316		histone phosphorylation	0.292504		regulation of biosynthetic process	0.518146		regulation of binding	0.346158		activation of immune response	0.627266		regulation of gene expression	0.702649
															negative regulation of biological process	0.269357		positive regulation of vasculature development	0.292504		cell surface receptor signaling pathway	0.522728		actin filament-based process	0.346158		generation of neurons	0.628027		cell projection organization	0.704985
															response to molecule of bacterial origin	0.270152		negative regulation of molecular function	0.303449		response to lipid	0.523532		response to abiotic stimulus	0.350697		cellular component morphogenesis	0.63793		response to osmotic stress	0.708315
															positive regulation of protein kinase B signaling	0.270152		activation of JUN kinase activity	0.310443		cell cycle arrest	0.526708		negative regulation of molecular function	0.35489		negative regulation of developmental process	0.63793		myeloid leukocyte differentiation	0.708315
															response to lipopolysaccharide	0.270152		cellular response to organic cyclic compound	0.310443		cellular response to insulin stimulus	0.526708		behavior	0.355002		regulation of localization	0.638688		negative regulation of protein serine/threonine kinase activity	0.708315
															regulation of protein-containing complex assembly	0.270152		axonogenesis	0.311795		regulation of DNA biosynthetic process	0.526708		organonitrogen compound metabolic process	0.356411		regulation of cell communication	0.639769		meiotic cell cycle process	0.708315
															regulation of apoptotic process	0.270913		chemotaxis	0.311795		regulation of protein stability	0.526708		positive regulation of cellular metabolic process	0.357114		gamete generation	0.640055		chemical synaptic transmission	0.708315
															negative regulation of molecular function	0.271332		taxis	0.311795		response to carbohydrate	0.526708		negative regulation of cellular process	0.357114		cellular response to chemical stress	0.640055		integrin-mediated signaling pathway	0.708315
															positive regulation of stress-activated MAPK cascade	0.278064		positive regulation of nitrogen compound metabolic process	0.317626		negative regulation of binding	0.526708		positive regulation of phosphorylation	0.360014		regulation of JNK cascade	0.640055		transforming growth factor beta receptor signaling pathway	0.708315
															regulation of binding	0.278064		ion transmembrane transport	0.319848		regulation of dephosphorylation	0.526708		negative regulation of response to stimulus	0.361828		regulation of cell cycle G2/M phase transition	0.641109		regulation of cardiac muscle cell proliferation	0.708315
															actin filament-based process	0.278064		nuclear envelope organization	0.319848		cellular response to cytokine stimulus	0.528789		regulation of proteolysis	0.36224		exocytosis	0.641109		multi-multicellular organism process	0.708315
															positive regulation of proteolysis	0.278064		hexose metabolic process	0.319848		positive regulation of cell death	0.528789		positive regulation of autophagy	0.362655		positive regulation of leukocyte cell-cell adhesion	0.641109		cellular response to hypoxia	0.708315
															head development	0.278706		tissue homeostasis	0.319848		cell surface receptor signaling pathway involved in cell-cell signaling	0.532267		lipid metabolic process	0.362655		adaptive immune response	0.641109		cellular response to retinoic acid	0.708315
															innate immune response	0.278706		glycerophospholipid metabolic process	0.319848		regulation of protein serine/threonine kinase activity	0.533256		regulation of tissue remodeling	0.365655		pattern recognition receptor signaling pathway	0.641109		response to ketone	0.708315
															cellular response to cytokine stimulus	0.288408		phospholipid metabolic process	0.319848		negative regulation of molecular function	0.53353		cellular metal ion homeostasis	0.365655		Fc-epsilon receptor signaling pathway	0.641109		regulation of cytokinesis	0.708315
															positive regulation of cellular component organization	0.289077		activation of GTPase activity	0.319848		positive regulation of signal transduction	0.535812		positive regulation of cell junction assembly	0.365655		regulation of cellular response to growth factor stimulus	0.641109		negative regulation of G1/S transition of mitotic cell cycle	0.708315
															telencephalon development	0.293297		vascular endothelial growth factor signaling pathway	0.319848		epithelium development	0.540837		cellular response to oxygen levels	0.365655		regulation of dendrite development	0.641109		regulation of cell cycle arrest	0.708315
															anatomical structure homeostasis	0.293297		NIK/NF-kappaB signaling	0.319848		cellular response to DNA damage stimulus	0.540837		development of primary sexual characteristics	0.365655		response to virus	0.641109		anterograde trans-synaptic signaling	0.708315
															regulation of chromatin organization	0.293297		sprouting angiogenesis	0.319848		regulation of cell population proliferation	0.541823		positive regulation of leukocyte differentiation	0.365655		negative regulation of defense response	0.641109		epithelium migration	0.708315
															regulation of reproductive process	0.293297		monosaccharide metabolic process	0.319848		negative regulation of developmental process	0.544657		regulation of animal organ morphogenesis	0.365655		regulation of hormone levels	0.641109		tissue migration	0.708315
															positive regulation of canonical Wnt signaling pathway	0.293297		regulation of tumor necrosis factor production	0.319848		vesicle-mediated transport	0.544657		regulation of generation of precursor metabolites and energy	0.365655		gliogenesis	0.641109		cellular protein catabolic process	0.708315
															divalent inorganic cation homeostasis	0.293297		defense response to virus	0.319848		positive regulation of nitrogen compound metabolic process	0.54688		cellular response to decreased oxygen levels	0.365655		lymphocyte differentiation	0.641109		positive regulation of telomere maintenance via telomerase	0.708315
															negative regulation of intracellular signal transduction	0.293955		regulation of type I interferon production	0.319848		positive regulation of protein phosphorylation	0.553967		regulation of histone modification	0.365655		regulation of peptide secretion	0.641109		positive regulation of telomere maintenance	0.708315
															positive regulation of stress-activated protein kinase signaling cascade	0.293955		response to calcium ion	0.319848		exocytosis	0.55408		lipid biosynthetic process	0.365655		regulation of signaling	0.647001		nuclear chromosome segregation	0.708315
															cellular component morphogenesis	0.301006		regulation of nucleotide metabolic process	0.319848		positive regulation of chromosome organization	0.55408		learning	0.365655		primary metabolic process	0.647887		negative regulation of canonical Wnt signaling pathway	0.708315
															negative regulation of developmental process	0.301006		regulation of neurotransmitter transport	0.319848		Fc-epsilon receptor signaling pathway	0.55408		cellular divalent inorganic cation homeostasis	0.365655		negative regulation of cell communication	0.650169		positive regulation of blood vessel endothelial cell migration	0.708315
															vesicle-mediated transport	0.301006		glucose metabolic process	0.319848		cellular response to biotic stimulus	0.55408		regulation of autophagy	0.366893		negative regulation of signaling	0.650169		actin cytoskeleton reorganization	0.708315
															regulation of programmed cell death	0.307018		neuron projection organization	0.319848		regulation of peptide secretion	0.55408		regulation of molecular function	0.36779		positive regulation of cellular component biogenesis	0.652521		regulation of plasma membrane bounded cell projection assembly	0.708315
															negative regulation of apoptotic process	0.3086		regulation of nervous system process	0.319848		signaling	0.554715		positive regulation of phosphorus metabolic process	0.37114		positive regulation of cell projection organization	0.652521		regulation of carbohydrate biosynthetic process	0.708315
															organelle assembly	0.308614		postsynapse organization	0.319848		cellular response to organonitrogen compound	0.555751		positive regulation of phosphate metabolic process	0.37114		peptidyl-amino acid modification	0.654183		regulation of phospholipase C activity	0.708315
															cellular response to hormone stimulus	0.309989		endothelial cell migration	0.319848		negative regulation of phosphate metabolic process	0.555751		negative regulation of metabolic process	0.37624		regulation of cell-matrix adhesion	0.658565		inositol lipid-mediated signaling	0.708315
															viral process	0.309989		regulation of purine nucleotide metabolic process	0.319848		cellular response to amino acid starvation	0.557599		nitrogen compound transport	0.378603		lipid metabolic process	0.658565		phosphatidylinositol-mediated signaling	0.708315
															response to abiotic stimulus	0.31373		animal organ regeneration	0.319848		positive regulation of myeloid cell differentiation	0.557599		response to reactive oxygen species	0.378603		regulation of nuclear division	0.658565		oxidation-reduction process	0.708315
															mesenchyme development	0.319194		regulation of neurotransmitter secretion	0.319848		receptor-mediated endocytosis	0.557599		cell surface receptor signaling pathway involved in cell-cell signaling	0.378603		positive regulation of intracellular protein transport	0.658565		regulation of axon extension	0.708315
															positive regulation of apoptotic signaling pathway	0.319194		positive regulation of dephosphorylation	0.319848		biomineralization	0.557599		RNA metabolic process	0.378603		regulation of cysteine-type endopeptidase activity	0.658565		positive regulation of dendrite development	0.708315
															regulation of calcium ion transport	0.319194		regulation of tumor necrosis factor superfamily cytokine production	0.319848		calcium ion transport	0.557599		regulation of Wnt signaling pathway	0.378603		regulation of endothelial cell migration	0.658565		positive regulation of telomere maintenance via telomere lengthening	0.708315
															negative regulation of cell motility	0.319194		glycerolipid metabolic process	0.319848		regulation of fat cell differentiation	0.557599		negative regulation of nucleobase-containing compound metabolic process	0.378603		intrinsic apoptotic signaling pathway	0.658565		gonad development	0.708315
															purine nucleotide metabolic process	0.319194		regulation of nervous system development	0.323331		embryonic placenta development	0.557599		negative regulation of biological process	0.383726		positive regulation of cell-cell adhesion	0.658565		regulation of dendritic spine development	0.708315
															negative regulation of cell activation	0.319194		protein phosphorylation	0.324796		positive regulation of cell cycle phase transition	0.557599		leukocyte activation	0.387683		negative regulation of growth	0.658565		epithelial cell migration	0.708315
															ribonucleotide metabolic process	0.319194		regulation of cell growth	0.325274		response to amino acid starvation	0.557599		cellular response to lipid	0.387683		negative regulation of protein metabolic process	0.658759		negative regulation of protein catabolic process	0.708315
															metal ion homeostasis	0.319194		cell morphogenesis involved in neuron differentiation	0.325274		regulation of polysaccharide metabolic process	0.557599		regulation of secretion	0.387683		regulation of immune response	0.658759		regulation of cyclin-dependent protein kinase activity	0.708315
															purine ribonucleotide metabolic process	0.319194		regulation of intracellular protein transport	0.328319		regulation of glycogen metabolic process	0.557599		activation of protein kinase activity	0.388296		regulation of anatomical structure morphogenesis	0.659373		regulation of cellular ketone metabolic process	0.708315
															regulation of phosphatase activity	0.319194		organelle localization	0.328319		divalent metal ion transport	0.557599		regulation of immune system process	0.388296		regulation of response to stimulus	0.661474		calcium-mediated signaling	0.708315
															regulation of membrane potential	0.319194		positive regulation of ERK1 and ERK2 cascade	0.328319		cellular response to mechanical stimulus	0.557599		endocytosis	0.390716		brain development	0.664665		negative regulation of inflammatory response to antigenic stimulus	0.708315
															negative regulation of cell migration	0.319194		positive regulation of DNA metabolic process	0.328319		protein modification by small protein conjugation	0.557599		primary metabolic process	0.395511		stress-activated MAPK cascade	0.664665		morphogenesis of a branching epithelium	0.708315
															ribose phosphate metabolic process	0.319194		forebrain development	0.328319		tissue remodeling	0.557599		response to other organism	0.401045		sexual reproduction	0.664665		negative regulation of cell cycle G1/S phase transition	0.708315
															regulation of mRNA metabolic process	0.319194		regulation of small molecule metabolic process	0.328319		positive regulation of stress fiber assembly	0.557599		response to external biotic stimulus	0.401045		regulation of cell morphogenesis	0.664665		sensory organ development	0.711015
															purine-containing compound metabolic process	0.319194		negative regulation of gene expression	0.33806		positive regulation of actin filament bundle assembly	0.557599		response to endogenous stimulus	0.401983		regulation of response to stress	0.668516		regulation of ERK1 and ERK2 cascade	0.711015
															epithelium development	0.320719		protein transport	0.346101		skin development	0.557599		negative regulation of cytokine production	0.402182		mitotic cell cycle	0.668876		cellular response to oxygen-containing compound	0.711861
															negative regulation of cellular process	0.323284		ephrin receptor signaling pathway	0.346101		positive regulation of muscle cell differentiation	0.557599		mitotic DNA integrity checkpoint	0.402182		regulation of leukocyte cell-cell adhesion	0.675204		regulation of protein localization	0.721364
															regulation of peptidase activity	0.327989		regulation of cell-substrate adhesion	0.346101		protein ubiquitination	0.557599		mitotic DNA damage checkpoint	0.402182		regulation of leukocyte differentiation	0.675204		negative regulation of protein phosphorylation	0.721854
															negative regulation of transferase activity	0.327989		positive regulation of kinase activity	0.347044		biomineral tissue development	0.557599		inner ear development	0.402182		positive regulation of lymphocyte activation	0.675204		regulation of actin filament-based process	0.721854
															negative regulation of transport	0.327989		positive regulation of macroautophagy	0.352113		positive regulation of tyrosine phosphorylation of STAT protein	0.557599		protein modification by small protein conjugation or removal	0.402182		histone phosphorylation	0.675204		secretion	0.721854
															negative regulation of programmed cell death	0.330799		regulation of oxidative stress-induced cell death	0.352113		regulation of tyrosine phosphorylation of STAT protein	0.557599		response to glucose	0.402182		regulation of proteasomal protein catabolic process	0.675204		negative regulation of phosphorylation	0.721854
															regulation of cell death	0.335124		cell chemotaxis	0.352113		intrinsic apoptotic signaling pathway in response to DNA damage	0.557599		response to hexose	0.402182		positive regulation of neurogenesis	0.676488		positive regulation of JNK cascade	0.721854
															nucleoside phosphate metabolic process	0.344904		biomineralization	0.352113		negative regulation of phosphatase activity	0.557599		calcium ion homeostasis	0.402182		response to oxygen-containing compound	0.679597		regulation of biosynthetic process	0.723036
															regulated exocytosis	0.344904		regulation of fatty acid metabolic process	0.352113		negative regulation of dephosphorylation	0.557599		cellular protein-containing complex assembly	0.402182		nitrogen compound metabolic process	0.680152		developmental process	0.72405
															negative regulation of locomotion	0.344904		epidermal growth factor receptor signaling pathway	0.352113		positive regulation of mitochondrion organization	0.557599		regulation of leukocyte mediated immunity	0.402182		plasma membrane bounded cell projection organization	0.686107		plasma membrane bounded cell projection organization	0.725494
															leukocyte migration	0.344904		cell-cell junction organization	0.352113		response to cadmium ion	0.557599		response to monosaccharide	0.402182		positive regulation of immune response	0.687993		regulation of phosphorylation	0.728346
															regulation of transmembrane receptor protein serine/threonine kinase signaling pathway	0.344904		regulation of neurotransmitter levels	0.352113		RNA splicing	0.557599		nervous system process	0.408471		homeostatic process	0.688508		regulation of cellular response to heat	0.729189
															embryonic organ morphogenesis	0.344904		regulation of neurotransmitter receptor activity	0.352113		positive regulation of cation transmembrane transport	0.557599		tube morphogenesis	0.412232		regulation of microtubule-based process	0.691063		glial cell development	0.729189
															negative regulation of cellular component movement	0.344904		detection of stimulus	0.352113		positive regulation of carbohydrate metabolic process	0.557599		nucleobase-containing compound metabolic process	0.414517		in utero embryonic development	0.691063		developmental maturation	0.729189
															negative regulation of neurogenesis	0.344904		dendrite morphogenesis	0.352113		circadian rhythm	0.557599		peptidyl-tyrosine modification	0.414767		positive regulation of peptidyl-tyrosine phosphorylation	0.691063		bone development	0.729189
															response to mechanical stimulus	0.344904		tissue remodeling	0.352113		regulation of heart contraction	0.557599		peptidyl-tyrosine phosphorylation	0.414767		positive regulation of I-kappaB kinase/NF-kappaB signaling	0.691063		female gamete generation	0.729189
															regulation of cysteine-type endopeptidase activity involved in apoptotic process	0.344904		positive regulation of stress fiber assembly	0.352113		divalent inorganic cation transport	0.557599		system process	0.415858		positive regulation of nervous system development	0.699181		positive regulation of cell-matrix adhesion	0.729189
															nucleotide metabolic process	0.344904		positive regulation of actin filament bundle assembly	0.352113		positive regulation of hydrolase activity	0.557877		G protein-coupled receptor signaling pathway	0.418507		regulation of defense response	0.699181		cell-matrix adhesion	0.729189
															positive regulation of Wnt signaling pathway	0.344904		regulation of cellular response to oxidative stress	0.352113		stress-activated protein kinase signaling cascade	0.557877		cellular response to organic cyclic compound	0.418507		cellular response to oxygen-containing compound	0.703183		anatomical structure maturation	0.729189
															regulation of JNK cascade	0.358646		neutrophil degranulation	0.352113		cellular macromolecule metabolic process	0.561571		cognition	0.418507		nervous system development	0.704368		regulation of telomerase activity	0.729189
															cell development	0.360508		regulation of epithelial cell differentiation	0.352113		enzyme linked receptor protein signaling pathway	0.562296		G1/S transition of mitotic cell cycle	0.418507		regulation of intracellular protein transport	0.706177		positive regulation of muscle tissue development	0.729189
															negative regulation of macromolecule metabolic process	0.362928		biomineral tissue development	0.352113		cellular developmental process	0.563671		cellular response to starvation	0.418507		organelle localization	0.706177		cellular glucose homeostasis	0.729189
															positive regulation of organelle organization	0.363652		intrinsic apoptotic signaling pathway in response to DNA damage	0.352113		positive regulation of cell communication	0.568934		learning or memory	0.418507		regulation of ubiquitin-dependent protein catabolic process	0.706177		protein localization to cell periphery	0.729189
															negative regulation of cell death	0.364736		regulation of heart contraction	0.352113		positive regulation of signaling	0.568934		leukocyte differentiation	0.425595		regulation of T cell activation	0.706177		DNA-templated transcription, initiation	0.729189
															positive regulation of cell differentiation	0.365735		regulation of response to oxidative stress	0.352113		positive regulation of cellular process	0.570424		regulation of lymphocyte activation	0.425595		carbohydrate derivative metabolic process	0.706177		negative regulation of nuclear division	0.729189
															regulation of intracellular transport	0.366772		cellular response to chemical stress	0.352292		positive regulation of cell projection organization	0.574345		positive regulation of protein kinase activity	0.428915		positive regulation of ERK1 and ERK2 cascade	0.706177		regulation of sister chromatid segregation	0.729189
															regulation of anatomical structure size	0.366772		regulation of JNK cascade	0.352292		negative regulation of phosphorus metabolic process	0.574345		cell population proliferation	0.429202		forebrain development	0.706177		regulation of metaphase/anaphase transition of cell cycle	0.729189
															regulation of macroautophagy	0.370336		positive regulation of protein kinase activity	0.35317		inflammatory response	0.575609		positive regulation of protein serine/threonine kinase activity	0.431602		regulation of GTPase activity	0.706177		regulation of actin cytoskeleton reorganization	0.729189
															regulation of actin filament organization	0.370336		regulation of cell development	0.353556		regulation of protein kinase B signaling	0.575609		cellular response to endogenous stimulus	0.432082		regulation of small molecule metabolic process	0.706177		positive regulation of transporter activity	0.729189
															toll-like receptor signaling pathway	0.370336		cellular response to endogenous stimulus	0.353556		cellular response to peptide	0.575609		regulation of phosphate metabolic process	0.432723		regulation of supramolecular fiber organization	0.706177		mesenchymal cell differentiation	0.729189
															response to hypoxia	0.370336		regulation of organelle organization	0.354355		positive regulation of protein transport	0.575609		regulation of heart growth	0.437743		cell morphogenesis	0.707333		branching morphogenesis of an epithelial tube	0.729189
															cellular lipid metabolic process	0.370336		cellular response to stress	0.354892		response to bacterium	0.575609		autophagy	0.437743		regulation of cellular component biogenesis	0.707333		meiotic nuclear division	0.729189
															regulation of protein localization to membrane	0.370336		positive regulation of cellular metabolic process	0.359308		positive regulation of establishment of protein localization	0.575609		positive regulation of lipase activity	0.437743		regulation of signal transduction	0.710025		positive regulation of muscle organ development	0.729189
															positive regulation of binding	0.370336		regulation of neuron projection development	0.360873		neuron development	0.577382		kidney development	0.437743		regulation of cell cycle	0.711255		B cell receptor signaling pathway	0.729189
															nucleobase-containing small molecule metabolic process	0.370336		nervous system development	0.362785		cell communication	0.578058		renal system development	0.437743		cellular response to organic substance	0.711418		regulation of coagulation	0.729189
															sex differentiation	0.370336		positive regulation of protein kinase B signaling	0.363758		positive regulation of angiogenesis	0.58036		cellular response to radiation	0.437743		cell projection organization	0.711492		negative regulation of lymphocyte activation	0.729189
															symbiotic process	0.374951		regulation of protein-containing complex assembly	0.363758		cell cycle G2/M phase transition	0.58036		cellular response to carbohydrate stimulus	0.437743		cellular response to chemical stimulus	0.717713		regulation of anion transport	0.729189
															positive regulation of cellular component biogenesis	0.374951		peptide transport	0.363758		G2/M transition of mitotic cell cycle	0.58036		skeletal system morphogenesis	0.437743		negative regulation of kinase activity	0.720581		regulation of postsynapse organization	0.729189
															positive regulation of JUN kinase activity	0.38609		positive regulation of cellular component biogenesis	0.365799		regulation of endothelial cell migration	0.58036		regulation of blood vessel endothelial cell migration	0.437743		regulation of endopeptidase activity	0.720581		regulation of TOR signaling	0.729189
															brain development	0.391252		positive regulation of MAP kinase activity	0.373891		intrinsic apoptotic signaling pathway	0.58036		mammary gland development	0.437743		regulation of cell junction assembly	0.720581		regulation of muscle adaptation	0.729189
															regulation of cell morphogenesis	0.391252		cellular protein modification process	0.377202		aging	0.58036		process utilizing autophagic mechanism	0.437743		positive regulation of cell cycle process	0.720581		response to toxic substance	0.729189
															response to metal ion	0.395412		cellular protein metabolic process	0.377202		organic substance metabolic process	0.581536		signal transduction in response to DNA damage	0.437743		regulation of I-kappaB kinase/NF-kappaB signaling	0.720581		regulation of RNA splicing	0.729189
															positive regulation of T cell activation	0.395412		macromolecule modification	0.377202		cellular metabolic process	0.581536		regulation of cardiac muscle tissue growth	0.437743		cellular chemical homeostasis	0.720581		positive regulation of chromatin organization	0.729189
															regulation of protein stability	0.395412		protein modification process	0.377202		metabolic process	0.581536		regulation of Ras protein signal transduction	0.437743		regulation of cell-substrate adhesion	0.720581		regulation of cyclin-dependent protein serine/threonine kinase activity	0.729189
															response to decreased oxygen levels	0.395412		gene expression	0.379285		negative regulation of cellular metabolic process	0.581573		positive regulation of phospholipase activity	0.437743		organophosphate metabolic process	0.720581		cardiac muscle cell differentiation	0.729189
															negative regulation of cellular catabolic process	0.395412		positive regulation of gene expression	0.379307		regulation of cellular protein metabolic process	0.588867		nitrogen compound metabolic process	0.438809		positive regulation of leukocyte activation	0.720581		regulation of cellular response to insulin stimulus	0.729189
															second-messenger-mediated signaling	0.395412		amide transport	0.381264		microtubule-based process	0.592527		negative regulation of macromolecule metabolic process	0.443741		multicellular organism reproduction	0.720621		regulation of hemostasis	0.729189
															positive regulation of nucleobase-containing compound metabolic process	0.399201		histone modification	0.381264		stress-activated MAPK cascade	0.592527		regulation of phosphorus metabolic process	0.444036		multicellular organismal reproductive process	0.720621		ear morphogenesis	0.729189
															regulation of apoptotic signaling pathway	0.405302		covalent chromatin modification	0.381264		macromolecule metabolic process	0.592837		cell cycle G1/S phase transition	0.445918		regulation of immune system process	0.727652		regulation of telomere capping	0.729189
															regulation of protein kinase B signaling	0.405302		positive regulation of growth	0.381264		response to ionizing radiation	0.596288		organelle localization	0.445918		head development	0.730881		positive regulation of phospholipase C activity	0.729189
															regulation of lymphocyte activation	0.405302		heart process	0.382906		activation of JNKK activity	0.596288		regulation of ubiquitin-dependent protein catabolic process	0.445918		positive regulation of cell development	0.730881		regulation of glucose transmembrane transport	0.729189
															regulation of JUN kinase activity	0.405302		neutrophil mediated immunity	0.382906		regulation of cellular senescence	0.596288		regulation of T cell activation	0.445918		cell cycle	0.733691		regulation of mitochondrion organization	0.729189
															regulation of protein binding	0.405302		regulation of cation channel activity	0.382906		positive regulation of telomerase activity	0.596288		regulation of GTPase activity	0.445918		response to molecule of bacterial origin	0.734304		male sex differentiation	0.729189
															exocytosis	0.420065		regulation of intrinsic apoptotic signaling pathway	0.382906		regulation of sodium ion transport	0.596288		regulation of small molecule metabolic process	0.445918		organic substance catabolic process	0.734304		regulation of insulin receptor signaling pathway	0.729189
															positive regulation of chromosome organization	0.420065		regulation of extrinsic apoptotic signaling pathway in absence of ligand	0.382906		cellular response to glucose stimulus	0.596288		negative regulation of nitrogen compound metabolic process	0.446435		response to lipopolysaccharide	0.734304		regulation of blood coagulation	0.729189
															positive regulation of leukocyte cell-cell adhesion	0.420065		positive regulation of protein localization to plasma membrane	0.382906		cellular response to hexose stimulus	0.596288		regulation of phosphorylation	0.446438		negative regulation of response to external stimulus	0.734304		cellular response to glucose starvation	0.729189
															pattern recognition receptor signaling pathway	0.420065		activation of JNKK activity	0.382906		cellular response to monosaccharide stimulus	0.596288		blood vessel morphogenesis	0.448835		positive regulation of NF-kappaB transcription factor activity	0.734304		substrate adhesion-dependent cell spreading	0.729189
															regulation of cellular response to growth factor stimulus	0.420065		neutrophil activation involved in immune response	0.382906		regulation of cell aging	0.596288		positive regulation of transport	0.449415		regulation of protein-containing complex assembly	0.734304		central nervous system neuron development	0.729189
															regulation of dendrite development	0.420065		positive regulation of telomerase activity	0.382906		regulation of protein deacetylation	0.596288		peptidyl-serine modification	0.449823		peptide transport	0.734304		memory	0.729189
															negative regulation of cell development	0.420065		modulation of process of other organism involved in symbiotic interaction	0.382906		sister chromatid segregation	0.596288		peptidyl-serine phosphorylation	0.449823		response to starvation	0.734304		regulation of myeloid leukocyte differentiation	0.729189
															platelet activation	0.420065		cellular response to ketone	0.382906		regulation of interspecies interactions between organisms	0.596288		response to lipid	0.449881		regulation of epithelial cell migration	0.734304		positive regulation of striated muscle tissue development	0.729189
															negative regulation of gene expression	0.421387		regulation of interspecies interactions between organisms	0.382906		organic acid metabolic process	0.596288		regulation of protein phosphorylation	0.451098		localization	0.737512		muscle organ development	0.729189
															gland development	0.42437		regulation of viral process	0.382906		cellular carbohydrate metabolic process	0.596288		negative regulation of cellular metabolic process	0.459389		regulation of translation	0.74738		positive regulation of immune effector process	0.729189
															modulation of chemical synaptic transmission	0.42437		regulation of synaptic vesicle cycle	0.382906		regulation of viral process	0.596288		plasma membrane bounded cell projection organization	0.461255		cellular response to nutrient levels	0.74738		positive regulation of leukocyte chemotaxis	0.729189
															regulation of trans-synaptic signaling	0.42437		modulation of process of other organism	0.382906		regulation of mRNA stability	0.596288		negative regulation of apoptotic process	0.461255		amide transport	0.74738		positive regulation of leukocyte migration	0.729189
															regulation of system process	0.42437		granulocyte activation	0.382906		regulation of RNA stability	0.596288		positive regulation of cell cycle	0.471814		histone modification	0.74738		peptidyl-threonine modification	0.729443
															regulation of cell morphogenesis involved in differentiation	0.42437		response to temperature stimulus	0.382906		negative regulation of secretion	0.596288		regulation of transmembrane transport	0.471814		covalent chromatin modification	0.74738		peptidyl-threonine phosphorylation	0.729443
															renal system process	0.429418		transmembrane transport	0.382906		oxoacid metabolic process	0.596288		cellular ion homeostasis	0.472181		positive regulation of growth	0.74738		regulation of neuron projection development	0.729443
															nucleocytoplasmic transport	0.429418		intracellular receptor signaling pathway	0.382906		positive regulation of receptor signaling pathway via STAT	0.596288		small GTPase mediated signal transduction	0.472181		organic substance metabolic process	0.749372		regulation of secretion by cell	0.732684
															regulation of pathway-restricted SMAD protein phosphorylation	0.429418		positive regulation of protein localization to cell periphery	0.382906		positive regulation of histone modification	0.596288		telencephalon development	0.472181		cellular metabolic process	0.749372		regulation of cellular biosynthetic process	0.738645
															embryonic epithelial tube formation	0.429418		positive regulation of telomere capping	0.382906		intracellular receptor signaling pathway	0.596288		negative regulation of cell adhesion	0.472181		metabolic process	0.749372		regulation of actin cytoskeleton organization	0.743495
															glycerophospholipid metabolic process	0.429418		negative regulation of transmembrane transport	0.382906		positive regulation of telomere capping	0.596288		regulation of lipase activity	0.472181		response to lipid	0.7505		peptidyl-tyrosine autophosphorylation	0.743495
															phospholipid metabolic process	0.429418		gland morphogenesis	0.382906		positive regulation of small molecule metabolic process	0.596288		regulation of response to DNA damage stimulus	0.472181		regulation of signal transduction by p53 class mediator	0.759837		cellular catabolic process	0.743495
															myeloid cell homeostasis	0.429418		neutrophil activation	0.382906		negative regulation of cellular protein localization	0.596288		positive regulation of proteasomal protein catabolic process	0.472181		cellular response to abiotic stimulus	0.759837		embryonic morphogenesis	0.743495
															NIK/NF-kappaB signaling	0.429418		regulation of protein targeting	0.382906		positive regulation of ion transmembrane transport	0.596288		positive regulation of proteasomal ubiquitin-dependent protein catabolic process	0.472181		positive regulation of cell activation	0.759837		modulation of chemical synaptic transmission	0.743495
															regulation of gliogenesis	0.429418		regulation of signaling receptor activity	0.382906		regulation of muscle cell apoptotic process	0.596288		positive regulation of protein-containing complex assembly	0.472181		regulation of axonogenesis	0.759837		embryo development ending in birth or egg hatching	0.743495
															movement in host environment	0.429418		regulation of cell migration	0.394311		gland morphogenesis	0.596288		regulation of synaptic plasticity	0.472181		intracellular transport	0.759837		regulation of trans-synaptic signaling	0.743495
															defense response to virus	0.429418		regulation of RNA metabolic process	0.394722		carboxylic acid metabolic process	0.596288		regulation of cardiac muscle tissue development	0.472181		lymphocyte activation	0.759837		regulation of system process	0.743495
															entry into host	0.429418		protein metabolic process	0.396408		positive regulation of receptor signaling pathway via JAK-STAT	0.596288		regulation of glucose metabolic process	0.472181		cellular response to environmental stimulus	0.759837		chordate embryonic development	0.743495
															positive regulation of ion transmembrane transporter activity	0.429418		cellular component organization	0.397506		protein localization to plasma membrane	0.596288		regulation of phospholipase activity	0.472181		regulation of DNA-binding transcription factor activity	0.759868		response to growth factor	0.745468
															response to calcium ion	0.429418		regulation of angiogenesis	0.398595		regulation of mRNA catabolic process	0.596288		cellular cation homeostasis	0.472181		apoptotic process	0.765353		negative regulation of gene expression	0.745468
															regulation of neurotransmitter transport	0.429418		negative regulation of metabolic process	0.405703		pyrimidine-containing compound metabolic process	0.596288		positive regulation of mitotic cell cycle	0.472181		stress-activated protein kinase signaling cascade	0.768949		regulation of anatomical structure morphogenesis	0.745614
															eye morphogenesis	0.429418		regulation of neuron differentiation	0.406637		peptidyl-tyrosine autophosphorylation	0.596374		positive regulation of supramolecular fiber organization	0.472181		regulation of proteolysis involved in cellular protein catabolic process	0.771702		regulation of protein modification process	0.748152
															regulation of nervous system process	0.429418		response to abiotic stimulus	0.406637		regulation of system process	0.596374		divalent inorganic cation homeostasis	0.472181		regulation of peptidase activity	0.771702		cellular response to stimulus	0.74823
															positive regulation of dendrite morphogenesis	0.429418		glial cell development	0.412292		regulation of cell morphogenesis involved in differentiation	0.596374		regulation of cell junction assembly	0.47285		reproductive structure development	0.771702		negative regulation of biological process	0.748359
															nuclear transport	0.429418		female gamete generation	0.412292		regulation of leukocyte cell-cell adhesion	0.60553		cellular chemical homeostasis	0.47285		negative regulation of transferase activity	0.771702		response to ionizing radiation	0.750635
															endothelial cell migration	0.429418		positive regulation of cell-matrix adhesion	0.412292		positive regulation of epithelial cell migration	0.60553		immune response	0.481221		embryonic organ development	0.771702		signal transduction involved in DNA damage checkpoint	0.750635
															positive regulation of neuron apoptotic process	0.429418		cell-matrix adhesion	0.412292		positive regulation of vasculature development	0.60553		cellular aromatic compound metabolic process	0.484051		cellular response to extracellular stimulus	0.771702		signal transduction involved in DNA integrity checkpoint	0.750635
															regulation of glutamate receptor signaling pathway	0.429418		regulation of telomerase activity	0.412292		reproduction	0.605637		negative regulation of cellular protein metabolic process	0.484051		regulation of peptidyl-tyrosine phosphorylation	0.771702		heart process	0.750635
															negative regulation of protein-containing complex assembly	0.429418		regulation of postsynapse organization	0.412292		reproductive process	0.605637		heterocycle metabolic process	0.484051		negative regulation of transport	0.771702		negative regulation of cell cycle G2/M phase transition	0.750635
															receptor metabolic process	0.429418		response to toxic substance	0.412292		regulation of cellular response to stress	0.606129		cell-cell signaling	0.487124		reproductive system development	0.771702		purine ribonucleoside metabolic process	0.750635
															regulation of neurotransmitter secretion	0.429418		regulation of bone mineralization	0.412292		cellular response to organic substance	0.60614		interspecies interaction between organisms	0.487815		cell junction organization	0.771702		regulation of calcium ion transmembrane transport	0.750635
															positive regulation of pathway-restricted SMAD protein phosphorylation	0.429418		positive regulation of nucleocytoplasmic transport	0.412292		interspecies interaction between organisms	0.60715		intracellular signal transduction	0.490299		regulation of cellular protein catabolic process	0.771702		signal transduction involved in cell cycle checkpoint	0.750635
															negative regulation of ion transmembrane transport	0.429418		regulation of telomere capping	0.412292		tube development	0.607205		gene expression	0.490541		cellular response to endogenous stimulus	0.7821		neutrophil mediated immunity	0.750635
															regulation of fibroblast migration	0.429418		regulation of glucose transmembrane transport	0.412292		negative regulation of cell population proliferation	0.610277		negative regulation of programmed cell death	0.490783		reproduction	0.7821		regulation of cation channel activity	0.750635
															positive regulation of dendritic spine development	0.429418		regulation of epithelial cell apoptotic process	0.412292		cell differentiation	0.611907		JNK cascade	0.494471		reproductive process	0.7821		regulation of intrinsic apoptotic signaling pathway	0.750635
															regulation of Rho protein signal transduction	0.429418		regulation of myeloid leukocyte differentiation	0.412292		regulation of chromosome organization	0.616504		cellular response to external stimulus	0.494471		axon guidance	0.783004		regulation of extrinsic apoptotic signaling pathway in absence of ligand	0.750635
															glycerolipid metabolic process	0.429418		regulation of vasculature development	0.415729		regulation of transmembrane transport	0.616504		tissue morphogenesis	0.494471		secretion by cell	0.783004		positive regulation of protein localization to plasma membrane	0.750635
															neural tube development	0.429418		negative regulation of transferase activity	0.415729		regulation of protein metabolic process	0.619688		response to nutrient levels	0.494471		morphogenesis of an epithelium	0.783004		pallium development	0.750635
															locomotory behavior	0.429418		negative regulation of transport	0.415729		immune system process	0.622001		activation of MAPKK activity	0.494471		export from cell	0.783004		activation of JNKK activity	0.750635
															cardiac chamber morphogenesis	0.429418		negative regulation of protein metabolic process	0.418053		positive regulation of multicellular organismal process	0.622001		apoptotic signaling pathway	0.494471		cellular response to peptide hormone stimulus	0.783004		regulation of cellular senescence	0.750635
															cellular response to stress	0.433078		cell adhesion	0.419475		cytokine-mediated signaling pathway	0.627578		regulation of cellular amide metabolic process	0.494471		neuron projection guidance	0.783004		cytokine production	0.750635
															positive regulation of autophagy	0.444238		biological adhesion	0.419475		cellular response to starvation	0.629584		cell development	0.495623		regulation of hemopoiesis	0.783004		neutrophil activation involved in immune response	0.750635
															regulation of nuclear division	0.444238		cellular component organization or biogenesis	0.427863		bone development	0.631661		response to molecule of bacterial origin	0.499217		cellular homeostasis	0.783004		positive regulation of telomerase activity	0.750635
															positive regulation of intracellular protein transport	0.444238		positive regulation of cellular biosynthetic process	0.42937		regulation of telomerase activity	0.631661		response to lipopolysaccharide	0.499217		peptidyl-serine modification	0.786788		regulation of synapse assembly	0.750635
															regulation of transporter activity	0.444238		regulation of DNA metabolic process	0.432647		cellular glucose homeostasis	0.631661		response to starvation	0.499217		peptidyl-serine phosphorylation	0.786788		cellular response to light stimulus	0.750635
															plasma membrane bounded cell projection assembly	0.444238		negative regulation of protein modification process	0.43274		protein localization to cell periphery	0.631661		regulation of epithelial cell migration	0.499217		immune system process	0.787892		regulation of sodium ion transport	0.750635
															cell projection assembly	0.444238		regulation of cellular protein localization	0.43274		regulation of actin cytoskeleton reorganization	0.631661		mesenchyme development	0.505375		programmed cell death	0.79275		cell fate commitment	0.750635
															regulation of cellular localization	0.444576		negative regulation of cell communication	0.43519		positive regulation of transporter activity	0.631661		intracellular protein transport	0.505375		nitrogen compound transport	0.793768		cellular response to fatty acid	0.750635
															peptidyl-threonine modification	0.450126		negative regulation of signaling	0.43519		positive regulation of leukocyte proliferation	0.631661		myeloid leukocyte activation	0.505375		Fc receptor signaling pathway	0.793768		transcription initiation from RNA polymerase II promoter	0.750635
															peptidyl-threonine phosphorylation	0.450126		cellular macromolecule metabolic process	0.437673		branching morphogenesis of an epithelial tube	0.631661		cellular response to transforming growth factor beta stimulus	0.505375		regulation of proteolysis	0.794516		cellular response to glucose stimulus	0.750635
															negative regulation of response to stimulus	0.457093		positive regulation of MAPK cascade	0.438788		B cell receptor signaling pathway	0.631661		regulation of calcium ion transport	0.505375		positive regulation of cellular component movement	0.802498		cellular response to hexose stimulus	0.750635
															cellular response to external stimulus	0.461937		response to osmotic stress	0.440331		regulation of muscle adaptation	0.631661		urogenital system development	0.505375		cell differentiation	0.802618		cellular response to monosaccharide stimulus	0.750635
															small molecule metabolic process	0.461937		myeloid leukocyte differentiation	0.440331		response to toxic substance	0.631661		cellular response to lipopolysaccharide	0.505375		regulation of hydrolase activity	0.803506		glycosyl compound metabolic process	0.750635
															apoptotic signaling pathway	0.461937		negative regulation of protein serine/threonine kinase activity	0.440331		positive regulation of chromatin organization	0.631661		cellular response to molecule of bacterial origin	0.505375		negative regulation of immune system process	0.804018		cellular response to ketone	0.750635
															negative regulation of nitrogen compound metabolic process	0.463688		chemical synaptic transmission	0.440331		regulation of cyclin-dependent protein serine/threonine kinase activity	0.631661		vascular endothelial growth factor receptor signaling pathway	0.505375		negative regulation of cellular process	0.806923		proteolysis involved in cellular protein catabolic process	0.750635
															regulation of cell differentiation	0.466053		cellular response to hypoxia	0.440331		cardiac muscle cell differentiation	0.631661		regulation of protein localization to nucleus	0.505375		response to organonitrogen compound	0.81022		regulation of cell aging	0.750635
															regulation of leukocyte cell-cell adhesion	0.467884		ossification	0.440331		response to endoplasmic reticulum stress	0.631661		metal ion homeostasis	0.505375		cell cycle process	0.810267		regulation of protein deacetylation	0.750635
															positive regulation of intracellular transport	0.467884		response to ketone	0.440331		ear morphogenesis	0.631661		positive regulation of transmembrane transport	0.505375		cell surface receptor signaling pathway	0.813626		sister chromatid segregation	0.750635
															negative regulation of neuron death	0.467884		regulation of stress fiber assembly	0.440331		regulation of telomere capping	0.631661		positive regulation of cell growth	0.505375		inflammatory response	0.813778		regulation of interspecies interactions between organisms	0.750635
															positive regulation of lymphocyte activation	0.467884		anterograde trans-synaptic signaling	0.440331		positive regulation of phospholipase C activity	0.631661		positive regulation of secretion by cell	0.505375		leukocyte differentiation	0.813778		generation of precursor metabolites and energy	0.750635
															histone phosphorylation	0.467884		epithelium migration	0.440331		regulation of mitochondrion organization	0.631661		protein localization to membrane	0.505375		regulation of protein kinase B signaling	0.813778		organic acid metabolic process	0.750635
															positive regulation of macroautophagy	0.468395		tissue migration	0.440331		regulation of epithelial cell apoptotic process	0.631661		regulation of mRNA metabolic process	0.505375		cellular response to peptide	0.813778		response to fatty acid	0.750635
															regulation of oxidative stress-induced cell death	0.468395		regulation of actin filament bundle assembly	0.440331		memory	0.631661		developmental growth involved in morphogenesis	0.505375		regulation of lymphocyte activation	0.813778		cellular carbohydrate metabolic process	0.750635
															cellular response to amino acid starvation	0.468395		positive regulation of telomere maintenance via telomerase	0.440331		regulation of cell communication	0.63284		cell projection organization	0.505452		positive regulation of protein transport	0.813778		positive regulation of protein polymerization	0.750635
															regulation of muscle contraction	0.468395		positive regulation of telomere maintenance	0.440331		positive regulation of MAP kinase activity	0.632984		negative regulation of cell population proliferation	0.51055		response to bacterium	0.813778		cartilage development	0.750635
															receptor-mediated endocytosis	0.468395		protein stabilization	0.440331		cellular response to external stimulus	0.635981		sensory organ development	0.51675		positive regulation of establishment of protein localization	0.813778		regulation of viral process	0.750635
															GTP metabolic process	0.468395		positive regulation of axonogenesis	0.440331		tissue morphogenesis	0.635981		protein-containing complex assembly	0.524947		regulation of protein binding	0.813778		regulation of synaptic vesicle cycle	0.750635
															epithelial tube formation	0.468395		regulation of carbohydrate biosynthetic process	0.440331		response to nutrient levels	0.635981		regulation of translation	0.524947		posttranscriptional regulation of gene expression	0.813778		guanosine-containing compound metabolic process	0.750635
															response to amino acid starvation	0.468395		inositol lipid-mediated signaling	0.440331		secretion	0.635981		regulation of canonical Wnt signaling pathway	0.524947		regulation of cell population proliferation	0.8176		regulation of mRNA stability	0.750635
															Golgi organization	0.468395		phosphatidylinositol-mediated signaling	0.440331		regulation of cellular amide metabolic process	0.635981		negative regulation of cell death	0.534511		regulation of cell cycle process	0.817686		regulation of RNA stability	0.750635
															cell-cell junction organization	0.468395		regulation of axon extension	0.440331		regulation of signal transduction	0.638268		negative regulation of protein metabolic process	0.535001		cell death	0.817737		negative regulation of secretion	0.750635
															regulation of neurotransmitter levels	0.468395		positive regulation of telomere maintenance via telomere lengthening	0.440331		positive regulation of apoptotic process	0.638423		regulation of immune response	0.535001		regulation of actin cytoskeleton organization	0.823071		oxoacid metabolic process	0.750635
															regulation of neurotransmitter receptor activity	0.468395		epithelial cell migration	0.440331		regulation of signaling	0.642864		heart morphogenesis	0.53724		regulation of mitotic cell cycle phase transition	0.823071		granulocyte activation	0.750635
															regulation of DNA replication	0.468395		negative regulation of protein catabolic process	0.440331		cell adhesion	0.644414		glial cell differentiation	0.53724		peptidyl-tyrosine autophosphorylation	0.823071		response to temperature stimulus	0.750635
															cellular response to mechanical stimulus	0.468395		regulation of cellular ketone metabolic process	0.440331		cellular response to nitrogen compound	0.644414		negative regulation of apoptotic signaling pathway	0.53724		gland development	0.823071		transmembrane transport	0.750635
															detection of stimulus	0.468395		regulation of blood circulation	0.440331		regulation of defense response	0.644414		positive regulation of proteolysis involved in cellular protein catabolic process	0.53724		embryonic morphogenesis	0.823071		positive regulation of cardiac muscle tissue development	0.750635
															nucleoside diphosphate phosphorylation	0.468395		calcium-mediated signaling	0.440331		biological adhesion	0.644414		proteolysis	0.53724		embryo development ending in birth or egg hatching	0.823071		striated muscle cell development	0.750635
															leukocyte proliferation	0.468395		extrinsic apoptotic signaling pathway	0.440331		response to cytokine	0.648999		regulation of muscle tissue development	0.53724		regulation of system process	0.823071		muscle cell development	0.750635
															mitotic nuclear division	0.468395		positive regulation of macromolecule biosynthetic process	0.448199		organelle localization	0.652521		sensory organ morphogenesis	0.53724		chordate embryonic development	0.823071		positive regulation of histone modification	0.750635
															response to acid chemical	0.468395		regulation of intracellular transport	0.44933		coagulation	0.652521		regulation of ion transmembrane transporter activity	0.53724		regulation of cell morphogenesis involved in differentiation	0.823071		nucleoside diphosphate metabolic process	0.750635
															cell maturation	0.468395		positive regulation of metabolic process	0.456535		regulation of GTPase activity	0.652521		positive regulation of ubiquitin-dependent protein catabolic process	0.53724		regulation of protein catabolic process	0.823071		ribonucleoside metabolic process	0.750635
															regulation of phagocytosis	0.468395		positive regulation of biosynthetic process	0.457597		regulation of metal ion transport	0.652521		regulation of smooth muscle cell proliferation	0.53724		mitotic cell cycle process	0.831877		nucleoside metabolic process	0.750635
															protein kinase B signaling	0.468395		negative regulation of macromolecule metabolic process	0.457597		hemostasis	0.652521		regulation of muscle organ development	0.53724		positive regulation of transport	0.831877		regulation of lipid biosynthetic process	0.750635
															regulation of cellular response to oxidative stress	0.468395		regulation of MAPK cascade	0.458808		blood coagulation	0.652521		embryonic organ morphogenesis	0.53724		regulation of neuron projection development	0.831877		positive regulation of protein localization to cell periphery	0.750635
															positive regulation of protein ubiquitination	0.468395		regulation of stress-activated MAPK cascade	0.458999		peptidyl-amino acid modification	0.652794		positive regulation of secretion	0.53724		positive regulation of cell cycle	0.831917		positive regulation of telomere capping	0.750635
															neutrophil degranulation	0.468395		cell morphogenesis involved in differentiation	0.458999		regulation of cell cycle process	0.65349		regulation of striated muscle tissue development	0.53724		organic substance transport	0.831917		positive regulation of small molecule metabolic process	0.750635
															regulation of epithelial cell differentiation	0.468395		negative regulation of catalytic activity	0.458999		cellular response to oxidative stress	0.654793		regulation of cellular carbohydrate metabolic process	0.53724		regulation of secretion by cell	0.831917		positive regulation of ion transmembrane transport	0.750635
															purine ribonucleoside triphosphate metabolic process	0.468395		macromolecule metabolic process	0.459823		positive regulation of protein kinase activity	0.655828		positive regulation of Wnt signaling pathway	0.53724		response to endogenous stimulus	0.835503		negative regulation of transmembrane transport	0.750635
															morphogenesis of embryonic epithelium	0.468395		establishment of protein localization	0.465765		regulation of protein phosphorylation	0.65621		regulation of G2/M transition of mitotic cell cycle	0.53724		cellular developmental process	0.83794		female sex differentiation	0.750635
															ribonucleoside triphosphate metabolic process	0.468395		positive regulation of translation	0.467084		chromosome organization	0.660774		positive regulation of cellular protein catabolic process	0.53724		cellular component organization	0.83794		purine nucleoside metabolic process	0.750635
															purine nucleoside triphosphate metabolic process	0.468395		regulation of tissue remodeling	0.467084		negative regulation of protein modification process	0.660774		regulation of leukocyte migration	0.53724		central nervous system development	0.838614		positive regulation of organ growth	0.750635
															nucleoside triphosphate metabolic process	0.468395		regulation of biomineralization	0.467084		myeloid leukocyte differentiation	0.663996		response to extracellular stimulus	0.538602		response to nitrogen compound	0.838614		gland morphogenesis	0.750635
															nucleotide phosphorylation	0.468395		negative regulation of extrinsic apoptotic signaling pathway	0.467084		negative regulation of protein serine/threonine kinase activity	0.663996		response to peptide hormone	0.538602		negative regulation of protein phosphorylation	0.840338		insulin receptor signaling pathway	0.750635
															positive regulation of tyrosine phosphorylation of STAT protein	0.468395		regulation of protein localization to plasma membrane	0.467084		chemical synaptic transmission	0.663996		regulation of ion transport	0.538602		regulation of actin filament-based process	0.840338		neutrophil activation	0.750635
															regulation of tyrosine phosphorylation of STAT protein	0.468395		Ras protein signal transduction	0.467084		ossification	0.663996		actin cytoskeleton organization	0.538602		cellular response to external stimulus	0.840338		regulation of platelet activation	0.750635
															inner ear morphogenesis	0.468395		regulation of actomyosin structure organization	0.467084		cellular response to retinoic acid	0.663996		neuron differentiation	0.539498		tissue morphogenesis	0.840338		carboxylic acid metabolic process	0.750635
															positive regulation of mitochondrion organization	0.468395		neuron migration	0.467084		anterograde trans-synaptic signaling	0.663996		organic substance metabolic process	0.539808		response to nutrient levels	0.840338		regulation of protein targeting	0.750635
															tube formation	0.468395		cellular response to oxygen levels	0.467084		positive regulation of telomere maintenance via telomerase	0.663996		cellular metabolic process	0.539808		negative regulation of phosphorylation	0.840338		regulation of myeloid leukocyte mediated immunity	0.750635
															positive regulation of cation transmembrane transport	0.468395		positive regulation of smooth muscle cell proliferation	0.467084		positive regulation of telomere maintenance	0.663996		metabolic process	0.539808		regulation of cellular amide metabolic process	0.840338		regulation of signaling receptor activity	0.750635
															negative regulation of autophagy	0.468395		regulation of telomere maintenance via telomerase	0.467084		nuclear chromosome segregation	0.663996		immune system development	0.541615		cellular response to cytokine stimulus	0.845118		membrane docking	0.750635
															cardiac chamber development	0.468395		positive regulation of neuron death	0.467084		protein stabilization	0.663996		hematopoietic or lymphoid organ development	0.541615		regulation of biological quality	0.855057		protein localization to plasma membrane	0.750635
															positive regulation of protein modification by small protein conjugation or removal	0.468395		regulation of phosphoprotein phosphatase activity	0.467084		positive regulation of axonogenesis	0.663996		immune system process	0.548279		negative regulation of cell differentiation	0.855981		regulation of mRNA catabolic process	0.750635
															regulation of response to oxidative stress	0.468395		cellular response to vascular endothelial growth factor stimulus	0.467084		positive regulation of protein secretion	0.663996		chemical homeostasis	0.549668		response to inorganic substance	0.855981		pyrimidine-containing compound metabolic process	0.750635
															regulation of cellular response to stress	0.475885		regulation of biomineral tissue development	0.467084		positive regulation of blood vessel endothelial cell migration	0.663996		spermatogenesis	0.549978		response to extracellular stimulus	0.855981		negative regulation of cellular amide metabolic process	0.750635
															negative regulation of cellular protein metabolic process	0.478596		cellular response to decreased oxygen levels	0.467084		T cell costimulation	0.663996		regulation of signal transduction by p53 class mediator	0.549978		regulation of body fluid levels	0.855981		response to endogenous stimulus	0.752223
															regulation of stress-activated MAPK cascade	0.487578		dendrite development	0.467084		lymphocyte costimulation	0.663996		cellular response to abiotic stimulus	0.549978		positive regulation of DNA-binding transcription factor activity	0.855981		positive regulation of molecular function	0.752994
															negative regulation of catalytic activity	0.487578		regulation of nucleocytoplasmic transport	0.467084		regulation of carbohydrate biosynthetic process	0.663996		lymphocyte activation	0.549978		response to peptide hormone	0.855981		response to organonitrogen compound	0.753404
															peptidyl-serine modification	0.490328		regulation of telomere maintenance via telomere lengthening	0.467084		regulation of phospholipase C activity	0.663996		cellular response to environmental stimulus	0.549978		cellular component organization or biogenesis	0.856097		cellular response to peptide	0.754276
															peptidyl-serine phosphorylation	0.490328		learning	0.467084		inositol lipid-mediated signaling	0.663996		positive regulation of catalytic activity	0.550256		regulation of neuron differentiation	0.857455		positive regulation of protein transport	0.754276
															negative regulation of catabolic process	0.490964		regulation of cellular component biogenesis	0.474558		phosphatidylinositol-mediated signaling	0.663996		cellular nitrogen compound metabolic process	0.55161		response to abiotic stimulus	0.857455		regulation of JUN kinase activity	0.754276
															positive regulation of peptidyl-tyrosine phosphorylation	0.490964		regulation of cellular response to stress	0.475787		digestive system development	0.663996		negative regulation of cell communication	0.55441		negative regulation of apoptotic process	0.857982		positive regulation of establishment of protein localization	0.754276
															cellular response to starvation	0.490964		regulation of protein kinase B signaling	0.481936		oxidation-reduction process	0.663996		negative regulation of signaling	0.55441		regulation of leukocyte activation	0.86324		regulation of protein binding	0.754276
															organonitrogen compound metabolic process	0.495221		regulation of plasma membrane bounded cell projection organization	0.485691		regulation of axon extension	0.663996		cell surface receptor signaling pathway	0.55857		regulation of apoptotic process	0.867756		regulation of macromolecule biosynthetic process	0.758851
															negative regulation of cell differentiation	0.498543		regulation of cell projection organization	0.485691		positive regulation of telomere maintenance via telomere lengthening	0.663996		chromatin organization	0.559985		negative regulation of programmed cell death	0.868245		positive regulation of JUN kinase activity	0.76502
															positive regulation of DNA-binding transcription factor activity	0.498543		regulation of cell motility	0.485848		signal release	0.663996		positive regulation of cellular protein localization	0.559985		positive regulation of cell adhesion	0.870147		animal organ morphogenesis	0.769105
															catabolic process	0.498543		regulation of kinase activity	0.492305		regulation of cyclin-dependent protein kinase activity	0.663996		neuron development	0.560702		vasculature development	0.870147		peptidyl-amino acid modification	0.771447
															establishment of localization in cell	0.503178		mitochondrion organization	0.492607		calcium-mediated signaling	0.663996		ion transmembrane transport	0.561191		regulation of cell cycle phase transition	0.870147		limbic system development	0.77267
															regulation of stress-activated protein kinase signaling cascade	0.503178		trans-synaptic signaling	0.492607		negative regulation of inflammatory response to antigenic stimulus	0.663996		nucleocytoplasmic transport	0.561191		circulatory system development	0.874367		regulation of oxidative stress-induced cell death	0.77267
															purine ribonucleoside metabolic process	0.504779		positive regulation of transmembrane receptor protein serine/threonine kinase signaling pathway	0.492607		morphogenesis of a branching epithelium	0.663996		positive regulation of lymphocyte differentiation	0.561191		chemotaxis	0.876719		positive regulation of heart growth	0.77267
															neutrophil mediated immunity	0.504779		regulation of telomere maintenance	0.492607		positive regulation of peptide secretion	0.663996		hexose metabolic process	0.561191		leukocyte activation	0.876719		striated muscle contraction	0.77267
															regulation of T cell differentiation	0.504779		positive regulation of synaptic transmission	0.492607		cell aging	0.663996		negative regulation of proteolysis involved in cellular protein catabolic process	0.561191		cellular response to hormone stimulus	0.876719		regulation of muscle contraction	0.77267
															regulation of cation channel activity	0.504779		response to glucose	0.492607		regulation of gene expression	0.671954		spermatid development	0.561191		response to organic cyclic compound	0.876719		positive regulation of myeloid cell differentiation	0.77267
															regulation of intrinsic apoptotic signaling pathway	0.504779		response to hexose	0.492607		negative regulation of cell differentiation	0.672932		positive regulation of cytosolic calcium ion concentration	0.561191		cellular response to lipid	0.876719		cell chemotaxis	0.77267
															positive regulation of protein localization to plasma membrane	0.504779		actomyosin structure organization	0.492607		response to extracellular stimulus	0.672932		response to fibroblast growth factor	0.561191		regulation of secretion	0.876719		receptor-mediated endocytosis	0.77267
															cellular response to BMP stimulus	0.504779		regulation of extent of cell growth	0.492607		microtubule cytoskeleton organization	0.672932		embryonic epithelial tube formation	0.561191		taxis	0.876719		GTP metabolic process	0.77267
															response to BMP	0.504779		response to monosaccharide	0.492607		wound healing	0.672932		glycerophospholipid metabolic process	0.561191		positive regulation of immune system process	0.879602		calcium ion transport	0.77267
															activin receptor signaling pathway	0.504779		cellular response to DNA damage stimulus	0.497559		positive regulation of cytokine production	0.674353		phospholipid metabolic process	0.561191		regulation of cellular component movement	0.88249		regulation of fat cell differentiation	0.77267
															neutrophil activation involved in immune response	0.504779		gland development	0.497833		regulation of cellular component size	0.674353		microtubule-based movement	0.561191		negative regulation of cell death	0.88249		regulation of fatty acid metabolic process	0.77267
															regulation of synapse assembly	0.504779		regulation of system process	0.497833		membrane organization	0.674353		regulation of polysaccharide biosynthetic process	0.561191		response to peptide	0.88297		epidermal growth factor receptor signaling pathway	0.77267
															glycosyl compound metabolic process	0.504779		regulation of protein catabolic process	0.497833		immune response	0.676235		regulation of translational initiation	0.561191		regulation of programmed cell death	0.884565		epithelial tube formation	0.77267
															cellular response to ketone	0.504779		regulation of locomotion	0.505825		multicellular organism reproduction	0.676649		monosaccharide metabolic process	0.561191		cell development	0.891565		positive regulation of cell cycle phase transition	0.77267
															sister chromatid segregation	0.504779		nucleus organization	0.516954		multicellular organismal reproductive process	0.676649		regulation of glycogen biosynthetic process	0.561191		system development	0.891694		regulation of protein acetylation	0.77267
															generation of precursor metabolites and energy	0.504779		cellular response to carbohydrate stimulus	0.516954		hemopoiesis	0.676649		regulation of endothelial cell apoptotic process	0.561191		regulation of neurogenesis	0.894181		centrosome cycle	0.77267
															cellular carbohydrate metabolic process	0.504779		multicellular organismal homeostasis	0.516954		positive regulation of transport	0.682486		regulation of type I interferon production	0.561191		regulation of plasma membrane bounded cell projection organization	0.894181		Golgi organization	0.77267
															positive regulation of protein polymerization	0.504779		skeletal system morphogenesis	0.516954		regulation of neuron projection development	0.682486		regulation of neurotransmitter transport	0.561191		regulation of cell projection organization	0.894181		regulation of polysaccharide metabolic process	0.77267
															lipopolysaccharide-mediated signaling pathway	0.504779		synapse organization	0.516954		regulation of response to external stimulus	0.68462		positive regulation of cell cycle arrest	0.561191		cellular response to organonitrogen compound	0.894573		ubiquitin-dependent protein catabolic process	0.77267
															regulation of synaptic vesicle cycle	0.504779		positive regulation of GTPase activity	0.516954		positive regulation of macromolecule metabolic process	0.688338		cellular response to fibroblast growth factor stimulus	0.561191		negative regulation of phosphate metabolic process	0.894573		columnar/cuboidal epithelial cell differentiation	0.77267
															guanosine-containing compound metabolic process	0.504779		cell-cell adhesion	0.516954		regulation of response to stress	0.68865		glucose metabolic process	0.561191		regulation of cell death	0.896039		epithelial cell development	0.77267
															positive regulation of receptor signaling pathway via STAT	0.504779		negative regulation of ion transport	0.516954		cellular response to stimulus	0.689631		regulation of meiotic cell cycle	0.561191		phosphate-containing compound metabolic process	0.896143		regulation of neurotransmitter levels	0.77267
															granulocyte activation	0.504779		regulation of protein dephosphorylation	0.516954		chromatin organization	0.690394		neuron projection organization	0.561191		phosphorus metabolic process	0.896143		regulation of mitotic sister chromatid segregation	0.77267
															nucleoside diphosphate metabolic process	0.504779		regulation of protein localization to cell periphery	0.516954		regulation of binding	0.690394		activation of protein kinase B activity	0.561191		phosphorylation	0.896143		regulation of glycogen metabolic process	0.77267
															ribonucleoside metabolic process	0.504779		regulation of cellular component movement	0.525575		positive regulation of proteolysis	0.690394		regulation of release of sequestered calcium ion into cytosol	0.561191		regulation of multicellular organismal process	0.898455		divalent metal ion transport	0.77267
															nucleoside metabolic process	0.504779		regulation of protein metabolic process	0.528091		negative regulation of macromolecule metabolic process	0.690783		spindle assembly	0.561191		negative regulation of phosphorus metabolic process	0.899952		regulation of neurotransmitter receptor activity	0.77267
															regulation of BMP signaling pathway	0.504779		JNK cascade	0.528762		head development	0.69203		regulation of nervous system process	0.561191		transmembrane receptor protein tyrosine kinase signaling pathway	0.903375		regulation of DNA replication	0.77267
															BMP signaling pathway	0.504779		activation of MAPKK activity	0.528762		regulation of stress-activated MAPK cascade	0.69203		positive regulation of dendrite morphogenesis	0.561191		heart development	0.905067		DNA replication	0.77267
															regulation of lipid biosynthetic process	0.504779		regulation of cellular amide metabolic process	0.528762		activation of MAPK activity	0.69203		postsynapse organization	0.561191		cellular process	0.908642		cellular response to mechanical stimulus	0.77267
															positive regulation of protein localization to cell periphery	0.504779		small GTPase mediated signal transduction	0.540177		tube morphogenesis	0.69203		positive regulation of inflammatory response	0.561191		protein phosphorylation	0.914107		detection of stimulus	0.77267
															positive regulation of ion transmembrane transport	0.504779		telencephalon development	0.540177		muscle contraction	0.693549		cellular response to nerve growth factor stimulus	0.561191		cytokine-mediated signaling pathway	0.914554		stem cell differentiation	0.77267
															negative regulation of transmembrane transport	0.504779		anatomical structure homeostasis	0.540177		regulation of tissue remodeling	0.693549		response to nerve growth factor	0.561191		regulation of cell activation	0.914554		dendrite morphogenesis	0.77267
															female sex differentiation	0.504779		ERBB signaling pathway	0.540177		signal transduction by p53 class mediator	0.693549		nuclear transport	0.561191		regulation of nervous system development	0.915046		protein modification by small protein conjugation	0.77267
															purine nucleoside metabolic process	0.504779		ameboidal-type cell migration	0.540177		Ras protein signal transduction	0.693549		positive regulation of small GTPase mediated signal transduction	0.561191		cellular response to nitrogen compound	0.918949		regulation of leukocyte apoptotic process	0.77267
															neutrophil activation	0.504779		negative regulation of MAPK cascade	0.540177		neuron migration	0.693549		regulation of glutamate receptor signaling pathway	0.561191		negative regulation of cellular component organization	0.918949		nucleoside diphosphate phosphorylation	0.77267
															regulation of protein targeting	0.504779		regulation of synaptic plasticity	0.540177		morphogenesis of a branching structure	0.693549		histone-serine phosphorylation	0.561191		negative regulation of protein modification process	0.923127		organelle localization by membrane tethering	0.77267
															positive regulation of receptor signaling pathway via JAK-STAT	0.504779		regulation of glucose metabolic process	0.540177		transcription by RNA polymerase II	0.693549		regulation of neurotransmitter secretion	0.561191		organonitrogen compound metabolic process	0.925025		mitotic nuclear division	0.77267
															regulation of macromolecule biosynthetic process	0.50563		central nervous system neuron differentiation	0.540177		regulation of dendrite morphogenesis	0.693549		regulation of glucan biosynthetic process	0.561191		regulation of cell development	0.92573		positive regulation of stress fiber assembly	0.77267
															negative regulation of protein kinase activity	0.513444		sensory perception	0.540177		positive regulation of smooth muscle cell proliferation	0.693549		regulation of Notch signaling pathway	0.561191		positive regulation of cell population proliferation	0.92573		response to acid chemical	0.77267
															organelle localization	0.513444		positive regulation of nucleobase-containing compound metabolic process	0.554692		regulation of telomere maintenance via telomerase	0.693549		negative regulation of ion transmembrane transport	0.561191		regulation of cytoskeleton organization	0.927098		positive regulation of actin filament bundle assembly	0.77267
															forebrain development	0.513444		response to inorganic substance	0.558485		regulation of oxidoreductase activity	0.693549		regulation of fibroblast migration	0.561191		hemopoiesis	0.927098		spermatid differentiation	0.77267
															regulation of metal ion transport	0.513444		phosphate-containing compound metabolic process	0.559669		regulation of phosphoprotein phosphatase activity	0.693549		negative regulation of hemopoiesis	0.561191		embryo development	0.930871		regulation of sequestering of calcium ion	0.77267
															regulation of supramolecular fiber organization	0.513444		phosphorus metabolic process	0.559669		cellular response to vascular endothelial growth factor stimulus	0.693549		negative regulation of organ growth	0.561191		cellular localization	0.932168		modification-dependent macromolecule catabolic process	0.77267
															cell death	0.514527		phosphorylation	0.559669		regulation of generation of precursor metabolites and energy	0.693549		regulation of sprouting angiogenesis	0.561191		animal organ development	0.933189		cell maturation	0.77267
															positive regulation of cellular protein localization	0.516419		germ cell development	0.562327		dendrite development	0.693549		regulation of Rho protein signal transduction	0.561191		establishment of localization in cell	0.934457		regulation of phagocytosis	0.77267
															cell activation	0.518598		cellular response to transforming growth factor beta stimulus	0.562327		regeneration	0.693549		glycerolipid metabolic process	0.561191		positive regulation of cell differentiation	0.935195		positive regulation of muscle cell differentiation	0.77267
															negative regulation of protein metabolic process	0.520526		carbohydrate metabolic process	0.562327		regulation of histone modification	0.693549		neural tube development	0.561191		cell activation	0.937863		protein kinase B signaling	0.77267
															negative regulation of metabolic process	0.527607		negative regulation of protein binding	0.562327		regulation of telomere maintenance via telomere lengthening	0.693549		cardiac ventricle development	0.561191		response to hormone	0.937863		regulation of cellular response to oxidative stress	0.77267
															protein phosphorylation	0.532116		negative regulation of cell projection organization	0.562327		regulation of inflammatory response to antigenic stimulus	0.693549		cardiac chamber morphogenesis	0.561191		regulation of cell migration	0.938101		positive regulation of protein ubiquitination	0.77267
															positive regulation of cellular catabolic process	0.533982		regulation of phosphatase activity	0.562327		metal ion transport	0.693549		regulation of protein tyrosine kinase activity	0.561191		anatomical structure morphogenesis	0.939092		negative regulation of protein ubiquitination	0.77267
															negative regulation of signal transduction	0.535001		regulation of membrane potential	0.562327		learning	0.693549		negative regulation of cellular protein catabolic process	0.561191		cellular protein modification process	0.939322		neutrophil degranulation	0.77267
															regulation of cellular component size	0.5353		cell junction assembly	0.562327		regulation of protein-containing complex assembly	0.695096		regulation of macroautophagy	0.567717		cellular protein metabolic process	0.939322		regulation of leukocyte degranulation	0.77267
															regulation of neuron apoptotic process	0.5353		positive regulation of cellular amide metabolic process	0.562327		response to starvation	0.695096		establishment or maintenance of cell polarity	0.567717		macromolecule modification	0.939322		regulation of epithelial cell differentiation	0.77267
															ephrin receptor signaling pathway	0.5353		cell projection morphogenesis	0.57085		cellular response to reactive oxygen species	0.695096		chromosome segregation	0.567717		protein modification process	0.939322		protein ubiquitination	0.77267
															regulation of cellular response to heat	0.538737		neuron projection morphogenesis	0.57085		regulation of epithelial cell migration	0.695096		response to hypoxia	0.567717		epithelium development	0.9411		energy derivation by oxidation of organic compounds	0.77267
															female gamete generation	0.538737		plasma membrane bounded cell projection morphogenesis	0.57085		cellular process involved in reproduction in multicellular organism	0.695096		regulation of proteasomal ubiquitin-dependent protein catabolic process	0.567717		regulation of response to external stimulus	0.943562		purine ribonucleoside triphosphate metabolic process	0.77267
															cellular glucose homeostasis	0.538737		chromatin organization	0.57288		central nervous system development	0.6964		cellular lipid metabolic process	0.567717		protein metabolic process	0.946796		ciliary basal body-plasma membrane docking	0.77267
															negative regulation of nuclear division	0.538737		regulation of binding	0.57288		regulation of protein modification process	0.697651		regulation of protein localization to membrane	0.567717		negative regulation of cell cycle	0.947094		morphogenesis of embryonic epithelium	0.77267
															branching morphogenesis of an epithelial tube	0.538737		regulation of cellular component organization	0.580453		response to stimulus	0.700091		negative regulation of neuron apoptotic process	0.567717		protein localization	0.949866		positive regulation of cardiac muscle tissue growth	0.77267
															digestive tract development	0.538737		cell part morphogenesis	0.58249		regulation of cellular localization	0.702182		regulation of transmembrane transporter activity	0.567717		regulation of multicellular organismal development	0.95037		cardiac muscle cell development	0.77267
															regulation of anion transport	0.538737		glial cell differentiation	0.58345		intracellular signal transduction	0.705612		chromosome organization	0.568708		multicellular organism development	0.951215		ribonucleoside triphosphate metabolic process	0.77267
															response to toxic substance	0.538737		negative regulation of apoptotic signaling pathway	0.58345		regulation of stress-activated protein kinase signaling cascade	0.706913		cell death	0.571301		immune system development	0.9525		cardiac cell development	0.77267
															negative regulation of DNA-binding transcription factor activity	0.538737		positive regulation of proteolysis involved in cellular protein catabolic process	0.58345		positive regulation of biological process	0.707745		regulation of proteolysis involved in cellular protein catabolic process	0.57426		positive regulation of cell motility	0.9525		purine nucleoside triphosphate metabolic process	0.77267
															response to endoplasmic reticulum stress	0.538737		proteolysis	0.58345		cellular response to stress	0.708944		regulation of cellular protein catabolic process	0.57426		positive regulation of locomotion	0.9525		nucleoside triphosphate metabolic process	0.77267
															regulation of cellular response to insulin stimulus	0.538737		regulation of ion transmembrane transporter activity	0.58345		negative regulation of cellular protein metabolic process	0.709917		hemopoiesis	0.587363		hematopoietic or lymphoid organ development	0.9525		microtubule organizing center organization	0.77267
															ear morphogenesis	0.538737		positive regulation of ubiquitin-dependent protein catabolic process	0.58345		regulation of cell adhesion	0.709917		positive regulation of cell population proliferation	0.591235		positive regulation of cell migration	0.9525		nucleotide phosphorylation	0.77267
															regulation of insulin receptor signaling pathway	0.538737		regulation of smooth muscle cell proliferation	0.58345		cell development	0.710655		regulation of protein kinase activity	0.594224		organelle organization	0.954353		regulation of mitotic sister chromatid separation	0.77267
															substrate adhesion-dependent cell spreading	0.538737		regulation of transmembrane receptor protein serine/threonine kinase signaling pathway	0.58345		circulatory system process	0.714771		endomembrane system organization	0.596769		positive regulation of apoptotic process	0.957373		intrinsic apoptotic signaling pathway in response to DNA damage	0.77267
															central nervous system neuron development	0.538737		positive regulation of endothelial cell migration	0.58345		cellular response to nutrient levels	0.714771		activation of innate immune response	0.596769		regulation of cell motility	0.959417		negative regulation of phosphatase activity	0.77267
															memory	0.538737		cellular component disassembly	0.58345		cellular response to chemical stimulus	0.719928		cellular response to insulin stimulus	0.596769		enzyme linked receptor protein signaling pathway	0.961969		negative regulation of dephosphorylation	0.77267
															regulation of myeloid leukocyte differentiation	0.538737		positive regulation of cellular protein catabolic process	0.58345		mRNA processing	0.720554		response to decreased oxygen levels	0.596769		regulation of locomotion	0.963135		inner ear morphogenesis	0.77267
															leukocyte activation	0.551212		positive regulation of cellular catabolic process	0.586958		homeostasis of number of cells	0.720554		negative regulation of cellular catabolic process	0.596769		peptidyl-threonine modification	0.963794		male gonad development	0.77267
															cellular response to lipid	0.551212		negative regulation of signal transduction	0.592035		trans-synaptic signaling	0.720554		morphogenesis of an epithelium	0.597752		peptidyl-threonine phosphorylation	0.963794		positive regulation of mitochondrion organization	0.77267
															organic substance catabolic process	0.556512		positive regulation of protein phosphorylation	0.599871		regulation of telomere maintenance	0.720554		angiogenesis	0.597752		positive regulation of programmed cell death	0.963794		DNA damage response, signal transduction by p53 class mediator	0.77267
															positive regulation of NF-kappaB transcription factor activity	0.556512		regulation of macroautophagy	0.603592		nucleoside phosphate biosynthetic process	0.720554		protein-containing complex subunit organization	0.597752		developmental process	0.9657		modification-dependent protein catabolic process	0.77267
															response to starvation	0.556512		positive regulation of protein catabolic process	0.603592		positive regulation of synaptic transmission	0.720554		cellular homeostasis	0.597752		macromolecule localization	0.96572		tube formation	0.77267
															localization	0.563708		carbohydrate homeostasis	0.603592		nucleotide biosynthetic process	0.720554		response to organic cyclic compound	0.601194		positive regulation of cell death	0.967547		response to cadmium ion	0.77267
															positive regulation of catabolic process	0.568093		response to transforming growth factor beta	0.603592		negative regulation of cell growth	0.720554		positive regulation of macroautophagy	0.604489		anatomical structure development	0.970434		RNA splicing	0.77267
															response to osmotic stress	0.570426		cellular lipid metabolic process	0.603592		cellular protein-containing complex assembly	0.720554		regulation of muscle contraction	0.604489		regulation of developmental process	0.971842		regulation of cardiac muscle hypertrophy	0.77267
															negative regulation of protein serine/threonine kinase activity	0.570426		positive regulation of binding	0.603592		response to alcohol	0.720554		receptor-mediated endocytosis	0.604489		positive regulation of developmental process	0.982519		development of primary male sexual characteristics	0.77267
															chemical synaptic transmission	0.570426		glucose homeostasis	0.603592		regulation of extent of cell growth	0.720554		regulation of fat cell differentiation	0.604489		tissue development	0.991604		positive regulation of cation transmembrane transport	0.77267
															integrin-mediated signaling pathway	0.570426		regulation of transmembrane transporter activity	0.603592		cell activation	0.721296		epidermal growth factor receptor signaling pathway	0.604489		multicellular organismal process	0.992073		negative regulation of epithelial cell apoptotic process	0.77267
															transforming growth factor beta receptor signaling pathway	0.570426		regulation of cell size	0.603592		multi-organism reproductive process	0.721296		epithelial tube formation	0.604489		positive regulation of multicellular organismal process	0.993627		regulation of calcium ion transport into cytosol	0.77267
															ossification	0.570426		positive regulation of catabolic process	0.614153		multi-organism process	0.721296		Golgi organization	0.604489		regulation of cell differentiation	0.995435		negative regulation of autophagy	0.77267
															response to ketone	0.570426		negative regulation of biosynthetic process	0.614153		immune response-activating cell surface receptor signaling pathway	0.723287		regulation of polysaccharide metabolic process	0.604489		locomotion	0.995595		regulation of mitotic metaphase/anaphase transition	0.77267
															anterograde trans-synaptic signaling	0.570426		negative regulation of cellular biosynthetic process	0.614153		leukocyte activation	0.723287		cell-cell junction organization	0.604489		movement of cell or subcellular component	0.99653		proteasomal protein catabolic process	0.77267
															epithelium migration	0.570426		central nervous system development	0.61632		immune response-activating signal transduction	0.723287		regulation of neurotransmitter levels	0.604489		cytoskeleton organization	1		regulation of adaptive immune response	0.77267
															tissue migration	0.570426		organonitrogen compound metabolic process	0.617094		response to oxygen-containing compound	0.723378		regulation of glycogen metabolic process	0.604489		localization of cell	1		positive regulation of carbohydrate metabolic process	0.77267
															nuclear chromosome segregation	0.570426		endomembrane system organization	0.622798		phosphate-containing compound metabolic process	0.724025		regulation of neurotransmitter receptor activity	0.604489		cell motility	1		circadian rhythm	0.77267
															regulation of calcium-mediated signaling	0.570426		response to metal ion	0.622798		phosphorus metabolic process	0.724025		cellular response to mechanical stimulus	0.604489		cellular component biogenesis	1		cardiac chamber development	0.77267
															protein stabilization	0.570426		regulation of extrinsic apoptotic signaling pathway	0.622798		phosphorylation	0.724025		detection of stimulus	0.604489		cell migration	1		regulation of muscle hypertrophy	0.77267
															regulation of plasma membrane bounded cell projection assembly	0.570426		regulation of organelle assembly	0.622798		regulation of cellular process	0.729518		protein modification by small protein conjugation	0.604489		cellular component assembly	1		negative regulation of mitotic nuclear division	0.77267
															digestive system development	0.570426		positive regulation of developmental growth	0.622798		positive regulation of protein serine/threonine kinase activity	0.731779		tissue remodeling	0.604489		system process	1		positive regulation of protein modification by small protein conjugation or removal	0.77267
															oxidation-reduction process	0.570426		regulation of protein stability	0.622798		regulation of angiogenesis	0.733404		mitotic nuclear division	0.604489		animal organ morphogenesis	1		negative regulation of protein modification by small protein conjugation or removal	0.77267
															positive regulation of dendrite development	0.570426		regulation of dephosphorylation	0.622798		regulation of innate immune response	0.733404		positive regulation of stress fiber assembly	0.604489		tube development	1		female pregnancy	0.77267
															epithelial cell migration	0.570426		positive regulation of cell morphogenesis involved in differentiation	0.622798		cellular response to abiotic stimulus	0.733404		regulation of cytosolic calcium ion concentration	0.604489		anatomical structure formation involved in morphogenesis	1		pyrimidine-containing compound biosynthetic process	0.77267
															regulation of cyclin-dependent protein kinase activity	0.570426		second-messenger-mediated signaling	0.622798		regulation of axonogenesis	0.733404		positive regulation of actin filament bundle assembly	0.604489		positive regulation of hydrolase activity	1		regulation of response to oxidative stress	0.77267
															B cell activation	0.570426		regulation of ossification	0.622798		cellular response to environmental stimulus	0.733404		spermatid differentiation	0.604489		positive regulation of response to external stimulus	1		divalent inorganic cation transport	0.77267
															extrinsic apoptotic signaling pathway	0.570426		positive regulation of phosphorylation	0.626551		regulation of DNA-binding transcription factor activity	0.735177		regulation of sequestering of calcium ion	0.604489		tube morphogenesis	1		Fc receptor signaling pathway	0.775715
															negative regulation of inflammatory response to antigenic stimulus	0.570426		regulation of growth	0.627221		regulation of cellular catabolic process	0.735745		cell maturation	0.604489		cell adhesion	1		ion homeostasis	0.775715
															mammary gland epithelium development	0.570426		negative regulation of cellular protein metabolic process	0.627221		regulation of neuron differentiation	0.735745		regulation of phagocytosis	0.604489		biological adhesion	1		response to reactive oxygen species	0.775715
															morphogenesis of a branching epithelium	0.570426		positive regulation of phosphorus metabolic process	0.634044		regulation of cell growth	0.738727		modulation by symbiont of host process	0.604489		microtubule-based process	1		cell surface receptor signaling pathway involved in cell-cell signaling	0.775715
															cell aging	0.570426		positive regulation of phosphate metabolic process	0.634044		nervous system process	0.738727		positive regulation of muscle cell differentiation	0.604489		cellular macromolecule localization	1		RNA metabolic process	0.775715
															nitrogen compound metabolic process	0.570582		cellular component morphogenesis	0.63793		anatomical structure morphogenesis	0.739071		positive regulation of protein ubiquitination	0.604489		response to wounding	1		negative regulation of nucleobase-containing compound metabolic process	0.775715
															regulation of biosynthetic process	0.573236		negative regulation of developmental process	0.63793		signal transduction by protein phosphorylation	0.743922		neutrophil degranulation	0.604489		cellular protein localization	1		cellular response to growth factor stimulus	0.776861
															cellular response to nutrient levels	0.577066		positive regulation of chromosome organization	0.641109		muscle system process	0.745227		regulation of epithelial cell differentiation	0.604489		cell population proliferation	1		anatomical structure formation involved in morphogenesis	0.776861
															histone modification	0.577066		regulation of cellular response to growth factor stimulus	0.641109		immune response-regulating cell surface receptor signaling pathway involved in phagocytosis	0.745227		protein ubiquitination	0.604489		nervous system process	1		response to oxygen-containing compound	0.781446
															covalent chromatin modification	0.577066		cell-substrate adhesion	0.641109		positive regulation of lipase activity	0.745227		positive regulation of cysteine-type endopeptidase activity involved in apoptotic process	0.604489		cell division	1		regulation of hydrolase activity	0.784431
															regulation of canonical Wnt signaling pathway	0.577066		regulation of protein modification process	0.645144		kidney development	0.745227		morphogenesis of embryonic epithelium	0.604489		blood vessel development	1		regulation of lipid metabolic process	0.786351
															negative regulation of cellular metabolic process	0.59376		primary metabolic process	0.647887		renal system development	0.745227		negative regulation of phosphatase activity	0.604489		regulation of developmental growth	1		secretion by cell	0.786351
															cellular response to abiotic stimulus	0.596951		positive regulation of protein modification process	0.65375		Fc-gamma receptor signaling pathway involved in phagocytosis	0.745227		negative regulation of dephosphorylation	0.604489		actin filament-based process	1		export from cell	0.786351
															regulation of axonogenesis	0.596951		positive regulation of cellular protein metabolic process	0.656149		Fc-gamma receptor signaling pathway	0.745227		DNA damage response, signal transduction by p53 class mediator	0.604489		positive regulation of proteolysis	1		cellular response to peptide hormone stimulus	0.786351
															epithelial cell differentiation	0.596951		positive regulation of autophagy	0.658565		RNA biosynthetic process	0.745227		tube formation	0.604489		microtubule cytoskeleton organization	1		protein-containing complex subunit organization	0.786351
															cellular response to environmental stimulus	0.596951		regulation of cell-matrix adhesion	0.658565		cellular response to radiation	0.745227		RNA splicing	0.604489		regulation of ion transport	1		regulation of hemopoiesis	0.786351
															regulation of cell projection assembly	0.599996		lipid metabolic process	0.658565		transcription, DNA-templated	0.745227		B cell differentiation	0.604489		wound healing	1		cellular homeostasis	0.786351
															regulation of lymphocyte differentiation	0.599996		regulation of transporter activity	0.658565		cellular response to carbohydrate stimulus	0.745227		regulation of calcium ion transport into cytosol	0.604489		actin cytoskeleton organization	1		positive regulation of hydrolase activity	0.79216
															myeloid leukocyte mediated immunity	0.599996		regulation of endothelial cell migration	0.658565		response to retinoic acid	0.745227		circadian rhythm	0.604489		sensory organ development	1		regulation of cellular macromolecule biosynthetic process	0.792397
															morphogenesis of a branching structure	0.599996		regulation of cellular protein metabolic process	0.66387		cellular response to metal ion	0.745227		cardiac chamber development	0.604489		regulation of transmembrane transport	1		ion transmembrane transport	0.795307
															establishment of organelle localization	0.599996		brain development	0.664665		positive regulation of GTPase activity	0.745227		regulation of heart contraction	0.604489		immune effector process	1		peripheral nervous system development	0.795307
															regulation of oxidoreductase activity	0.599996		stress-activated MAPK cascade	0.664665		regulation of muscle cell differentiation	0.745227		positive regulation of protein modification by small protein conjugation or removal	0.604489		blood vessel morphogenesis	1		signal transduction involved in mitotic G1 DNA damage checkpoint	0.795307
															interleukin-1-mediated signaling pathway	0.599996		response to insulin	0.675204		regulation of blood vessel endothelial cell migration	0.745227		apoptotic process	0.604756		modulation of chemical synaptic transmission	1		signal transduction involved in mitotic cell cycle checkpoint	0.795307
															leukocyte degranulation	0.599996		regulation of synapse organization	0.675204		cell-cell adhesion	0.745227		regulation of stress-activated MAPK cascade	0.605606		regulation of trans-synaptic signaling	1		renal system process	0.795307
															lipid biosynthetic process	0.599996		regulation of synapse structure or activity	0.675204		regulation of receptor signaling pathway via STAT	0.745227		innate immune response	0.605606		regulation of neuron death	1		nuclear envelope organization	0.795307
															connective tissue development	0.599996		positive regulation of epithelial cell migration	0.675204		negative regulation of ion transport	0.745227		positive regulation of response to external stimulus	0.605606		regulation of response to biotic stimulus	1		purine ribonucleoside biosynthetic process	0.795307
															regulation of cell shape	0.599996		negative regulation of nitrogen compound metabolic process	0.677344		signal transduction in response to DNA damage	0.745227		activation of MAPK activity	0.605606		establishment of protein localization	1		nucleocytoplasmic transport	0.795307
															regulation of inflammatory response to antigenic stimulus	0.599996		positive regulation of protein metabolic process	0.677654		nucleic acid-templated transcription	0.745227		negative regulation of catalytic activity	0.605606		positive regulation of defense response	1		hexose metabolic process	0.795307
															learning	0.599996		nitrogen compound metabolic process	0.680152		regulation of protein dephosphorylation	0.745227		regulation of cell population proliferation	0.611831		regulation of anatomical structure size	1		regulation of pathway-restricted SMAD protein phosphorylation	0.795307
															axon development	0.60075		regulation of protein phosphorylation	0.684679		positive regulation of cell-substrate adhesion	0.745227		Fc receptor signaling pathway	0.620422		ion homeostasis	1		UTP metabolic process	0.795307
															cellular protein modification process	0.604588		regulation of transcription by RNA polymerase II	0.688508		positive regulation of phospholipase activity	0.745227		regulation of intracellular transport	0.620422		regulation of lipid metabolic process	1		CTP metabolic process	0.795307
															cellular protein metabolic process	0.604588		negative regulation of catabolic process	0.691063		regulation of receptor signaling pathway via JAK-STAT	0.745227		ion homeostasis	0.620422		angiogenesis	1		negative regulation of chromosome organization	0.795307
															macromolecule modification	0.604588		cognition	0.691063		regulation of biological process	0.746864		male gamete generation	0.620422		protein-containing complex subunit organization	1		negative regulation of proteolysis involved in cellular protein catabolic process	0.795307
															protein modification process	0.604588		G1/S transition of mitotic cell cycle	0.691063		negative regulation of protein metabolic process	0.748052		negative regulation of signal transduction	0.620829		behavior	1		spermatid development	0.795307
															developmental process involved in reproduction	0.606473		learning or memory	0.691063		regulation of immune response	0.748052		positive regulation of MAP kinase activity	0.620829		negative regulation of mitotic cell cycle	1		smoothened signaling pathway	0.795307
															negative regulation of cell communication	0.60816		cell cycle G1/S phase transition	0.706177		regulation of response to stimulus	0.75055		regulation of cytokine production	0.620961		organelle assembly	1		response to fibroblast growth factor	0.795307
															negative regulation of signaling	0.60816		negative regulation of protein kinase activity	0.706177		aromatic compound biosynthetic process	0.751024		regulation of cell growth	0.620961		regulation of innate immune response	1		tissue homeostasis	0.795307
															reproductive structure development	0.616162		regulation of ubiquitin-dependent protein catabolic process	0.706177		regulation of vasculature development	0.751024		response to peptide	0.620961		epithelial cell differentiation	1		embryonic epithelial tube formation	0.795307
															cellular response to extracellular stimulus	0.616162		regulation of GTPase activity	0.706177		cellular response to extracellular stimulus	0.751024		regulation of stress-activated protein kinase signaling cascade	0.623414		negative regulation of cell cycle process	1		glycerophospholipid metabolic process	0.795307
															cell-cell signaling by wnt	0.616162		epithelial tube morphogenesis	0.706177		negative regulation of transport	0.751024		regulation of cell cycle G2/M phase transition	0.624381		circulatory system process	1		signal transduction involved in mitotic DNA integrity checkpoint	0.795307
															Wnt signaling pathway	0.616162		regulation of catabolic process	0.707333		nucleobase-containing compound biosynthetic process	0.751024		regulation of response to wounding	0.624381		protein-containing complex assembly	1		signal transduction involved in mitotic DNA damage checkpoint	0.795307
															reproductive system development	0.616162		cell morphogenesis	0.707333		response to oxidative stress	0.753504		negative regulation of nervous system development	0.624381		rhythmic process	1		intracellular signal transduction involved in G1 DNA damage checkpoint	0.795307
															positive regulation of transcription by RNA polymerase II	0.616504		cellular component assembly	0.707333		activation of immune response	0.753504		regulation of dendrite development	0.624381		positive regulation of protein kinase B signaling	1		phospholipid metabolic process	0.795307
															vascular process in circulatory system	0.627582		chromosome organization	0.710056		negative regulation of apoptotic process	0.753583		regulation of hormone levels	0.624381		skeletal system development	1		microtubule-based movement	0.795307
															leukocyte mediated immunity	0.627582		negative regulation of kinase activity	0.720581		regulation of kinase activity	0.755313		gliogenesis	0.624381		cell cycle checkpoint	1		regulation of polysaccharide biosynthetic process	0.795307
															negative regulation of cytokine production	0.627582		regulation of cell junction assembly	0.720581		cellular protein modification process	0.757619		peptidyl-threonine modification	0.626852		cellular process involved in reproduction in multicellular organism	1		heart contraction	0.795307
															myeloid cell activation involved in immune response	0.627582		organophosphate metabolic process	0.720581		cellular protein metabolic process	0.757619		peptidyl-threonine phosphorylation	0.626852		protein transport	1		positive regulation of cardiac muscle cell proliferation	0.795307
															mitochondrion organization	0.627582		membrane organization	0.720581		macromolecule modification	0.757619		cell activation	0.640768		positive regulation of cytokine production	1		mitotic G1/S transition checkpoint	0.795307
															homeostasis of number of cells	0.627582		activation of protein kinase activity	0.727652		protein modification process	0.757619		multi-organism reproductive process	0.640768		regulation of phosphatidylinositol 3-kinase signaling	1		ERBB2 signaling pathway	0.795307
															positive regulation of synaptic transmission	0.627582		head development	0.730881		negative regulation of cell cycle	0.761442		multi-organism process	0.640768		regulation of cellular component size	1		negative regulation of chromosome segregation	0.795307
															positive regulation of protein binding	0.627582		activation of MAPK activity	0.730881		biological regulation	0.763885		response to hormone	0.640768		regulation of neuron apoptotic process	1		positive regulation of calcium ion transport	0.795307
															negative regulation of cell growth	0.627582		tube morphogenesis	0.730881		response to organic substance	0.763934		positive regulation of defense response	0.642249		ephrin receptor signaling pathway	1		activation of GTPase activity	0.795307
															response to alcohol	0.627582		regulation of phosphate metabolic process	0.733866		response to wounding	0.767629		negative regulation of immune system process	0.642249		regulation of ion transmembrane transport	1		G1 DNA damage checkpoint	0.795307
															regulation of embryonic development	0.627582		skeletal system development	0.734304		cellular response to chemical stress	0.767629		regulation of calcium ion transmembrane transport	0.643589		positive regulation of response to biotic stimulus	1		NIK/NF-kappaB signaling	0.795307
															protein metabolic process	0.629664		cellular response to reactive oxygen species	0.734304		regulation of JNK cascade	0.767629		neutrophil mediated immunity	0.643589		blood circulation	1		regulation of translational initiation	0.795307
															secretion by cell	0.634698		regulation of epithelial cell migration	0.734304		heterocycle biosynthetic process	0.767663		regulation of intrinsic apoptotic signaling pathway	0.643589		membrane organization	1		chondrocyte differentiation	0.795307
															export from cell	0.634698		cellular process involved in reproduction in multicellular organism	0.734304		regulation of DNA metabolic process	0.767663		activation of JNKK activity	0.643589		ion transport	1		regulation of gliogenesis	0.795307
															organonitrogen compound biosynthetic process	0.634698		regulation of phosphorus metabolic process	0.740172		Fc receptor mediated stimulatory signaling pathway	0.767765		cytokine production	0.643589		negative regulation of protein kinase activity	1		sprouting angiogenesis	0.795307
															positive regulation of transcription, DNA-templated	0.637606		cellular component biogenesis	0.742556		small GTPase mediated signal transduction	0.767765		neutrophil activation involved in immune response	0.643589		coagulation	1		monosaccharide metabolic process	0.795307
															positive regulation of neurogenesis	0.646818		circulatory system process	0.74738		regulation of lipase activity	0.767765		regulation of sodium ion transport	0.643589		regulation of metal ion transport	1		regulation of glycogen biosynthetic process	0.795307
															cell surface receptor signaling pathway involved in cell-cell signaling	0.65256		regulation of translation	0.74738		ERBB signaling pathway	0.767765		modulation of process of other organism involved in symbiotic interaction	0.643589		negative regulation of organelle organization	1		regulation of endothelial cell apoptotic process	0.795307
															regulation of Wnt signaling pathway	0.65256		organic substance metabolic process	0.749372		cellular response to inorganic substance	0.767765		cellular response to fatty acid	0.643589		muscle structure development	1		negative regulation of metaphase/anaphase transition of cell cycle	0.795307
															negative regulation of nucleobase-containing compound metabolic process	0.65256		cellular metabolic process	0.749372		negative regulation of MAPK cascade	0.767765		transcription initiation from RNA polymerase II promoter	0.643589		hemostasis	1		glycosyl compound biosynthetic process	0.795307
															regionalization	0.653315		metabolic process	0.749372		regulation of synaptic plasticity	0.767765		cellular response to glucose stimulus	0.643589		blood coagulation	1		negative regulation of reproductive process	0.795307
															autophagy	0.653315		regulation of axonogenesis	0.759837		negative regulation of transcription by RNA polymerase II	0.767765		cellular response to hexose stimulus	0.643589		epithelial tube morphogenesis	1		movement in host environment	0.795307
															immune response-regulating cell surface receptor signaling pathway involved in phagocytosis	0.653315		epithelium development	0.759868		regulation of glucose metabolic process	0.767765		cellular response to monosaccharide stimulus	0.643589		G protein-coupled receptor signaling pathway	1		CTP biosynthetic process	0.795307
															Fc-gamma receptor signaling pathway involved in phagocytosis	0.653315		negative regulation of cellular metabolic process	0.765353		positive regulation of hemopoiesis	0.767765		cellular response to ketone	0.643589		negative regulation of cell cycle phase transition	1		UTP biosynthetic process	0.795307
															Fc-gamma receptor signaling pathway	0.653315		stress-activated protein kinase signaling cascade	0.768949		regulation of phospholipase activity	0.767765		regulation of interspecies interactions between organisms	0.643589		mitotic cell cycle checkpoint	1		pyrimidine nucleotide biosynthetic process	0.795307
															cellular response to carbohydrate stimulus	0.653315		regulation of proteolysis involved in cellular protein catabolic process	0.771702		central nervous system neuron differentiation	0.767765		organic acid metabolic process	0.643589		cellular response to organic cyclic compound	1		pyrimidine nucleotide metabolic process	0.795307
															cellular response to metal ion	0.653315		cellular response to extracellular stimulus	0.771702		positive regulation of supramolecular fiber organization	0.767765		response to fatty acid	0.643589		negative regulation of catabolic process	1		defense response to virus	0.795307
															positive regulation of GTPase activity	0.653315		regulation of cellular protein catabolic process	0.771702		cellular response to oxygen-containing compound	0.77418		cellular carbohydrate metabolic process	0.643589		cognition	1		negative regulation of blood vessel morphogenesis	0.795307
															cell-cell adhesion	0.653315		positive regulation of RNA biosynthetic process	0.774583		negative regulation of programmed cell death	0.77418		positive regulation of protein polymerization	0.643589		cellular response to starvation	1		regulation of type I interferon production	0.795307
															regulation of receptor signaling pathway via STAT	0.653315		cytoskeleton organization	0.774583		system process	0.782549		regulation of viral process	0.643589		macromolecule catabolic process	1		entry into host	0.795307
															mammary gland development	0.653315		positive regulation of nucleic acid-templated transcription	0.774583		Fc receptor signaling pathway	0.783356		regulation of mRNA stability	0.643589		learning or memory	1		GTP biosynthetic process	0.795307
															process utilizing autophagic mechanism	0.653315		morphogenesis of an epithelium	0.783004		regulation of anatomical structure size	0.783356		regulation of RNA stability	0.643589		response to insulin	1		positive regulation of ion transmembrane transporter activity	0.795307
															negative regulation of ion transport	0.653315		angiogenesis	0.783004		response to reactive oxygen species	0.783356		oxoacid metabolic process	0.643589		eye development	1		response to calcium ion	0.795307
															regulation of endocytosis	0.653315		behavior	0.783004		cation transport	0.788348		modulation of process of other organism	0.643589		positive regulation of phosphatidylinositol 3-kinase signaling	1		regulation of nucleotide metabolic process	0.795307
															regulation of receptor signaling pathway via JAK-STAT	0.653315		cellular response to growth factor stimulus	0.786267		germ cell development	0.788348		granulocyte activation	0.643589		positive regulation of innate immune response	1		regulation of neurotransmitter transport	0.795307
															plasma membrane bounded cell projection organization	0.653704		protein localization	0.786267		stimulatory C-type lectin receptor signaling pathway	0.788348		response to temperature stimulus	0.643589		sensory system development	1		positive regulation of cell cycle arrest	0.795307
															organic substance metabolic process	0.657046		animal organ morphogenesis	0.794516		innate immune response activating cell surface receptor signaling pathway	0.788348		transmembrane transport	0.643589		regulation of chemotaxis	1		energy reserve metabolic process	0.795307
															cellular metabolic process	0.657046		tube development	0.794516		regulation of calcium ion transport	0.788348		intracellular receptor signaling pathway	0.643589		negative regulation of neuron death	1		negative regulation of chromosome separation	0.795307
															metabolic process	0.657046		developmental growth	0.804018		urogenital system development	0.788348		regulation of lipid biosynthetic process	0.643589		regulation of synapse organization	1		cellular response to fibroblast growth factor stimulus	0.795307
															regulation of nervous system development	0.661364		regulation of phosphorylation	0.807941		negative regulation of cell motility	0.788348		negative regulation of transmembrane transport	0.643589		regulation of synapse structure or activity	1		glucose metabolic process	0.795307
															developmental growth	0.669752		positive regulation of RNA metabolic process	0.810267		regulation of leukocyte proliferation	0.788348		insulin receptor signaling pathway	0.643589		inorganic ion homeostasis	1		regulation of meiotic cell cycle	0.795307
															central nervous system development	0.672421		growth	0.813778		negative regulation of protein binding	0.788348		neutrophil activation	0.643589		visual system development	1		negative regulation of vasculature development	0.795307
															cell adhesion	0.675504		regulation of protein binding	0.813778		ear development	0.788348		carboxylic acid metabolic process	0.643589		positive regulation of epithelial cell migration	1		neuron projection organization	0.795307
															positive regulation of nervous system development	0.675504		posttranscriptional regulation of gene expression	0.813778		positive regulation of ion transport	0.788348		regulation of signaling receptor activity	0.643589		positive regulation of vasculature development	1		eye morphogenesis	0.795307
															biological adhesion	0.675504		response to growth factor	0.817686		mRNA metabolic process	0.788348		protein localization to plasma membrane	0.643589		positive regulation of angiogenesis	1		activation of protein kinase B activity	0.795307
															Fc receptor mediated stimulatory signaling pathway	0.677317		blood vessel morphogenesis	0.823071		negative regulation of cell migration	0.788348		regulation of mRNA catabolic process	0.643589		negative regulation of mitotic cell cycle phase transition	1		regulation of release of sequestered calcium ion into cytosol	0.795307
															regulation of response to DNA damage stimulus	0.677317		regulation of cell morphogenesis involved in differentiation	0.823071		positive regulation of secretion by cell	0.788348		positive regulation of intracellular protein transport	0.650554		cell cycle G2/M phase transition	1		spindle assembly	0.795307
															positive regulation of proteasomal protein catabolic process	0.677317		mitotic cell cycle process	0.831877		protein localization to membrane	0.788348		regulation of transporter activity	0.650554		regulation of transporter activity	1		regulation of nervous system process	0.795307
															ameboidal-type cell migration	0.677317		regulation of chromosome organization	0.831917		positive regulation of response to stimulus	0.789148		response to oxygen levels	0.650554		regulation of microtubule cytoskeleton organization	1		positive regulation of dendrite morphogenesis	0.795307
															cellular response to interleukin-1	0.677317		macromolecule localization	0.838614		neuron projection development	0.793247		T cell receptor signaling pathway	0.650554		response to oxygen levels	1		postsynapse organization	0.795307
															cellular response to inorganic substance	0.677317		negative regulation of protein phosphorylation	0.840338		brain development	0.793972		cation homeostasis	0.650554		plasma membrane bounded cell projection assembly	1		cellular response to nerve growth factor stimulus	0.795307
															positive regulation of proteasomal ubiquitin-dependent protein catabolic process	0.677317		cellular response to external stimulus	0.840338		regulation of cell morphogenesis	0.793972		regulation of cation transmembrane transport	0.650554		G2/M transition of mitotic cell cycle	1		response to nerve growth factor	0.795307
															positive regulation of protein localization to membrane	0.677317		tissue morphogenesis	0.840338		positive regulation of MAPK cascade	0.796099		regulation of endothelial cell migration	0.650554		cation homeostasis	1		nuclear transport	0.795307
															regulation of exocytosis	0.677317		small molecule metabolic process	0.840338		positive regulation of phosphorylation	0.796432		aging	0.650554		camera-type eye development	1		regulation of striated muscle cell differentiation	0.795307
															positive regulation of protein-containing complex assembly	0.677317		negative regulation of phosphorylation	0.840338		organic cyclic compound biosynthetic process	0.798139		programmed cell death	0.657546		regulation of cation transmembrane transport	1		endothelial cell migration	0.795307
															regulation of synaptic plasticity	0.677317		anatomical structure morphogenesis	0.84913		developmental growth	0.798139		cellular macromolecule localization	0.658704		cell projection assembly	1		G2 DNA damage checkpoint	0.795307
															positive regulation of mitotic cell cycle	0.677317		negative regulation of cellular macromolecule biosynthetic process	0.855981		positive regulation of JUN kinase activity	0.798139		cellular protein localization	0.658704		positive regulation of lipid metabolic process	1		mitotic G1 DNA damage checkpoint	0.795307
															central nervous system neuron differentiation	0.677317		response to extracellular stimulus	0.855981		positive regulation of defense response	0.798139		response to bacterium	0.663215		aging	1		positive regulation of neuron apoptotic process	0.795307
															regulation of regulated secretory pathway	0.677317		negative regulation of macromolecule biosynthetic process	0.855981		positive regulation of cellular metabolic process	0.798743		posttranscriptional regulation of gene expression	0.663215		phagocytosis	1		guanosine-containing compound biosynthetic process	0.795307
															cellular macromolecule metabolic process	0.680806		regulation of cellular catabolic process	0.857455		regulation of catalytic activity	0.7992		response to insulin	0.6753		regulation of response to wounding	1		regulation of purine nucleotide metabolic process	0.795307
															positive regulation of RNA biosynthetic process	0.684188		mitotic cell cycle phase transition	0.86324		negative regulation of cell death	0.802807		positive regulation of phosphatidylinositol 3-kinase signaling	0.6753		transmembrane receptor protein serine/threonine kinase signaling pathway	1		negative regulation of translation	0.795307
															cytoskeleton organization	0.684188		blood vessel development	0.86324		regulation of catabolic process	0.803551		positive regulation of innate immune response	0.6753		negative regulation of nervous system development	1		peptidyl-serine autophosphorylation	0.795307
															positive regulation of nucleic acid-templated transcription	0.684188		regulation of developmental growth	0.86324		cell morphogenesis	0.803551		positive regulation of intracellular transport	0.6753		cellular response to biotic stimulus	1		regulation of glutamate receptor signaling pathway	0.795307
															cell projection organization	0.685884		mitotic cell cycle	0.868934		regulation of cellular component biogenesis	0.803551		regulation of chemotaxis	0.6753		positive regulation of cytoskeleton organization	1		regulation of actin filament polymerization	0.795307
															leukocyte differentiation	0.68628		regulation of autophagy	0.870147		positive regulation of phosphorus metabolic process	0.804035		negative regulation of neuron death	0.6753		cell-substrate adhesion	1		regulation of actin filament length	0.795307
															growth	0.68628		vasculature development	0.870147		positive regulation of phosphate metabolic process	0.804035		regulation of synapse organization	0.6753		negative regulation of cell development	1		negative regulation of angiogenesis	0.795307
															posttranscriptional regulation of gene expression	0.68628		negative regulation of intracellular signal transduction	0.870147		regulation of myeloid cell differentiation	0.807144		regulation of synapse structure or activity	0.6753		regulation of organ growth	1		proteasome-mediated ubiquitin-dependent protein catabolic process	0.795307
															chromosome organization	0.689229		cell cycle phase transition	0.870147		glial cell differentiation	0.807144		inorganic ion homeostasis	0.6753		platelet activation	1		receptor metabolic process	0.795307
															regulation of cellular component organization	0.699486		organelle organization	0.880528		nucleoside phosphate metabolic process	0.807144		positive regulation of lymphocyte activation	0.6753		endomembrane system organization	1		pyrimidine ribonucleotide biosynthetic process	0.795307
															intracellular protein transport	0.699699		nervous system process	0.88297		regulation of mitotic nuclear division	0.807144		positive regulation of epithelial cell migration	0.6753		response to metal ion	1		pyrimidine ribonucleotide metabolic process	0.795307
															germ cell development	0.699699		gamete generation	0.894573		positive regulation of DNA biosynthetic process	0.807144		regulation of proteasomal protein catabolic process	0.6753		activation of innate immune response	1		pyrimidine ribonucleoside triphosphate biosynthetic process	0.795307
															cellular response to transforming growth factor beta stimulus	0.699699		negative regulation of phosphate metabolic process	0.894573		proteolysis	0.807144		regulation of response to external stimulus	0.676739		biological phase	1		pyrimidine ribonucleoside triphosphate metabolic process	0.795307
															carbohydrate metabolic process	0.699699		peptidyl-serine modification	0.899657		positive regulation of peptidyl-serine phosphorylation	0.807144		glial cell development	0.678891		cellular response to insulin stimulus	1		purine ribonucleoside triphosphate biosynthetic process	0.795307
															interaction with host	0.699699		peptidyl-serine phosphorylation	0.899657		regulation of ion transmembrane transporter activity	0.807144		developmental maturation	0.678891		regulation of carbohydrate metabolic process	1		ribonucleoside triphosphate biosynthetic process	0.795307
															cellular response to lipopolysaccharide	0.699699		negative regulation of phosphorus metabolic process	0.899952		negative regulation of locomotion	0.807144		cell-matrix adhesion	0.678891		positive regulation of developmental growth	1		nucleoside biosynthetic process	0.795307
															cellular response to molecule of bacterial origin	0.699699		positive regulation of transcription by RNA polymerase II	0.899952		regulation of smooth muscle cell proliferation	0.807144		anatomical structure maturation	0.678891		mitotic cell cycle phase	1		histone-serine phosphorylation	0.795307
															organelle fission	0.699699		sexual reproduction	0.905067		leukocyte migration	0.807144		cellular glucose homeostasis	0.678891		regulation of protein stability	1		pyrimidine nucleoside triphosphate biosynthetic process	0.795307
															nuclear division	0.699699		positive regulation of transcription, DNA-templated	0.907184		meiotic cell cycle	0.807144		protein localization to cell periphery	0.678891		DNA integrity checkpoint	1		pyrimidine nucleoside triphosphate metabolic process	0.795307
															positive regulation of transmembrane transport	0.699699		cellular process	0.908642		negative regulation of cellular component movement	0.807144		DNA-templated transcription, initiation	0.678891		response to decreased oxygen levels	1		purine nucleoside triphosphate biosynthetic process	0.795307
															cell junction assembly	0.699699		negative regulation of cellular component organization	0.918949		negative regulation of immune response	0.807144		neuron projection extension	0.678891		negative regulation of cellular catabolic process	1		nucleoside triphosphate biosynthetic process	0.795307
															positive regulation of cellular amide metabolic process	0.699699		multicellular organism reproduction	0.927098		positive regulation of secretion	0.807144		regulation of postsynapse organization	0.678891		DNA damage checkpoint	1		regulation of neurotransmitter secretion	0.795307
															immune effector process	0.702153		multicellular organismal reproductive process	0.927098		nucleotide metabolic process	0.807144		regulation of RNA splicing	0.678891		positive regulation of peptidase activity	1		negative regulation of G2/M transition of mitotic cell cycle	0.795307
															peptidyl-tyrosine autophosphorylation	0.702153		multi-organism reproductive process	0.937863		regulation of cellular carbohydrate metabolic process	0.807144		negative regulation of DNA-binding transcription factor activity	0.678891		regulation of dephosphorylation	1		regulation of glucan biosynthetic process	0.795307
															cellular catabolic process	0.702153		multi-organism process	0.937863		cellular component disassembly	0.807144		response to endoplasmic reticulum stress	0.678891		regulation of ossification	1		ribonucleoside biosynthetic process	0.795307
															multicellular organism reproduction	0.70254		cell cycle process	0.938101		regulation of G2/M transition of mitotic cell cycle	0.807144		positive regulation of nucleocytoplasmic transport	0.678891		cell cycle phase	1		purine nucleoside biosynthetic process	0.795307
															multicellular organismal reproductive process	0.70254		regulation of mitotic cell cycle	0.9411		innate immune response-activating signal transduction	0.807144		negative regulation of cell-cell adhesion	0.678891		regulation of immune effector process	1		regulation of Notch signaling pathway	0.795307
															macromolecule metabolic process	0.706703		anatomical structure formation involved in morphogenesis	0.949866		positive regulation of metabolic process	0.809334		central nervous system neuron development	0.678891		positive regulation of protein catabolic process	1		positive regulation of pathway-restricted SMAD protein phosphorylation	0.795307
															regulation of cellular catabolic process	0.708425		developmental process involved in reproduction	0.955		growth	0.812047		muscle organ development	0.678891		pattern specification process	1		negative regulation of ion transmembrane transport	0.795307
															cell morphogenesis involved in differentiation	0.715438		peptidyl-threonine modification	0.963794		regulation of JUN kinase activity	0.812047		positive regulation of immune effector process	0.678891		regulation of actin filament organization	1		regulation of fibroblast migration	0.795307
															positive regulation of cell development	0.715438		peptidyl-threonine phosphorylation	0.963794		regulation of protein binding	0.812047		peptidyl-tyrosine autophosphorylation	0.683313		chromosome segregation	1		cyclic-nucleotide-mediated signaling	0.795307
															regulation of chromosome organization	0.717382		circulatory system development	0.975367		regulation of response to biotic stimulus	0.812047		cellular catabolic process	0.683313		response to hypoxia	1		negative regulation of hemopoiesis	0.795307
															regulation of myeloid cell differentiation	0.72057		system process	0.976697		regulation of neurogenesis	0.813464		modulation of chemical synaptic transmission	0.683313		regulation of reactive oxygen species metabolic process	1		positive regulation of dendritic spine development	0.795307
															glial cell differentiation	0.72057		reproduction	0.98745		regulation of cell activation	0.817869		regulation of trans-synaptic signaling	0.683313		positive regulation of chemotaxis	1		negative regulation of organ growth	0.795307
															negative regulation of apoptotic signaling pathway	0.72057		reproductive process	0.98745		positive regulation of immune response	0.817869		defense response to other organism	0.689946		negative regulation of neuron apoptotic process	1		cellular response to UV	0.795307
															positive regulation of proteolysis involved in cellular protein catabolic process	0.72057		cell cycle	0.990168		regulation of peptidyl-serine phosphorylation	0.824303		regulation of intracellular signal transduction	0.69385		regulation of small GTPase mediated signal transduction	1		regulation of Rho protein signal transduction	0.795307
															leukocyte activation involved in immune response	0.72057		regulation of cell cycle	0.998696		RNA processing	0.824303		stress-activated MAPK cascade	0.693961		regulation of protein ubiquitination	1		regulation of blood pressure	0.795307
															cell activation involved in immune response	0.72057		organic cyclic compound metabolic process	1		organophosphate biosynthetic process	0.824303		positive regulation of MAPK cascade	0.694678		regulation of transmembrane transporter activity	1		glycerolipid metabolic process	0.795307
															protein localization to organelle	0.72057		cellular nitrogen compound metabolic process	1		regulation of muscle system process	0.824303		negative regulation of catabolic process	0.698645		supramolecular fiber organization	1		nucleobase-containing small molecule biosynthetic process	0.795307
															regulation of mitotic nuclear division	0.72057		cellular aromatic compound metabolic process	1		negative regulation of inflammatory response	0.824303		regulation of chromosome organization	0.70254		regulation of cell size	1		regulation of adaptive immune response based on somatic recombination of immune receptors built from immunoglobulin superfamily domains	0.795307
															sensory organ morphogenesis	0.72057		heterocycle metabolic process	1		negative regulation of neuron apoptotic process	0.824303		regulation of protein serine/threonine kinase activity	0.706541		myeloid cell differentiation	1		neural tube development	0.795307
															positive regulation of peptidyl-serine phosphorylation	0.72057		organic substance biosynthetic process	1		positive regulation of binding	0.824303		myeloid leukocyte differentiation	0.710757		regulation of protein modification by small protein conjugation or removal	1		locomotory behavior	0.795307
															organonitrogen compound catabolic process	0.72057		biosynthetic process	1		regulation of protein ubiquitination	0.824303		transforming growth factor beta receptor signaling pathway	0.710757		sex differentiation	1		cardiac ventricle development	0.795307
															regulation of ion transmembrane transporter activity	0.72057		nucleobase-containing compound metabolic process	1		nucleobase-containing small molecule metabolic process	0.824303		retina development in camera-type eye	0.710757		muscle tissue development	1		cardiac chamber morphogenesis	0.795307
															positive regulation of ubiquitin-dependent protein catabolic process	0.72057		cellular biosynthetic process	1		regulation of transmembrane transporter activity	0.824303		cellular response to retinoic acid	0.710757		heart morphogenesis	1		regulation of actin polymerization or depolymerization	0.795307
															carbohydrate derivative biosynthetic process	0.72057		regulation of cell cycle process	1		regulation of cell size	0.824303		response to ketone	0.710757		positive regulation of proteolysis involved in cellular protein catabolic process	1		negative regulation of cellular protein catabolic process	0.795307
															negative regulation of immune response	0.72057		negative regulation of cell cycle	1		regulation of protein modification by small protein conjugation or removal	0.824303		regulation of cytokinesis	0.710757		leukocyte activation involved in immune response	1		regulation of vasculature development	0.796916
															negative regulation of proteolysis	0.72057		embryo development	1		immune effector process	0.825118		regulation of cell cycle arrest	0.710757		cell activation involved in immune response	1		reproductive structure development	0.796916
															positive regulation of cellular protein catabolic process	0.72057		microtubule-based process	1		modulation of chemical synaptic transmission	0.825118		cellular protein catabolic process	0.710757		protein localization to organelle	1		negative regulation of transferase activity	0.796916
															organic cyclic compound metabolic process	0.730892		heart development	1		regulation of trans-synaptic signaling	0.825118		negative regulation of canonical Wnt signaling pathway	0.710757		proteolysis	1		regulation of inflammatory response	0.796916
															response to nutrient levels	0.731979		cellular macromolecule localization	1		regulation of transferase activity	0.826153		regulation of calcium-mediated signaling	0.710757		regulation of muscle tissue development	1		cell-cell signaling by wnt	0.796916
															secretion	0.731979		cellular protein localization	1		regulation of phosphorylation	0.826571		positive regulation of blood vessel endothelial cell migration	0.710757		sensory organ morphogenesis	1		negative regulation of transport	0.796916
															positive regulation of RNA metabolic process	0.73697		nucleic acid metabolic process	1		negative regulation of cellular component organization	0.82894		actin cytoskeleton reorganization	0.710757		regulated exocytosis	1		Wnt signaling pathway	0.796916
															positive regulation of protein catabolic process	0.740027		regulation of cell cycle phase transition	1		immune response-regulating cell surface receptor signaling pathway	0.82894		T cell costimulation	0.710757		regulation of ion transmembrane transporter activity	1		reproductive system development	0.796916
															pattern specification process	0.740027		cell division	1		immune response-regulating signaling pathway	0.82894		lymphocyte costimulation	0.710757		positive regulation of ubiquitin-dependent protein catabolic process	1		cell junction organization	0.796916
															carbohydrate homeostasis	0.740027		microtubule cytoskeleton organization	1		negative regulation of metabolic process	0.831801		regulation of carbohydrate biosynthetic process	0.710757		regulation of smooth muscle cell proliferation	1		intracellular signal transduction	0.797475
															chromosome segregation	0.740027		catabolic process	1		cellular process	0.835283		inositol lipid-mediated signaling	0.710757		regulation of muscle organ development	1		positive regulation of biosynthetic process	0.797819
															response to transforming growth factor beta	0.740027		sensory organ development	1		cellular nitrogen compound biosynthetic process	0.837389		phosphatidylinositol-mediated signaling	0.710757		leukocyte migration	1		regulation of DNA-binding transcription factor activity	0.799695
															regulation of peptidyl-serine phosphorylation	0.740027		response to nutrient levels	1		regulation of secretion by cell	0.837389		signal release	0.710757		meiotic cell cycle	1		system development	0.800297
															regulation of proteasomal ubiquitin-dependent protein catabolic process	0.740027		positive regulation of cell cycle	1		endomembrane system organization	0.839966		B cell activation	0.710757		embryonic organ morphogenesis	1		cellular response to endogenous stimulus	0.803002
															regulation of muscle system process	0.740027		cellular nitrogen compound biosynthetic process	1		response to metal ion	0.839966		regulation of blood circulation	0.710757		negative regulation of immune response	1		positive regulation of macromolecule biosynthetic process	0.803157
															response to interleukin-1	0.740027		regulation of mitotic cell cycle phase transition	1		activation of innate immune response	0.839966		regulation of intracellular protein transport	0.720621		negative regulation of neurogenesis	1		response to hormone	0.807147
															negative regulation of neuron apoptotic process	0.740027		cellular catabolic process	1		regulation of organelle assembly	0.839966		positive regulation of ERK1 and ERK2 cascade	0.720621		response to mechanical stimulus	1		regulation of angiogenesis	0.807398
															regulation of protein ubiquitination	0.740027		embryonic morphogenesis	1		regulation of carbohydrate metabolic process	0.839966		response to light stimulus	0.720621		positive regulation of secretion	1		positive regulation of RNA biosynthetic process	0.809053
															glucose homeostasis	0.740027		embryo development ending in birth or egg hatching	1		positive regulation of T cell activation	0.839966		regulation of metal ion transport	0.720621		regulation of striated muscle tissue development	1		positive regulation of nucleic acid-templated transcription	0.809053
															regulation of transmembrane transporter activity	0.740027		chordate embryonic development	1		DNA integrity checkpoint	0.839966		epithelial tube morphogenesis	0.720621		regulation of cellular carbohydrate metabolic process	1		positive regulation of cellular biosynthetic process	0.813645
															regulation of protein modification by small protein conjugation or removal	0.740027		macromolecule biosynthetic process	1		negative regulation of cellular catabolic process	0.839966		small molecule metabolic process	0.720899		positive regulation of endothelial cell migration	1		regulation of stress-activated protein kinase signaling cascade	0.814513
															regulation of DNA-binding transcription factor activity	0.751671		response to radiation	1		DNA damage checkpoint	0.839966		secretion	0.720899		cellular component disassembly	1		neuron development	0.815031
															apoptotic process	0.753754		cellular macromolecule biosynthetic process	1		positive regulation of cell morphogenesis involved in differentiation	0.839966		cytokine-mediated signaling pathway	0.726667		innate immune response-activating signal transduction	1		regulation of intracellular signal transduction	0.815755
															endomembrane system organization	0.758165		organic cyclic compound biosynthetic process	1		second-messenger-mediated signaling	0.839966		positive regulation of translation	0.739515		striated muscle tissue development	1		protein-containing complex assembly	0.817787
															regulation of organelle assembly	0.758165		male gamete generation	1		transmembrane receptor protein tyrosine kinase signaling pathway	0.844577		signal transduction by p53 class mediator	0.739515		positive regulation of cellular protein catabolic process	1		negative regulation of RNA metabolic process	0.817787
															response to carbohydrate	0.758165		cell surface receptor signaling pathway involved in cell-cell signaling	1		JNK cascade	0.848898		myeloid leukocyte mediated immunity	0.739515		regulation of leukocyte migration	1		histone modification	0.817787
															positive regulation of cell morphogenesis involved in differentiation	0.758165		RNA metabolic process	1		small molecule metabolic process	0.848898		negative regulation of extrinsic apoptotic signaling pathway	0.739515		intracellular protein transport	1		covalent chromatin modification	0.817787
															response to extracellular stimulus	0.759331		regulation of Wnt signaling pathway	1		apoptotic signaling pathway	0.848898		regulation of protein localization to plasma membrane	0.739515		cation transport	1		regulation of protein phosphorylation	0.819861
															neuron projection development	0.762277		negative regulation of nucleobase-containing compound metabolic process	1		positive regulation of JNK cascade	0.848898		Ras protein signal transduction	0.739515		germ cell development	1		regulation of stress-activated MAPK cascade	0.821787
															chromatin organization	0.772116		organonitrogen compound biosynthetic process	1		positive regulation of catalytic activity	0.852703		positive regulation of cysteine-type endopeptidase activity	0.739515		regulation of cytokine-mediated signaling pathway	1		positive regulation of response to external stimulus	0.821787
															regulation of catabolic process	0.772126		heterocycle biosynthetic process	1		peptidyl-tyrosine modification	0.853362		neuron migration	0.739515		myeloid leukocyte activation	1		positive regulation of protein metabolic process	0.823914
															cell morphogenesis	0.772126		aromatic compound biosynthetic process	1		peptidyl-tyrosine phosphorylation	0.853362		mitotic spindle organization	0.739515		stimulatory C-type lectin receptor signaling pathway	1		response to stress	0.824554
															regulation of nucleobase-containing compound metabolic process	0.772242		reproductive structure development	1		regulation of cell cycle G2/M phase transition	0.85426		positive regulation of reactive oxygen species metabolic process	0.739515		innate immune response activating cell surface receptor signaling pathway	1		positive regulation of NF-kappaB transcription factor activity	0.828067
															cellular component organization	0.774782		embryonic organ development	1		phagocytosis	0.85426		transcription by RNA polymerase II	0.739515		spindle organization	1		regulation of protein-containing complex assembly	0.828067
															phagocytosis	0.77507		cell-cell signaling by wnt	1		positive regulation of leukocyte cell-cell adhesion	0.85426		establishment of organelle localization	0.739515		regulation of calcium ion transport	1		cellular response to reactive oxygen species	0.828067
															transmembrane receptor protein serine/threonine kinase signaling pathway	0.77507		Wnt signaling pathway	1		adaptive immune response	0.85426		regulation of dendrite morphogenesis	0.739515		urogenital system development	1		regulation of response to stress	0.832264
															cellular response to biotic stimulus	0.77507		reproductive system development	1		positive regulation of cytoskeleton organization	0.85426		regulation of chromosome separation	0.739515		carbohydrate metabolic process	1		regulation of cellular localization	0.832504
															positive regulation of cytoskeleton organization	0.77507		nucleobase-containing compound biosynthetic process	1		regulation of dendrite development	0.85426		positive regulation of smooth muscle cell proliferation	0.739515		cellular response to lipopolysaccharide	1		cellular component biogenesis	0.832504
															cell-substrate adhesion	0.77507		negative regulation of mitotic cell cycle	1		response to virus	0.85426		small molecule biosynthetic process	0.739515		cellular response to molecule of bacterial origin	1		positive regulation of transcription, DNA-templated	0.832504
															response to virus	0.77507		spermatogenesis	1		negative regulation of defense response	0.85426		regulation of cell division	0.739515		regulation of leukocyte proliferation	1		positive regulation of cellular protein metabolic process	0.835757
															gliogenesis	0.77507		regulation of signal transduction by p53 class mediator	1		platelet activation	0.85426		regulation of phosphoprotein phosphatase activity	0.739515		cellular macromolecule catabolic process	1		regulation of multicellular organismal process	0.835757
															regulation of neurogenesis	0.781671		organelle assembly	1		gliogenesis	0.85426		cellular response to hydrogen peroxide	0.739515		negative regulation of cell activation	1		regulation of cellular protein localization	0.836044
															regulation of plasma membrane bounded cell projection organization	0.781671		cellular response to abiotic stimulus	1		regulation of nervous system development	0.857409		leukocyte degranulation	0.739515		ear development	1		negative regulation of kinase activity	0.838227
															regulation of cell projection organization	0.781671		epithelial cell differentiation	1		regulation of intracellular signal transduction	0.858225		positive regulation of protein localization to nucleus	0.739515		organelle fission	1		positive regulation of cytokine production	0.838227
															regulation of autophagy	0.784328		intracellular transport	1		MAPK cascade	0.86622		dendrite development	0.739515		nuclear division	1		regulation of neuron apoptotic process	0.838227
															programmed cell death	0.787814		negative regulation of cell cycle process	1		positive regulation of autophagy	0.867303		regulation of nucleocytoplasmic transport	0.739515		negative regulation of cell projection organization	1		regulation of I-kappaB kinase/NF-kappaB signaling	0.838227
															regulation of cation transmembrane transport	0.790824		cellular response to environmental stimulus	1		regulation of nuclear division	0.867303		regulation of cell shape	0.739515		positive regulation of ion transport	1		cellular chemical homeostasis	0.838227
															negative regulation of growth	0.790824		rhythmic process	1		regulation of transporter activity	0.867303		microtubule cytoskeleton organization involved in mitosis	0.739515		muscle cell differentiation	1		regulation of cell-substrate adhesion	0.838227
															axonogenesis	0.795984		negative regulation of RNA metabolic process	1		regulation of cation transmembrane transport	0.867303		regulation of leukocyte chemotaxis	0.739515		metal ion homeostasis	1		positive regulation of response to biotic stimulus	0.838227
															regulation of cellular biosynthetic process	0.800235		cellular response to nutrient levels	1		positive regulation of cell-cell adhesion	0.867303		positive regulation of cytokine production	0.741269		regulation of phosphatase activity	1		cellular response to nitrogen compound	0.843018
															cellular component organization or biogenesis	0.801828		regulation of canonical Wnt signaling pathway	1		negative regulation of growth	0.867303		regulation of phosphatidylinositol 3-kinase signaling	0.741269		regulation of membrane potential	1		negative regulation of cellular component organization	0.843018
															regulation of leukocyte differentiation	0.805503		organic substance catabolic process	1		positive regulation of intracellular signal transduction	0.868288		regulation of neuron apoptotic process	0.741269		positive regulation of transmembrane transport	1		immune response-regulating cell surface receptor signaling pathway	0.843018
															regulation of proteasomal protein catabolic process	0.805503		regulation of epithelial cell proliferation	1		negative regulation of cellular macromolecule biosynthetic process	0.869776		regulation of ion transmembrane transport	0.741269		positive regulation of phospholipid metabolic process	1		immune response-regulating signaling pathway	0.843018
															cell morphogenesis involved in neuron differentiation	0.8071		cell cycle checkpoint	1		regulation of body fluid levels	0.869776		positive regulation of response to biotic stimulus	0.741269		regulation of phospholipid metabolic process	1		transmembrane receptor protein tyrosine kinase signaling pathway	0.843527
															regulation of vesicle-mediated transport	0.8071		response to starvation	1		positive regulation of DNA-binding transcription factor activity	0.869776		membrane organization	0.741269		positive regulation of secretion by cell	1		cell communication	0.84382
															phosphate-containing compound metabolic process	0.809852		positive regulation of cell cycle process	1		regulation of ion transport	0.869776		positive regulation of leukocyte activation	0.741269		protein localization to membrane	1		regulation of MAPK cascade	0.845337
															phosphorus metabolic process	0.809852		blood circulation	1		negative regulation of macromolecule biosynthetic process	0.869776		cell adhesion	0.742058		cell junction assembly	1		positive regulation of phosphorus metabolic process	0.84712
															phosphorylation	0.809852		carbohydrate derivative metabolic process	1		protein autophosphorylation	0.871959		regulation of defense response	0.742058		positive regulation of cellular amide metabolic process	1		positive regulation of phosphate metabolic process	0.84712
															transport	0.811095		response to light stimulus	1		regulation of MAPK cascade	0.872803		biological adhesion	0.742058		cellular ion homeostasis	1		animal organ development	0.847902
															cell projection morphogenesis	0.813462		negative regulation of organelle organization	1		protein phosphorylation	0.874023		immune response-regulating cell surface receptor signaling pathway	0.742058		Fc receptor mediated stimulatory signaling pathway	1		cell cycle G1/S phase transition	0.848253
															neuron projection morphogenesis	0.813462		muscle structure development	1		negative regulation of cellular process	0.874157		immune response-regulating signaling pathway	0.742058		regulation of lipase activity	1		negative regulation of protein kinase activity	0.848253
															plasma membrane bounded cell projection morphogenesis	0.813462		negative regulation of cell cycle phase transition	1		negative regulation of RNA biosynthetic process	0.879202		enzyme linked receptor protein signaling pathway	0.742064		ERBB signaling pathway	1		regulation of intracellular protein transport	0.848253
															negative regulation of hydrolase activity	0.819178		mitotic cell cycle checkpoint	1		positive regulation of innate immune response	0.879202		homeostatic process	0.743501		positive regulation of proteasomal protein catabolic process	1		coagulation	0.848253
															positive regulation of I-kappaB kinase/NF-kappaB signaling	0.819178		regulation of microtubule-based process	1		negative regulation of neuron death	0.879202		cell projection morphogenesis	0.748448		ameboidal-type cell migration	1		positive regulation of ERK1 and ERK2 cascade	0.848253
															cell part morphogenesis	0.822449		in utero embryonic development	1		regulation of synapse organization	0.879202		neuron projection morphogenesis	0.748448		cellular response to inorganic substance	1		negative regulation of organelle organization	0.848253
															gamete generation	0.827785		negative regulation of hydrolase activity	1		regulation of synapse structure or activity	0.879202		plasma membrane bounded cell projection morphogenesis	0.748448		synaptic signaling	1		regulation of supramolecular fiber organization	0.848253
															regulation of ubiquitin-dependent protein catabolic process	0.831917		cellular response to starvation	1		positive regulation of lymphocyte activation	0.879202		catabolic process	0.755048		positive regulation of proteasomal ubiquitin-dependent protein catabolic process	1		hemostasis	0.848253
															regulation of GTPase activity	0.831917		macromolecule catabolic process	1		histone phosphorylation	0.879202		neuron projection development	0.756163		positive regulation of lipid kinase activity	1		blood coagulation	0.848253
															neuron development	0.832758		negative regulation of RNA biosynthetic process	1		negative regulation of nucleic acid-templated transcription	0.879202		negative regulation of protein modification process	0.756811		positive regulation of protein localization to membrane	1		positive regulation of immune response	0.849882
															regulation of neuron projection development	0.83937		endocytosis	1		negative regulation of transcription, DNA-templated	0.879202		positive regulation of protein kinase B signaling	0.760633		positive regulation of phosphatidylinositol 3-kinase activity	1		positive regulation of phosphorylation	0.850801
															protein transport	0.843782		eye development	1		positive regulation of stress-activated MAPK cascade	0.879218		regulation of protein-containing complex assembly	0.760633		regulation of phosphatidylinositol 3-kinase activity	1		signaling	0.851245
															positive regulation of cell cycle process	0.843782		sensory system development	1		regulation of cell development	0.879549		cell part morphogenesis	0.761785		regulation of lipid kinase activity	1		positive regulation of nucleobase-containing compound metabolic process	0.85293
															regulation of I-kappaB kinase/NF-kappaB signaling	0.843782		visual system development	1		regulation of phosphate metabolic process	0.88107		regulation of MAP kinase activity	0.76246		striated muscle cell differentiation	1		regulation of cellular component biogenesis	0.854652
															regulation of ion transmembrane transport	0.843782		negative regulation of nucleic acid-templated transcription	1		regulation of mitotic cell cycle	0.884237		leukocyte mediated immunity	0.765464		regulation of exocytosis	1		cellular response to stress	0.855604
															sexual reproduction	0.846524		regulation of proteasomal protein catabolic process	1		regulation of phosphorus metabolic process	0.886267		I-kappaB kinase/NF-kappaB signaling	0.765464		positive regulation of protein-containing complex assembly	1		activation of JUN kinase activity	0.858129
															gene expression	0.846524		negative regulation of transcription, DNA-templated	1		cellular nitrogen compound metabolic process	0.886982		positive regulation of endothelial cell proliferation	0.765464		regulation of synaptic plasticity	1		in utero embryonic development	0.858129
															regulation of cell development	0.847533		negative regulation of mitotic cell cycle phase transition	1		positive regulation of kinase activity	0.887716		myeloid cell activation involved in immune response	0.765464		regulation of cardiac muscle tissue development	1		negative regulation of hydrolase activity	0.858129
															reproduction	0.847533		cell cycle G2/M phase transition	1		positive regulation of cellular catabolic process	0.88804		mitochondrion organization	0.765464		positive regulation of endopeptidase activity	1		G1/S transition of mitotic cell cycle	0.858129
															reproductive process	0.847533		regulation of nuclear division	1		regulation of autophagy	0.88804		regulation of chromosome segregation	0.765464		regulation of glucose metabolic process	1		positive regulation of I-kappaB kinase/NF-kappaB signaling	0.858129
															peptide transport	0.854831		regulation of microtubule cytoskeleton organization	1		positive regulation of cell adhesion	0.88804		mRNA processing	0.765464		lung development	1		cellular response to starvation	0.858129
															cellular process involved in reproduction in multicellular organism	0.854831		positive regulation of epithelial cell proliferation	1		positive regulation of stress-activated protein kinase signaling cascade	0.88804		negative regulation of developmental growth	0.765464		respiratory tube development	1		neuron projection development	0.85997
															cellular aromatic compound metabolic process	0.854941		plasma membrane bounded cell projection assembly	1		activation of JUN kinase activity	0.890055		developmental cell growth	0.765464		positive regulation of hemopoiesis	1		stress-activated MAPK cascade	0.863266
															heterocycle metabolic process	0.854941		G2/M transition of mitotic cell cycle	1		negative regulation of catabolic process	0.890055		positive regulation of synaptic transmission	0.765464		protein catabolic process	1		regulation of cell morphogenesis	0.863266
															establishment of localization	0.8581		camera-type eye development	1		positive regulation of I-kappaB kinase/NF-kappaB signaling	0.890055		positive regulation of protein binding	0.765464		regulation of phospholipase activity	1		heart development	0.863266
															cellular localization	0.861248		cell projection assembly	1		regulation of programmed cell death	0.891204		actomyosin structure organization	0.765464		cellular cation homeostasis	1		positive regulation of catalytic activity	0.864982
															regulation of RNA metabolic process	0.863051		negative regulation of growth	1		chemotaxis	0.896278		cell growth	0.765464		central nervous system neuron differentiation	1		negative regulation of cell death	0.866487
															rhythmic process	0.865118		aging	1		regulation of secretion	0.896278		response to alcohol	0.765464		sensory perception	1		regulation of immune system process	0.866487
															negative regulation of RNA metabolic process	0.865118		regulation of cell cycle G2/M phase transition	1		positive regulation of neuron projection development	0.896278		negative regulation of Wnt signaling pathway	0.765464		positive regulation of supramolecular fiber organization	1		negative regulation of RNA biosynthetic process	0.86784
															amide transport	0.865118		transmembrane receptor protein serine/threonine kinase signaling pathway	1		taxis	0.896278		regulation of G protein-coupled receptor signaling pathway	0.765464		regulation of wound healing	1		eye development	0.86784
															regulation of neuron differentiation	0.869235		negative regulation of nervous system development	1		regulation of ubiquitin-dependent protein catabolic process	0.899952		negative regulation of leukocyte activation	0.765464		regulation of regulated secretory pathway	1		regulation of leukocyte differentiation	0.86784
															cellular process	0.869831		regulation of dendrite development	1		regulation of T cell activation	0.899952		cell morphogenesis	0.768387		respiratory system development	1		positive regulation of innate immune response	0.86784
															spermatogenesis	0.874696		negative regulation of cell development	1		positive regulation of DNA metabolic process	0.899952		positive regulation of stress-activated MAPK cascade	0.770864		divalent inorganic cation homeostasis	1		sensory system development	0.86784
															intracellular transport	0.874696		regulation of organ growth	1		regulation of small molecule metabolic process	0.899952		positive regulation of proteolysis	0.770864		regulation of cell cycle G1/S phase transition	1		positive regulation of intracellular transport	0.86784
															negative regulation of cell cycle process	0.874696		cell cycle arrest	1		epithelial tube morphogenesis	0.899952		multicellular organism reproduction	0.770932		muscle system process	1		negative regulation of neuron death	0.86784
															lymphocyte activation	0.874696		biological phase	1		positive regulation of immune system process	0.900226		multicellular organismal reproductive process	0.770932		regulation of heart growth	1		inorganic ion homeostasis	0.86784
															cellular nitrogen compound metabolic process	0.882324		cellular response to insulin stimulus	1		response to stress	0.900869		positive regulation of kinase activity	0.777936		nucleus organization	1		histone phosphorylation	0.86784
															primary metabolic process	0.882399		mitotic cell cycle phase	1		regulation of biological quality	0.903044		antigen receptor-mediated signaling pathway	0.778763		regionalization	1		visual system development	0.86784
															regulation of proteolysis involved in cellular protein catabolic process	0.883611		DNA integrity checkpoint	1		positive regulation of catabolic process	0.903963		histone modification	0.778763		negative regulation of neuron differentiation	1		positive regulation of vasculature development	0.86784
															regulation of cellular protein catabolic process	0.883611		negative regulation of cellular catabolic process	1		regulation of cytokine production	0.903963		covalent chromatin modification	0.778763		immune response-regulating cell surface receptor signaling pathway involved in phagocytosis	1		negative regulation of nucleic acid-templated transcription	0.86784
															neuron differentiation	0.891201		DNA damage checkpoint	1		negative regulation of biosynthetic process	0.903963		protein autophosphorylation	0.783777		regulation of endothelial cell proliferation	1		negative regulation of transcription, DNA-templated	0.86784
															axon guidance	0.891908		cell cycle phase	1		negative regulation of cellular biosynthetic process	0.903963		positive regulation of stress-activated protein kinase signaling cascade	0.785864		cilium assembly	1		signal transduction	0.868623
															neuron projection guidance	0.891908		pattern specification process	1		regulation of cell death	0.906276		nucleus organization	0.788872		positive regulation of lipase activity	1		regulation of peptide transport	0.869777
															regulation of hemopoiesis	0.891908		establishment or maintenance of cell polarity	1		regulation of neuron apoptotic process	0.908976		regulation of endothelial cell proliferation	0.788872		kidney development	1		positive regulation of cellular component biogenesis	0.869777
															regulation of transcription by RNA polymerase II	0.894282		chromosome segregation	1		regulation of I-kappaB kinase/NF-kappaB signaling	0.908976		RNA biosynthetic process	0.788872		renal system development	1		localization	0.871748
															nitrogen compound transport	0.899629		regulation of peptidyl-serine phosphorylation	1		regulation of cell-substrate adhesion	0.908976		transcription, DNA-templated	0.788872		cilium organization	1		response to wounding	0.876162
															Fc receptor signaling pathway	0.899629		RNA processing	1		regulation of ion transmembrane transport	0.908976		response to retinoic acid	0.788872		Fc-gamma receptor signaling pathway involved in phagocytosis	1		cellular response to chemical stress	0.876162
															male gamete generation	0.899629		organophosphate biosynthetic process	1		positive regulation of response to biotic stimulus	0.908976		multicellular organismal homeostasis	0.788872		Fc-gamma receptor signaling pathway	1		axon development	0.876162
															multi-organism reproductive process	0.904763		DNA metabolic process	1		organophosphate metabolic process	0.908976		cardiac muscle tissue development	0.788872		response to retinoic acid	1		positive regulation of angiogenesis	0.877371
															multi-organism process	0.904763		regulation of proteasomal ubiquitin-dependent protein catabolic process	1		blood circulation	0.908976		regulation of protein polymerization	0.788872		cellular response to metal ion	1		positive regulation of intracellular protein transport	0.877371
															establishment of protein localization	0.906812		regulation of muscle system process	1		positive regulation of leukocyte activation	0.908976		synapse organization	0.788872		cardiac muscle tissue development	1		cation homeostasis	0.877371
															negative regulation of immune system process	0.906812		response to interleukin-1	1		positive regulation of neuron differentiation	0.911128		regulation of muscle cell differentiation	0.788872		skeletal system morphogenesis	1		camera-type eye development	0.877371
															regulation of cellular macromolecule biosynthetic process	0.909175		nucleobase-containing small molecule metabolic process	1		negative regulation of response to external stimulus	0.917202		cell-cell adhesion	0.788872		regulation of G1/S transition of mitotic cell cycle	1		positive regulation of lipid metabolic process	0.877371
															macromolecule biosynthetic process	0.919711		sex differentiation	1		cell cycle checkpoint	0.917202		regulation of receptor signaling pathway via STAT	0.788872		regulation of protein polymerization	1		aging	0.877371
															regulation of protein catabolic process	0.919711		muscle tissue development	1		gamete generation	0.917802		negative regulation of ion transport	0.788872		synapse organization	1		enzyme linked receptor protein signaling pathway	0.877417
															negative regulation of cell cycle	0.920867		heart morphogenesis	1		axon development	0.917802		nucleic acid-templated transcription	0.788872		positive regulation of GTPase activity	1		regulation of transferase activity	0.878298
															organelle organization	0.92423		nucleoside phosphate metabolic process	1		response to chemical	0.918255		regulation of protein dephosphorylation	0.788872		regulation of muscle cell differentiation	1		response to stimulus	0.8787
															positive regulation of cell cycle	0.925492		protein localization to organelle	1		regulation of nitrogen compound metabolic process	0.91876		regulation of hormone secretion	0.788872		cell-cell adhesion	1		negative regulation of programmed cell death	0.879366
															organic substance transport	0.925492		regulation of mitotic nuclear division	1		regulation of macromolecule metabolic process	0.922259		regulation of protein localization to cell periphery	0.788872		regulation of receptor signaling pathway via STAT	1		positive regulation of gene expression	0.881135
															regulation of transmembrane transport	0.925492		regulation of muscle tissue development	1		negative regulation of multicellular organismal process	0.922796		regulation of receptor signaling pathway via JAK-STAT	0.788872		negative regulation of ion transport	1		cellular response to chemical stimulus	0.881492
															protein localization	0.925659		sensory organ morphogenesis	1		positive regulation of cellular component biogenesis	0.924015		regulation of angiogenesis	0.79571		signal transduction in response to DNA damage	1		response to oxidative stress	0.882416
															regulation of transcription, DNA-templated	0.927695		positive regulation of peptidyl-serine phosphorylation	1		protein-containing complex assembly	0.9247		regulation of innate immune response	0.79571		regulation of cardiac muscle tissue growth	1		activation of immune response	0.882416
															regulation of cellular amide metabolic process	0.930867		organonitrogen compound catabolic process	1		rhythmic process	0.9247		positive regulation of cell activation	0.79571		regulation of protein dephosphorylation	1		regulation of protein transport	0.882416
															regulation of nucleic acid-templated transcription	0.93103		negative regulation of locomotion	1		histone modification	0.9247		cellular response to hormone stimulus	0.800069		positive regulation of cell-substrate adhesion	1		regulation of establishment of protein localization	0.882416
															regulation of RNA biosynthetic process	0.934237		regulation of muscle organ development	1		covalent chromatin modification	0.9247		viral process	0.800069		regulation of Ras protein signal transduction	1		cell population proliferation	0.882416
															neurogenesis	0.934908		meiotic cell cycle	1		regulation of primary metabolic process	0.926776		anatomical structure homeostasis	0.809985		positive regulation of phospholipase activity	1		positive regulation of macromolecule metabolic process	0.885627
															negative regulation of cellular macromolecule biosynthetic process	0.94051		embryonic organ morphogenesis	1		positive regulation of transferase activity	0.928444		ERBB signaling pathway	0.809985		regulation of receptor signaling pathway via JAK-STAT	1		regulation of response to wounding	0.886706
															negative regulation of macromolecule biosynthetic process	0.94051		negative regulation of cellular component movement	1		cell part morphogenesis	0.928646		positive regulation of canonical Wnt signaling pathway	0.809985		mesoderm development	1		transmembrane receptor protein serine/threonine kinase signaling pathway	0.886706
															nucleobase-containing compound metabolic process	0.942297		carbohydrate derivative biosynthetic process	1		sexual reproduction	0.929795		positive regulation of protein localization to membrane	0.809985		vascular process in circulatory system	1		pattern recognition receptor signaling pathway	0.886706
															regulation of cell cycle process	0.942297		negative regulation of neurogenesis	1		regulation of molecular function	0.930951		response to UV	0.809985		regulation of osteoblast differentiation	1		Fc-epsilon receptor signaling pathway	0.886706
															regulation of cell cycle	0.943429		nucleotide metabolic process	1		regulation of apoptotic process	0.931491		positive regulation of endopeptidase activity	0.809985		leukocyte mediated immunity	1		cellular response to biotic stimulus	0.886706
															organic substance biosynthetic process	0.945885		regulation of striated muscle tissue development	1		positive regulation of neurogenesis	0.935168		protein catabolic process	0.809985		I-kappaB kinase/NF-kappaB signaling	1		regulation of cellular response to growth factor stimulus	0.886706
															biosynthetic process	0.945885		positive regulation of Wnt signaling pathway	1		defense response	0.936691		establishment of cell polarity	0.809985		positive regulation of endothelial cell proliferation	1		response to virus	0.886706
															macromolecule localization	0.952452		regulation of G2/M transition of mitotic cell cycle	1		regulation of proteolysis involved in cellular protein catabolic process	0.937756		central nervous system neuron differentiation	0.809985		myeloid cell activation involved in immune response	1		gliogenesis	0.886706
															positive regulation of neuron projection development	0.952569		striated muscle tissue development	1		regulation of cellular protein catabolic process	0.937756		sensory perception	0.809985		mitochondrion organization	1		regulation of peptide secretion	0.886706
															regulation of cell growth	0.956032		negative regulation of proteolysis	1		axon guidance	0.943426		cellular response to cytokine stimulus	0.810041		regulation of chromosome segregation	1		negative regulation of apoptotic process	0.887566
															negative regulation of biosynthetic process	0.956032		mesenchyme development	1		morphogenesis of an epithelium	0.943426		regulation of vasculature development	0.811528		mitotic DNA integrity checkpoint	1		positive regulation of catabolic process	0.888535
															negative regulation of cellular biosynthetic process	0.956032		intracellular protein transport	1		protein-containing complex subunit organization	0.943426		regulation of inflammatory response	0.811528		mitotic DNA damage checkpoint	1		regulation of vesicle-mediated transport	0.888535
															positive regulation of neuron differentiation	0.959249		spindle organization	1		neuron projection guidance	0.943426		cell junction organization	0.811528		homeostasis of number of cells	1		regulation of cell death	0.890638
															cellular macromolecule localization	0.962237		urogenital system development	1		regulation of hemopoiesis	0.943426		cellular process	0.81489		inner ear development	1		regulation of nucleobase-containing compound metabolic process	0.890749
															cellular protein localization	0.962237		interaction with host	1		response to other organism	0.944691		regulation of MAPK cascade	0.817929		trans-synaptic signaling	1		response to chemical	0.891884
															nervous system development	0.964003		DNA repair	1		response to external biotic stimulus	0.944691		response to external stimulus	0.818073		negative regulation of developmental growth	1		protein autophosphorylation	0.893728
															positive regulation of cell projection organization	0.965012		negative regulation of cell motility	1		positive regulation of nervous system development	0.944794		positive regulation of molecular function	0.818648		positive regulation of synaptic transmission	1		regulation of RNA biosynthetic process	0.89382
															generation of neurons	0.970597		purine nucleotide metabolic process	1		RNA metabolic process	0.948589		cellular component morphogenesis	0.820861		positive regulation of protein binding	1		immune response-activating cell surface receptor signaling pathway	0.894515
															cellular response to DNA damage stimulus	0.983834		cellular macromolecule catabolic process	1		cellular component morphogenesis	0.950351		vesicle-mediated transport	0.820861		mitotic prometaphase	1		cellular response to hormone stimulus	0.894515
															regulation of mitotic cell cycle	0.983834		ear development	1		negative regulation of immune system process	0.953291		defense response	0.823022		regulation of circadian rhythm	1		immune response-activating signal transduction	0.894515
															cellular biosynthetic process	0.990678		organelle fission	1		response to biotic stimulus	0.955021		activation of immune response	0.826188		calcium ion homeostasis	1		positive regulation of cell death	0.894566
															mitotic cell cycle process	0.992047		nuclear division	1		innate immune response	0.956775		regulation of protein transport	0.826188		actomyosin structure organization	1		regulation of extrinsic apoptotic signaling pathway	0.895827
															regulation of growth	0.99322		positive regulation of ion transport	1		cell morphogenesis involved in differentiation	0.956775		regulation of establishment of protein localization	0.826188		endocrine system development	1		activation of innate immune response	0.895827
															mitotic cell cycle	0.995083		ribonucleotide metabolic process	1		positive regulation of cell development	0.956775		regulation of lipid metabolic process	0.826271		cellular protein-containing complex assembly	1		cell cycle arrest	0.895827
															cell cycle process	0.998785		muscle cell differentiation	1		leukocyte differentiation	0.957571		secretion by cell	0.826271		response to alcohol	1		regulation of organelle assembly	0.895827
															cell cycle	0.999385		purine ribonucleotide metabolic process	1		regulation of neuron death	0.957571		export from cell	0.826271		regulation of extent of cell growth	1		regulation of protein stability	0.895827
															microtubule-based process	1		positive regulation of transmembrane transport	1		regulation of lymphocyte activation	0.957571		cellular response to peptide hormone stimulus	0.826271		regulation of G protein-coupled receptor signaling pathway	1		response to carbohydrate	0.895827
															nucleic acid metabolic process	1		mRNA metabolic process	1		response to radiation	0.957571		germ cell development	0.829023		regulation of leukocyte mediated immunity	1		regulation of dephosphorylation	0.895827
															regulation of cell cycle phase transition	1		negative regulation of cell migration	1		regulation of immune system process	0.958093		stimulatory C-type lectin receptor signaling pathway	0.829023		negative regulation of leukocyte activation	1		positive regulation of cell morphogenesis involved in differentiation	0.895827
															cell cycle phase transition	1		ribose phosphate metabolic process	1		negative regulation of biological process	0.960868		innate immune response activating cell surface receptor signaling pathway	0.829023		positive regulation of translation	1		regulation of nucleic acid-templated transcription	0.896944
															cell division	1		protein localization to membrane	1		regulation of mitotic cell cycle phase transition	0.961467		spindle organization	0.829023		regulation of cell projection assembly	1		response to nitrogen compound	0.899114
															mitotic cell cycle phase transition	1		regulation of mRNA metabolic process	1		regulation of protein catabolic process	0.961467		interaction with host	0.829023		muscle contraction	1		regulation of transcription, DNA-templated	0.900009
															regulation of developmental growth	1		developmental growth involved in morphogenesis	1		positive regulation of molecular function	0.961714		cellular macromolecule catabolic process	0.829023		regulation of lymphocyte differentiation	1		regulation of programmed cell death	0.900009
															microtubule cytoskeleton organization	1		purine-containing compound metabolic process	1		regulation of cellular metabolic process	0.965525		negative regulation of cell activation	0.829023		cellular metal ion homeostasis	1		positive regulation of cellular catabolic process	0.900353
															cellular nitrogen compound biosynthetic process	1		regulation of response to DNA damage stimulus	1		defense response to other organism	0.97151		organelle fission	0.829023		regulation of biomineralization	1		regulation of autophagy	0.900353
															regulation of mitotic cell cycle phase transition	1		positive regulation of proteasomal protein catabolic process	1		regulation of metabolic process	0.972148		nuclear division	0.829023		myeloid leukocyte mediated immunity	1		vasculature development	0.900353
															response to radiation	1		regulation of chromatin organization	1		response to inorganic substance	0.973839		positive regulation of ion transport	0.829023		regulation of actomyosin structure organization	1		response to organic substance	0.902344
															cellular macromolecule biosynthetic process	1		cellular response to interleukin-1	1		regulation of leukocyte activation	0.976265		response to hydrogen peroxide	0.829023		regulation of mononuclear cell proliferation	1		positive regulation of programmed cell death	0.903559
															organic cyclic compound biosynthetic process	1		regulation of reproductive process	1		regulation of cell cycle phase transition	0.978471		regulation of phosphatase activity	0.829023		positive regulation of cysteine-type endopeptidase activity	1		pattern specification process	0.904716
															RNA metabolic process	1		cellular response to inorganic substance	1		cell projection morphogenesis	0.979747		regulation of membrane potential	0.829023		neuron migration	1		regulation of actin filament organization	0.904716
															heterocycle biosynthetic process	1		positive regulation of proteasomal ubiquitin-dependent protein catabolic process	1		neuron projection morphogenesis	0.979747		mRNA metabolic process	0.829023		morphogenesis of a branching structure	1		toll-like receptor signaling pathway	0.904716
															aromatic compound biosynthetic process	1		positive regulation of canonical Wnt signaling pathway	1		plasma membrane bounded cell projection morphogenesis	0.979747		cell junction assembly	0.829023		mitotic spindle organization	1		regulation of reactive oxygen species metabolic process	0.904716
															nucleobase-containing compound biosynthetic process	1		striated muscle cell differentiation	1		axonogenesis	0.980476		positive regulation of cellular amide metabolic process	0.829023		positive regulation of cell junction assembly	1		RNA processing	0.904716
															negative regulation of mitotic cell cycle	1		response to UV	1		nucleobase-containing compound metabolic process	0.981422		regulation of kinase activity	0.837004		cellular response to oxygen levels	1		response to interleukin-1	0.904716
															regulation of signal transduction by p53 class mediator	1		negative regulation of transcription by RNA polymerase II	1		negative regulation of gene expression	0.981422		gamete generation	0.838151		development of primary sexual characteristics	1		regulation of protein secretion	0.904716
															regulation of translation	1		regulation of cardiac muscle tissue development	1		cell morphogenesis involved in neuron differentiation	0.982298		negative regulation of phosphate metabolic process	0.838151		positive regulation of reactive oxygen species metabolic process	1		regulation of protein localization to membrane	0.904716
															positive regulation of growth	1		lung development	1		nucleic acid metabolic process	0.983953		regulation of JNK cascade	0.838151		positive regulation of leukocyte differentiation	1		negative regulation of neuron apoptotic process	0.904716
															cell cycle checkpoint	1		respiratory tube development	1		cellular aromatic compound metabolic process	0.986901		leukocyte activation involved in immune response	0.846187		establishment of organelle localization	1		positive regulation of binding	0.904716
															ion transport	1		protein catabolic process	1		heterocycle metabolic process	0.986901		cell activation involved in immune response	0.846187		regulation of chromosome separation	1		regulation of small GTPase mediated signal transduction	0.904716
															cell cycle G1/S phase transition	1		establishment of cell polarity	1		response to external stimulus	0.987015		regulation of mitotic nuclear division	0.846187		regulation of animal organ morphogenesis	1		supramolecular fiber organization	0.904716
															response to light stimulus	1		positive regulation of mitotic cell cycle	1		gene expression	0.988061		regulated exocytosis	0.846187		positive regulation of smooth muscle cell proliferation	1		myeloid cell differentiation	0.904716
															regulation of small molecule metabolic process	1		respiratory system development	1		response to abiotic stimulus	0.989026		organonitrogen compound catabolic process	0.846187		regulation of cell division	1		regulation of kinase activity	0.90511
															negative regulation of cell cycle phase transition	1		regulation of cell cycle G1/S phase transition	1		organic cyclic compound metabolic process	0.990821		leukocyte migration	0.846187		positive regulation of neuron death	1		blood vessel development	0.906045
															mitotic cell cycle checkpoint	1		muscle system process	1		catabolic process	1		negative regulation of immune response	0.846187		regulation of phosphoprotein phosphatase activity	1		regulation of binding	0.906045
															regulation of microtubule-based process	1		regulation of heart growth	1		regulation of ERK1 and ERK2 cascade	1		negative regulation of neurogenesis	0.846187		cellular response to vascular endothelial growth factor stimulus	1		positive regulation of proteolysis	0.906045
															G1/S transition of mitotic cell cycle	1		regionalization	1		cellular catabolic process	1		response to mechanical stimulus	0.846187		regulation of lymphocyte proliferation	1		regulation of leukocyte activation	0.906045
															macromolecule catabolic process	1		autophagy	1		male gamete generation	1		positive regulation of endothelial cell migration	0.846187		regulation of generation of precursor metabolites and energy	1		tissue development	0.906685
															negative regulation of RNA biosynthetic process	1		negative regulation of neuron differentiation	1		regulation of lipid metabolic process	1		innate immune response-activating signal transduction	0.846187		regulation of biomineral tissue development	1		neuron differentiation	0.906685
															response to insulin	1		regulation of endothelial cell proliferation	1		negative regulation of mitotic cell cycle	1		striated muscle tissue development	0.846187		cellular response to decreased oxygen levels	1		positive regulation of protein modification process	0.907823
															negative regulation of nucleic acid-templated transcription	1		cilium assembly	1		spermatogenesis	1		transmembrane receptor protein tyrosine kinase signaling pathway	0.848297		leukocyte degranulation	1		regulation of multicellular organismal development	0.908857
															negative regulation of transcription, DNA-templated	1		kidney development	1		negative regulation of cell cycle process	1		symbiotic process	0.849418		dendrite development	1		regulation of response to external stimulus	0.910269
															negative regulation of mitotic cell cycle phase transition	1		renal system development	1		lymphocyte activation	1		regulation of peptide transport	0.849418		negative regulation of neuron projection development	1		response to extracellular stimulus	0.911586
															cell cycle G2/M phase transition	1		cilium organization	1		organic substance catabolic process	1		negative regulation of phosphorus metabolic process	0.849418		connective tissue development	1		positive regulation of DNA-binding transcription factor activity	0.911586
															regulation of microtubule cytoskeleton organization	1		RNA biosynthetic process	1		positive regulation of NF-kappaB transcription factor activity	1		positive regulation of transferase activity	0.849831		cardiocyte differentiation	1		wound healing	0.911586
															G2/M transition of mitotic cell cycle	1		cellular response to radiation	1		regulation of cell junction assembly	1		organic cyclic compound biosynthetic process	0.852752		regulation of inflammatory response to antigenic stimulus	1		regulation of apoptotic process	0.911691
															regulation of cell cycle G2/M phase transition	1		transcription, DNA-templated	1		ephrin receptor signaling pathway	1		positive regulation of JUN kinase activity	0.852752		metal ion transport	1		positive regulation of metabolic process	0.912377
															Fc-epsilon receptor signaling pathway	1		cellular response to metal ion	1		positive regulation of ERK1 and ERK2 cascade	1		sexual reproduction	0.860018		learning	1		glial cell differentiation	0.913355
															regulation of organ growth	1		cardiac muscle tissue development	1		forebrain development	1		regulation of reactive oxygen species metabolic process	0.861657		cellular divalent inorganic cation homeostasis	1		leukocyte migration	0.913355
															lymphocyte differentiation	1		regulation of G1/S transition of mitotic cell cycle	1		response to light stimulus	1		organophosphate biosynthetic process	0.861657		microtubule cytoskeleton organization involved in mitosis	1		positive regulation of secretion	0.913355
															regulation of extrinsic apoptotic signaling pathway	1		regulation of muscle cell differentiation	1		negative regulation of cell cycle phase transition	1		positive regulation of chemotaxis	0.861657		regulation of leukocyte chemotaxis	1		innate immune response-activating signal transduction	0.913355
															cell cycle arrest	1		regulation of blood vessel endothelial cell migration	1		mitotic cell cycle checkpoint	1		negative regulation of inflammatory response	0.861657		myeloid leukocyte differentiation	1		negative regulation of proteolysis	0.913355
															biological phase	1		process utilizing autophagic mechanism	1		macromolecule catabolic process	1		positive regulation of binding	0.861657		negative regulation of protein serine/threonine kinase activity	1		positive regulation of apoptotic process	0.916271
															cellular response to insulin stimulus	1		signal transduction in response to DNA damage	1		regulation of leukocyte differentiation	1		regulation of protein ubiquitination	0.861657		cellular calcium ion homeostasis	1		cellular response to oxidative stress	0.916973
															regulation of carbohydrate metabolic process	1		regulation of cardiac muscle tissue growth	1		regulation of proteasomal protein catabolic process	1		supramolecular fiber organization	0.861657		meiotic cell cycle process	1		positive regulation of RNA metabolic process	0.917195
															positive regulation of developmental growth	1		nucleic acid-templated transcription	1		regulation of cell-matrix adhesion	1		regulation of response to cytokine stimulus	0.861657		chemical synaptic transmission	1		positive regulation of nitrogen compound metabolic process	0.921127
															mitotic cell cycle phase	1		regulation of endocytosis	1		negative regulation of mitotic cell cycle phase transition	1		myeloid cell differentiation	0.861657		integrin-mediated signaling pathway	1		myeloid leukocyte activation	0.921725
															DNA integrity checkpoint	1		vascular process in circulatory system	1		response to oxygen levels	1		regulation of protein modification by small protein conjugation or removal	0.861657		transforming growth factor beta receptor signaling pathway	1		stimulatory C-type lectin receptor signaling pathway	0.921725
															DNA damage checkpoint	1		regulation of osteoblast differentiation	1		positive regulation of lipid metabolic process	1		muscle tissue development	0.861657		regulation of cardiac muscle cell proliferation	1		innate immune response activating cell surface receptor signaling pathway	0.921725
															regulation of ossification	1		positive regulation of endothelial cell proliferation	1		regulation of response to wounding	1		positive regulation of cell motility	0.862424		retina development in camera-type eye	1		urogenital system development	0.921725
															cell cycle phase	1		placenta development	1		pattern recognition receptor signaling pathway	1		positive regulation of locomotion	0.862424		cellular response to hypoxia	1		interaction with host	0.921725
															regulation of immune effector process	1		regulation of chromosome segregation	1		negative regulation of nervous system development	1		positive regulation of cell migration	0.862424		ossification	1		cellular response to lipopolysaccharide	0.921725
															establishment or maintenance of cell polarity	1		mitotic DNA integrity checkpoint	1		cell-substrate adhesion	1		regulation of protein kinase B signaling	0.864598		cellular response to tumor necrosis factor	1		cellular response to molecule of bacterial origin	0.921725
															RNA processing	1		mitotic DNA damage checkpoint	1		negative regulation of cell development	1		cellular response to peptide	0.864598		cellular response to retinoic acid	1		regulation of leukocyte proliferation	0.921725
															organophosphate biosynthetic process	1		mRNA processing	1		lymphocyte differentiation	1		regulation of neuron death	0.864598		regulation of cytokinesis	1		negative regulation of protein binding	0.921725
															DNA metabolic process	1		inner ear development	1		biological phase	1		positive regulation of protein transport	0.864598		negative regulation of G1/S transition of mitotic cell cycle	1		vascular endothelial growth factor receptor signaling pathway	0.921725
															response to drug	1		protein modification by small protein conjugation or removal	1		mitotic cell cycle phase	1		regulation of JUN kinase activity	0.864598		regulation of cell cycle arrest	1		regulation of protein localization to nucleus	0.921725
															regulation of cell size	1		negative regulation of developmental growth	1		response to decreased oxygen levels	1		positive regulation of establishment of protein localization	0.864598		negative regulation of cellular response to growth factor stimulus	1		metal ion homeostasis	0.921725
															proteolysis	1		nucleoside phosphate biosynthetic process	1		regulation of macroautophagy	1		regulation of response to biotic stimulus	0.864598		regulation of stress fiber assembly	1		response to hydrogen peroxide	0.921725
															regulation of muscle tissue development	1		developmental cell growth	1		cell cycle phase	1		positive regulation of immune system process	0.867966		anterograde trans-synaptic signaling	1		regulation of phosphatase activity	0.921725
															regulation of muscle organ development	1		positive regulation of protein binding	1		regulation of immune effector process	1		positive regulation of cellular component movement	0.871394		epithelium migration	1		positive regulation of phospholipid metabolic process	0.921725
															meiotic cell cycle	1		mitotic prometaphase	1		positive regulation of protein catabolic process	1		positive regulation of T cell activation	0.875599		tissue migration	1		regulation of phospholipid metabolic process	0.921725
															regulation of striated muscle tissue development	1		regulation of circadian rhythm	1		establishment or maintenance of cell polarity	1		positive regulation of peptidase activity	0.875599		negative regulation of transmembrane receptor protein serine/threonine kinase signaling pathway	1		positive regulation of secretion by cell	0.921725
															regulation of cellular carbohydrate metabolic process	1		nucleotide biosynthetic process	1		toll-like receptor signaling pathway	1		regulation of dephosphorylation	0.875599		cellular protein catabolic process	1		cell junction assembly	0.921725
															cellular component disassembly	1		endocrine system development	1		response to hypoxia	1		positive regulation of immune response	0.879323		regulation of actin filament bundle assembly	1		developmental growth involved in morphogenesis	0.921725
															regulation of G2/M transition of mitotic cell cycle	1		cell growth	1		DNA metabolic process	1		response to organonitrogen compound	0.879873		nuclear chromosome segregation	1		JNK cascade	0.922203
															regulation of leukocyte migration	1		negative regulation of cell growth	1		regulation of proteasomal ubiquitin-dependent protein catabolic process	1		response to cytokine	0.883759		protein stabilization	1		cellular response to external stimulus	0.922203
															cation transport	1		negative regulation of Wnt signaling pathway	1		response to interleukin-1	1		exocytosis	0.88816		positive regulation of protein secretion	1		response to nutrient levels	0.922203
															spindle organization	1		regulation of G protein-coupled receptor signaling pathway	1		regulation of protein localization to membrane	1		positive regulation of leukocyte cell-cell adhesion	0.88816		positive regulation of blood vessel endothelial cell migration	1		apoptotic signaling pathway	0.922203
															DNA repair	1		regulation of embryonic development	1		response to drug	1		adaptive immune response	0.88816		actin cytoskeleton reorganization	1		regulation of protein serine/threonine kinase activity	0.923446
															regulation of leukocyte proliferation	1		regulation of cell projection assembly	1		positive regulation of proteolysis involved in cellular protein catabolic process	1		pattern recognition receptor signaling pathway	0.88816		epithelial cell proliferation	1		cell death	0.923446
															cellular macromolecule catabolic process	1		muscle contraction	1		protein localization to organelle	1		cell-substrate adhesion	0.88816		regulation of plasma membrane bounded cell projection assembly	1		tube development	0.924215
															mRNA metabolic process	1		signal transduction by p53 class mediator	1		organonitrogen compound catabolic process	1		response to virus	0.88816		regulation of carbohydrate biosynthetic process	1		regulation of proteolysis	0.924215
															positive regulation of cell growth	1		morphogenesis of a branching structure	1		positive regulation of ubiquitin-dependent protein catabolic process	1		negative regulation of defense response	0.88816		regulation of phospholipase C activity	1		positive regulation of protein phosphorylation	0.925369
															protein localization to membrane	1		mitotic spindle organization	1		negative regulation of neurogenesis	1		negative regulation of cell development	0.88816		inositol lipid-mediated signaling	1		positive regulation of MAPK cascade	0.926238
															developmental growth involved in morphogenesis	1		positive regulation of cell junction assembly	1		positive regulation of cellular protein catabolic process	1		regulation of transferase activity	0.893574		phosphatidylinositol-mediated signaling	1		cell surface receptor signaling pathway	0.926929
															small GTPase mediated signal transduction	1		regulation of focal adhesion assembly	1		spindle organization	1		negative regulation of protein phosphorylation	0.895185		digestive system development	1		organic substance transport	0.927272
															ERBB signaling pathway	1		development of primary sexual characteristics	1		DNA repair	1		negative regulation of phosphorylation	0.895185		oxidation-reduction process	1		positive regulation of transferase activity	0.927673
															response to UV	1		transcription by RNA polymerase II	1		purine nucleotide metabolic process	1		regulation of cell-cell adhesion	0.895185		regulation of cellular response to heat	1		cellular ion homeostasis	0.929804
															negative regulation of transcription by RNA polymerase II	1		regulation of dendrite morphogenesis	1		cellular macromolecule catabolic process	1		positive regulation of JNK cascade	0.895185		regulation of axon extension	1		negative regulation of cell adhesion	0.929804
															regulation of cardiac muscle tissue development	1		purine nucleotide biosynthetic process	1		negative regulation of cell activation	1		regulation of nuclear division	0.899474		positive regulation of dendrite development	1		cellular response to interleukin-1	0.929804
															regulation of glucose metabolic process	1		regulation of chromosome separation	1		organelle fission	1		camera-type eye development	0.899474		gonad development	1		synaptic signaling	0.929804
															positive regulation of hemopoiesis	1		regulation of animal organ morphogenesis	1		nuclear division	1		positive regulation of cell-cell adhesion	0.899474		regulation of dendritic spine development	1		positive regulation of lipid kinase activity	0.929804
															protein catabolic process	1		regulation of cell-substrate junction assembly	1		negative regulation of cell projection organization	1		negative regulation of growth	0.899474		epithelial cell migration	1		positive regulation of phosphatidylinositol 3-kinase activity	0.929804
															T cell activation	1		small molecule biosynthetic process	1		ribonucleotide metabolic process	1		positive regulation of intracellular signal transduction	0.900113		negative regulation of protein catabolic process	1		regulation of phosphatidylinositol 3-kinase activity	0.929804
															establishment of cell polarity	1		regulation of cell division	1		purine ribonucleotide metabolic process	1		regulation of ERK1 and ERK2 cascade	0.903895		regulation of cyclin-dependent protein kinase activity	1		regulation of lipid kinase activity	0.929804
															sensory perception	1		interleukin-1-mediated signaling pathway	1		response to hydrogen peroxide	1		response to nitrogen compound	0.909244		B cell activation	1		negative regulation of transcription by RNA polymerase II	0.929804
															positive regulation of supramolecular fiber organization	1		cellular response to hydrogen peroxide	1		regulation of membrane potential	1		regulation of leukocyte cell-cell adhesion	0.909664		regulation of blood circulation	1		positive regulation of hemopoiesis	0.929804
															regulation of cell cycle G1/S phase transition	1		regulation of generation of precursor metabolites and energy	1		positive regulation of phospholipid metabolic process	1		eye development	0.909664		extrinsic apoptotic signaling pathway	1		T cell activation	0.929804
															regulation of heart growth	1		ribonucleotide biosynthetic process	1		regulation of phospholipid metabolic process	1		sensory system development	0.909664		negative regulation of inflammatory response to antigenic stimulus	1		cellular cation homeostasis	0.929804
															nucleus organization	1		regulation of histone modification	1		ribose phosphate metabolic process	1		histone phosphorylation	0.909664		mammary gland epithelium development	1		divalent inorganic cation homeostasis	0.929804
															cilium assembly	1		purine ribonucleotide biosynthetic process	1		developmental growth involved in morphogenesis	1		visual system development	0.909664		morphogenesis of a branching epithelium	1		gland development	0.932178
															cilium organization	1		negative regulation of neuron projection development	1		purine-containing compound metabolic process	1		negative regulation of cell differentiation	0.911941		positive regulation of peptide secretion	1		regulation of cell morphogenesis involved in differentiation	0.932178
															RNA biosynthetic process	1		lipid biosynthetic process	1		telencephalon development	1		activation of JUN kinase activity	0.918839		cell aging	1		programmed cell death	0.934222
															cellular response to radiation	1		regulation of cell-substrate junction organization	1		anatomical structure homeostasis	1		positive regulation of peptidyl-tyrosine phosphorylation	0.918839		negative regulation of cell cycle G1/S phase transition	1		regulation of RNA metabolic process	0.934288
															transcription, DNA-templated	1		connective tissue development	1		positive regulation of proteasomal protein catabolic process	1		macromolecule catabolic process	0.918839		positive regulation of ossification	1		cell-cell signaling	0.935322
															regulation of G1/S transition of mitotic cell cycle	1		cardiocyte differentiation	1		cellular response to interleukin-1	1		negative regulation of intracellular signal transduction	0.926213		glial cell development	1		stress-activated protein kinase signaling cascade	0.935322
															regulation of muscle cell differentiation	1		ribose phosphate biosynthetic process	1		positive regulation of proteasomal ubiquitin-dependent protein catabolic process	1		ion transport	0.927098		developmental maturation	1		regulation of response to stimulus	0.935509
															signal transduction in response to DNA damage	1		purine-containing compound biosynthetic process	1		positive regulation of lipid kinase activity	1		negative regulation of protein kinase activity	0.927098		bone development	1		inflammatory response	0.936917
															regulation of cardiac muscle tissue growth	1		microtubule cytoskeleton organization involved in mitosis	1		positive regulation of protein localization to membrane	1		positive regulation of DNA metabolic process	0.927098		female gamete generation	1		leukocyte differentiation	0.936917
															nucleic acid-templated transcription	1		meiotic cell cycle process	1		positive regulation of phosphatidylinositol 3-kinase activity	1		negative regulation of organelle organization	0.927098		positive regulation of cell-matrix adhesion	1		regulation of apoptotic signaling pathway	0.936917
															regulation of osteoblast differentiation	1		transforming growth factor beta receptor signaling pathway	1		regulation of phosphatidylinositol 3-kinase activity	1		muscle structure development	0.927098		cell-matrix adhesion	1		regulation of neuron death	0.936917
															placenta development	1		regulation of cardiac muscle cell proliferation	1		regulation of lipid kinase activity	1		localization of cell	0.927258		anatomical structure maturation	1		regulation of lymphocyte activation	0.936917
															regulation of chromosome segregation	1		retina development in camera-type eye	1		regulation of exocytosis	1		cell motility	0.927258		positive regulation of muscle tissue development	1		response to bacterium	0.936917
															mitotic DNA integrity checkpoint	1		multi-multicellular organism process	1		positive regulation of protein-containing complex assembly	1		regulation of DNA-binding transcription factor activity	0.929896		protein localization to cell periphery	1		regionalization	0.937574
															mitotic DNA damage checkpoint	1		regulation of cytokinesis	1		response to UV	1		chemotaxis	0.93252		negative regulation of nuclear division	1		autophagy	0.937574
															mRNA processing	1		negative regulation of G1/S transition of mitotic cell cycle	1		protein catabolic process	1		immune response-activating cell surface receptor signaling pathway	0.93252		regulation of sister chromatid segregation	1		kidney development	0.937574
															protein modification by small protein conjugation or removal	1		regulation of cell cycle arrest	1		T cell activation	1		taxis	0.93252		regulation of metaphase/anaphase transition of cell cycle	1		renal system development	0.937574
															negative regulation of developmental growth	1		negative regulation of cellular response to growth factor stimulus	1		establishment of cell polarity	1		immune response-activating signal transduction	0.93252		positive regulation of transporter activity	1		skeletal system morphogenesis	0.937574
															regulation of telomere maintenance	1		negative regulation of transmembrane receptor protein serine/threonine kinase signaling pathway	1		regulation of wound healing	1		negative regulation of kinase activity	0.934531		positive regulation of leukocyte proliferation	1		cell-cell adhesion	0.937574
															nucleoside phosphate biosynthetic process	1		cellular protein catabolic process	1		regulation of regulated secretory pathway	1		ephrin receptor signaling pathway	0.934531		branching morphogenesis of an epithelial tube	1		mammary gland development	0.937574
															developmental cell growth	1		nuclear chromosome segregation	1		regulation of cell cycle G1/S phase transition	1		organophosphate metabolic process	0.934531		meiotic nuclear division	1		process utilizing autophagic mechanism	0.937574
															response to glucose	1		negative regulation of canonical Wnt signaling pathway	1		nucleus organization	1		organic substance catabolic process	0.941219		anterior/posterior pattern specification	1		regulation of protein dephosphorylation	0.937574
															response to hexose	1		positive regulation of blood vessel endothelial cell migration	1		autophagy	1		negative regulation of response to external stimulus	0.941219		positive regulation of muscle organ development	1		regulation of hormone secretion	0.937574
															mitotic prometaphase	1		actin cytoskeleton reorganization	1		negative regulation of neuron differentiation	1		cellular process involved in reproduction in multicellular organism	0.941219		digestive tract development	1		regulation of protein localization to cell periphery	0.937574
															regulation of circadian rhythm	1		epithelial cell proliferation	1		multicellular organismal homeostasis	1		cellular response to organonitrogen compound	0.948573		B cell receptor signaling pathway	1		positive regulation of cell-substrate adhesion	0.937574
															nucleotide biosynthetic process	1		regulation of plasma membrane bounded cell projection assembly	1		regulation of G1/S transition of mitotic cell cycle	1		locomotion	0.956356		thymus development	1		regulation of Ras protein signal transduction	0.937574
															cell growth	1		digestive system development	1		process utilizing autophagic mechanism	1		aromatic compound biosynthetic process	0.957514		regulation of coagulation	1		epithelium development	0.938807
															regulation of extent of cell growth	1		oxidation-reduction process	1		regulation of protein localization to cell periphery	1		negative regulation of transferase activity	0.957514		negative regulation of lymphocyte activation	1		positive regulation of cellular metabolic process	0.93903
															negative regulation of Wnt signaling pathway	1		regulation of cellular response to heat	1		I-kappaB kinase/NF-kappaB signaling	1		regulation of peptidyl-tyrosine phosphorylation	0.957514		regulation of anion transport	1		cellular response to organic substance	0.940468
															regulation of leukocyte mediated immunity	1		positive regulation of dendrite development	1		negative regulation of cytokine production	1		nucleobase-containing compound biosynthetic process	0.957514		regulation of postsynapse organization	1		cellular developmental process	0.941008
															response to monosaccharide	1		gonad development	1		regulation of chromosome segregation	1		cellular biosynthetic process	0.960619		regulation of muscle adaptation	1		establishment of protein localization	0.941487
															negative regulation of leukocyte activation	1		regulation of dendritic spine development	1		mitotic DNA integrity checkpoint	1		organonitrogen compound biosynthetic process	0.961889		response to toxic substance	1		positive regulation of defense response	0.941487
															positive regulation of translation	1		regulation of cyclin-dependent protein kinase activity	1		mitotic DNA damage checkpoint	1		heterocycle biosynthetic process	0.961889		regulation of cyclin-dependent protein serine/threonine kinase activity	1		cell activation	0.942183
															signal transduction by p53 class mediator	1		morphogenesis of a branching epithelium	1		inner ear development	1		regulation of DNA metabolic process	0.961889		cardiac muscle cell differentiation	1		response to lipid	0.942183
															regulation of biomineralization	1		cell aging	1		negative regulation of developmental growth	1		organic substance biosynthetic process	0.963825		response to endoplasmic reticulum stress	1		apoptotic process	0.943967
															negative regulation of extrinsic apoptotic signaling pathway	1		negative regulation of cell cycle G1/S phase transition	1		developmental cell growth	1		biosynthetic process	0.963825		regulation of cellular response to insulin stimulus	1		negative regulation of molecular function	0.944369
															Ras protein signal transduction	1		positive regulation of ossification	1		positive regulation of protein binding	1		regulation of anatomical structure size	0.965821		regulation of hemostasis	1		regulation of osteoblast differentiation	0.945012
															regulation of actomyosin structure organization	1		bone development	1		mitotic prometaphase	1		movement of cell or subcellular component	0.967322		regulation of bone mineralization	1		I-kappaB kinase/NF-kappaB signaling	0.945012
															regulation of mononuclear cell proliferation	1		positive regulation of muscle tissue development	1		regulation of circadian rhythm	1		cellular response to nitrogen compound	0.967669		ear morphogenesis	1		placenta development	0.945012
															neuron migration	1		cellular glucose homeostasis	1		cell growth	1		negative regulation of cellular component organization	0.967669		positive regulation of phospholipase C activity	1		mitochondrion organization	0.945012
															mitotic spindle organization	1		protein localization to cell periphery	1		regulation of G protein-coupled receptor signaling pathway	1		inflammatory response	0.972529		regulation of glucose transmembrane transport	1		regulation of peptide hormone secretion	0.945012
															cellular response to oxygen levels	1		DNA-templated transcription, initiation	1		regulation of leukocyte mediated immunity	1		cellular macromolecule biosynthetic process	0.972529		male sex differentiation	1		developmental cell growth	0.945012
															transcription by RNA polymerase II	1		negative regulation of nuclear division	1		negative regulation of leukocyte activation	1		immune effector process	0.97538		regulation of insulin receptor signaling pathway	1		response to glucose	0.945012
[truncated: 281 more rows]

## Sheet: 4x4
					Enrichments via one-sided Fisher's exact test								Biological process enrichments (foreground + background: 3,042 coding isoforms)
[truncated: 1,575 more rows]
